# Supplementary material for: Diversity and Distribution of Sulfur Oxidation-Related Genes in Thioalkalivibrio, a Genus of Chemolithoautotrophic and Haloalkaliphilic Sulfur-Oxidizing Bacteria
Source: Front Microbiol. 2019 Feb 14;10:160. doi: 10.3389/fmicb.2019.00160 (PMC6382920; doi:10.3389/fmicb.2019.00160)
Supplement: TABLE S1 — Overview of Thioalkalivibrio strains included in this study, including geographical location from which the strain was isolated, genome size, number of protein-coding genes, genome accession number and the results of the CheckM analysis. [file Table_1.XLSX]

## Sheet: Sheet1
Strain information				Genome information				CheckM results
Strain	Species name	Genomic group	Location	Genome size (bp)	No. contigs	No. protein-coding genes	NCBI accession no.	Completeness	Contamination	Strain heterogeneity
AL2	Tv. versutus	1	Tuva Republic (S-E Siberia)	2834448	58	2584	NZ_MVAR00000000.1	99.14	0.28	0
AKL3	Tv. versutus	1	Kulunda Steppe (S-W Siberia)	2819998	34	2640	NZ_ARJA00000000.1	99.4	0.2	0
AKL6	Tv. versutus	1	Kulunda	2836380	11	2638	NZ_AQXS00000000.1	99.94	0.29	0
AKL7	Tv. versutus	1	Kulunda	2874005	21	2658	NZ_ARMJ00000000.1	99.92	0.26	0
AKL8	Tv. versutus	1	Kulunda	2842874	14	2613	NZ_AQYF00000000.1	99.3	0.03	0
AKL9	Tv. versutus	1	Kulunda	2822687	31	2643	NZ_ARJB00000000.1	99.89	0.2	0
AKL10	Tv. versutus	1	Kulunda	2986102	10	2721	NZ_ARMQ00000000.1	99.85	0.26	0
AKL12	Tv. versutus	1	Kulunda	2974696	33	2697	NZ_ARJG00000000.1	99.83	0.26	0
ALMg2	Tv. versutus	1	N-E Mongolia	2918071	58	2645	NZ_ARLI00000000.1	99.44	0.19	0
ALMg3	Tv. versutus	1	N-E Mongolia	2799810	23	2571	NZ_ARLM00000000.1	99.71	0.26	0
ALMg9	Tv. versutus	1	N-E Mongolia	2925715	9	2725	NZ_AQYC00000000.1	99.94	0.26	0
ALMg13-2	Tv. versutus	1	N-E Mongolia	3018154	65	2758	NZ_ARLK00000000.1	99.39	0.14	0
ALM2	Tv. jannaschii	2	Mono Lake (California)	2924069	27	2668	NZ_ARLZ00000000.1	99.96	0.11	0
ALMg11		3	N-E Mongolia	3037473	20	2832	NZ_ARJF00000000.1	99.96	0.07	0
AKL19		4	Kulunda	2884909	18	2639	NZ_ATUK00000000.1	99.99	0.21	0
ALE6		5	Wadi al Natrun (Egypt)	2963704	61	2798	NZ_AQPB00000000.1	99.99	0.04	0
ALE14		5	Egypt	3024612	31	2832	NZ_AQXY00000000.1	99.99	0.04	0
ALE9		6	Egypt	2937826	26	2749	NZ_ARII00000000.1	99.96	0.03	0
ALE12		6	Egypt	2849806	29	2712	NZ_ARLG00000000.1	99.64	0.13	0
ALE16		6	Egypt	3141211	42	2963	NZ_ARLQ00000000.1	99.49	0.25	0
ALE17		6	Egypt	2775105	30	2573	NZ_AUDT00000000.1	99.99	0.15	33.33
ALE21		6	Egypt	2798497	48	2577	NZ_QKMA00000000.1	99.96	0.07	0
ALE22		6	Egypt	2746407	22	2587	NZ_ARLW00000000.1	99.96	0.07	0
ALE25		6	Egypt	2852947	26	2664	NZ_ARIA00000000.1	99.96	0.07	0
ALE27		6	Egypt	2745254	24	2580	NZ_ARIK00000000.1	99.96	0.07	0
ALE28		6	Egypt	2909810	31	2710	NZ_ARIH00000000.1	99.53	0.04	0
ALE30		6	Egypt	2779030	18	2594	NZ_ARIJ00000000.1	99.96	0.03	0
ALE31		6	Egypt	2769803	19	2591	NZ_ARIG00000000.1	99.9	0.22	0
ALJ16		7	Kenya	2754857	34	2529	NZ_ARID00000000.1	99.94	0.02	0
ALJT		8	Kenya	2658093	24	2387	NZ_ARMP00000000.1	98.79	0.89	33.33
ALJ1		9	Kenya	2766000	6	2532	NZ_JQIW00000000.1	99.76	0.03	0
ALJ6		9	Kenya	2844894	19	2611	NZ_ARIE00000000.1	99.9	0.17	0
ALJ7		9	Kenya	2712147	12	2501	NZ_AQXQ00000000.1	99.99	0.03	0
AKL11		10	Kulunda	3001844	24	2837	NZ_ARJC00000000.1	99.45	0.95	0
AL5	Tv. nitratis	11	Kenya	2980125	13	2758	NZ_ARKN00000000.1	99.94	0.02	0
ALJ2	Tv. nitratis	11	Kenya	2881096	14	2671	NZ_ARKB00000000.1	99.97	0.02	0
ALJ4	Tv. nitratis	11	Kenya	2980993	11	2756	NZ_ARHX00000000.1	99.94	0.02	0
ALJ5	Tv. nitratis	11	Kenya	2981889	12	2759	NZ_ARHY00000000.1	99.94	0.02	0
ALJ8	Tv. nitratis	11	Kenya	2816298	13	2598	NZ_ARIF00000000.1	99.58	0.02	0
ALJ9	Tv. nitratis	11	Kenya	2933045	11	2692	NZ_ARIF00000000.1	99.54	0.02	0
ALJ11	Tv. nitratis	11	Kenya	2776911	55	2546	NZ_AQXP00000000.1	99.58	0.02	0
ALJ12	Tv. nitratis	11	Kenya	2778287	10	2554	NZ_ARKA00000000.1	99.58	0.02	0
ALJ15	Tv. nitratis	11	Kenya	2849214	16	2625	NZ_ARTU00000000.1	99.97	0.02	0
ALgr1	Tv. nitratis	11	Egypt	2748535	10	2544	NZ_ARJZ00000000.1	99.97	0.02	0
ALRh	Tv. nitratis	11	Kenya	2746963	18	2531	NZ_ARLV00000000.1	99.97	0.02	0
ARh4	Tv. nitratis	11	Buriatia	3041762	18	2816	NZ_ARJY00000000.1	99.91	0.02	0
AL21		12	Kenya	2965554	11	2814	NZ_ARLR00000000.1	99.97	0	0
ALJ20		12	Kenya	2965357	7	2818	NZ_ARKO00000000.1	99.97	0	0
ALJ21		12	Kenya	2964539	6	2815	NZ_ARKP00000000.1	99.97	0	0
HL-Eb18		13	Thiopaq Bioreactor (NL)	2761152	36	2565	NZ_AQOW00000000.1	99.58	0	0
K90mix		13	Kulunda	2744800	1	2818	NC_013889.1	99.97	0.43	50
ARh2	Tv. thiocyanoxidans	14	Kenya	2765337	61	2581	NZ_ARQK00000000.1	99.97	0.02	0
ARh3	Tv. thiocyanoxidans	14	Kenya	2787898	18	2626	NZ_ARHZ00000000.1	99.94	0	0
ARh5	Tv. thiocyanoxidans	14	Egypt	2767751	13	2582	NZ_ARMO00000000.1	99.97	0.02	0
ALD1		15	Buriatia (S-E Siberia)	2643800	15	2470	NZ_ARLN00000000.1	99.38	0.02	0
ALJ3		15	Kenya	2629229	14	2455	NZ_ARHW00000000.1	99.75	0.02	0
ALJ10		15	Kenya	2644263	15	2470	NZ_ARIB00000000.1	99.38	0.02	0
AKL17	Tv. halophilus	16	Kulunda	2800809	22	2581	NZ_ARJE00000000.1	99.92	0.02	0
ALR17-21	Tv. halophilus	16	Kulunda	2998957	65	2756	NZ_ATUL00000000.1	99.89	0.34	0
HL17	Tv. halophilus	16	Kulunda	2870690	97	2616	NZ_MUZR00000000.1	98.42	0.23	0
ALE10		17	Egypt	2764805	24	2537	NZ_ARLT00000000.1	99.84	0.22	0
ALE11		17	Egypt	2982793	59	2692	NZ_ARLL00000000.1	99.92	0.55	0
ALE18		17	Egypt	2766738	26	2546	NZ_ARLX00000000.1	99.97	0.22	0
ALE19		17	Egypt	3116250	69	2912	NZ_AUAG00000000.1	99.97	0.27	0
ALE20		17	Egypt	2844173	34	2595	NZ_ARLU00000000.1	99.93	0.32	0
ALE23		17	Egypt	2894024	72	2664	NZ_ARKM00000000.1	99.86	0.23	0
ALgr3		17	N-E Mongolia	2881469	62	2673	NZ_ARIC00000000.1	99.92	0.36	0
ALSr1		18	Searles Lake (California)	2924401	29	2664	NZ_ARMV00000000.1	99.64	0.02	0
ALJ24		19	Kenya	2812198	26	2562	NZ_ARIZ00000000.1	99.97	0.59	0
ALEN2	Tv. nitratireducens	20	Egypt	4002352	1	3532	NC_019902.2	99.96	0.03	0
ARh1	Tv. paradoxus	21	Kenya	3756729	1	3387	NZ_CP007029.1	99.64	0.02	0
ALJ17		22	Kenya	3052463	74	2834	NZ_ARJH00000000.1	99.94	0.02	0
HL-EbGr7	Tv. sulfidophilus	23	Thiopaq Bioreactor (NL)	3464554	1	3258	NC_011901.1	99.58	0	0
ALJD	Tv. denitrificans	24	Kenya	3636700	167	3295	NZ_MVBK00000000.1	99.54	0.02	0
ARhD1	Tv. thiocyanodenitrificans	25	Egypt	3746147	3	3450	NZ_AQZO00000000.1	99.97	0.02	0

## Sheet: Sheet2
Strain	Completeness	Contamination	Heterogeneity
AKL10	99.85	0.26	0
AKL11	99.45	0.95	0
AKL12	99.83	0.26	0
AKL17	99.92	0.02	0
AKL19	99.99	0.21	0
AKL3	99.4	0.2	0
AKL6	99.94	0.29	0
AKL7	99.92	0.26	0
AKL8	99.3	0.03	0
AKL9	99.89	0.2	0
AL2	99.14	0.28	0
AL21	99.97	0	0
AL5	99.94	0.02	0
ALD1	99.38	0.02	0
ALE10	99.84	0.22	0
ALE11	99.92	0.55	0
ALE12	99.64	0.13	0
ALE14	99.99	0.04	0
ALE16	99.49	0.25	0
ALE17	99.99	0.15	33.33
ALE18	99.97	0.22	0
ALE19	99.97	0.27	0
ALE20	99.93	0.32	0
ALE21	99.96	0.07	0
ALE22	99.96	0.07	0
ALE23	99.86	0.23	0
ALE25	99.96	0.07	0
ALE27	99.96	0.07	0
ALE28	99.53	0.04	0
ALE30	99.96	0.03	0
ALE31	99.9	0.22	0
ALE6	99.99	0.04	0
ALE9	99.96	0.03	0
ALgr1	99.97	0.02	0
ALgr3	99.92	0.36	0
ALJ1	99.76	0.03	0
ALJ10	99.38	0.02	0
ALJ11	99.58	0.02	0
ALJ12	99.58	0.02	0
ALJ15	99.97	0.02	0
ALJ16	99.94	0.02	0
ALJ2	99.97	0.02	0
ALJ20	99.97	0	0
ALJ21	99.97	0	0
ALJ24	99.97	0.59	0
ALJ3	99.75	0.02	0
ALJ4	99.94	0.02	0
ALJ5	99.94	0.02	0
ALJ6	99.9	0.17	0
ALJ7	99.99	0.03	0
ALJ8	99.58	0.02	0
ALJ9	99.54	0.02	0
ALJT	98.79	0.89	33.33
ALM2	99.96	0.11	0
ALMg11	99.96	0.07	0
ALMg13-2	99.39	0.14	0
ALMg2	99.44	0.19	0
ALMg3	99.71	0.26	0
ALMg9	99.94	0.26	0
ALR17-21	99.89	0.34	0
ALRh	99.97	0.02	0
ALSr1	99.64	0.02	0
ARh2	99.97	0.02	0
ARh3	99.94	0	0
ARh4	99.91	0.02	0
ARh5	99.97	0.02	0
HL17	98.42	0.23	0
HL-Eb18	99.58	0	0
K90mix	99.97	0.43	50
