# Supplementary material for: Diversity and Distribution of Sulfur Oxidation-Related Genes in Thioalkalivibrio, a Genus of Chemolithoautotrophic and Haloalkaliphilic Sulfur-Oxidizing Bacteria
Source: Front Microbiol. 2019 Feb 14;10:160. doi: 10.3389/fmicb.2019.00160 (PMC6382920; doi:10.3389/fmicb.2019.00160)
Supplement: TABLE S2 — Groups of orthologous proteins as predicted by OrthoMCL. Rows represent the different ortholog groups. Accession numbers of protein sequences included in an ortholog group are separated by tabs on the same line. [file Table_2.XLSX]

## Sheet: Sheet1
OG_1:	WP_019627378.1|AKL10	WP_019628645.1|AKL10	WP_018940400.1|AKL11	WP_018940891.1|AKL11	WP_018950695.1|AKL12	WP_018951334.1|AKL12	WP_018945564.1|AKL17	WP_018946464.1|AKL17	WP_024326260.1|AKL19	WP_024326497.1|AKL19	WP_018937824.1|AKL3	WP_018937998.1|AKL3	WP_018144332.1|AKL6	WP_018146313.1|AKL6	WP_019612096.1|AKL7	WP_019612462.1|AKL7	WP_018146313.1|AKL8	WP_018177028.1|AKL8	WP_018937824.1|AKL9	WP_018937998.1|AKL9	WP_019023905.1|AL21	WP_019024632.1|AL21	WP_018649838.1|AL2	WP_018650442.1|AL2	WP_018174618.1|AL5	WP_018649351.1|AL5	WP_018868026.1|ALD1	WP_018868457.1|ALD1	WP_019589265.1|ALE10	WP_019589526.1|ALE10	WP_019569162.1|ALE11	WP_019569887.1|ALE11	WP_019558633.1|ALE12	WP_019558944.1|ALE12	WP_017940816.1|ALE14	WP_017941896.1|ALE14	WP_019583254.1|ALE16	WP_019584387.1|ALE16	WP_028484415.1|ALE17	WP_028484617.1|ALE17	WP_019589526.1|ALE18	WP_019592845.1|ALE18	WP_028492350.1|ALE19	WP_028492370.1|ALE19	WP_019590735.1|ALE20	WP_019591894.1|ALE20	WP_018865997.1|ALE21	WP_018867879.1|ALE21	WP_018882681.1|ALE22
OG_2:	WP_018144894.1|AKL10	WP_026287980.1|AKL10	WP_018939550.1|AKL11	WP_018940908.1|AKL11	WP_018144894.1|AKL12	WP_026289427.1|AKL12	WP_024326626.1|AKL19	WP_024326979.1|AKL19	WP_018144894.1|AKL3	WP_026287980.1|AKL3	WP_018144894.1|AKL6	WP_026181987.1|AKL6	WP_018144894.1|AKL7	WP_026338822.1|AKL7	WP_018175892.1|AKL8	WP_026181987.1|AKL8	WP_018144894.1|AKL9	WP_026287980.1|AKL9	WP_019023465.1|AL21	WP_019023889.1|AL21	WP_018144894.1|AL2	WP_018649771.1|AL2	WP_018137576.1|AL5	WP_018174609.1|AL5	WP_018861098.1|ALD1	WP_018868032.1|ALD1	WP_018876749.1|ALE12	WP_019558677.1|ALE12	WP_017941381.1|ALE14	WP_017943129.1|ALE14	WP_018867454.1|ALE16	WP_018878800.1|ALE16	WP_018878800.1|ALE17	WP_028484729.1|ALE17	WP_018867454.1|ALE21	WP_018867675.1|ALE21	WP_018878800.1|ALE22	WP_018881804.1|ALE22	WP_018867454.1|ALE25	WP_018867675.1|ALE25	WP_018878800.1|ALE27	WP_018881804.1|ALE27	WP_018877150.1|ALE28	WP_018878800.1|ALE28	WP_018878800.1|ALE30	WP_018881335.1|ALE30	WP_018876749.1|ALE31	WP_018876911.1|ALE31	WP_017941381.1|ALE6
OG_3:	WP_018951074.1|AKL10	WP_019628603.1|AKL10	WP_018951036.1|AKL12	WP_018951074.1|AKL12	WP_018945879.1|AKL17	WP_018946420.1|AKL17	WP_024326401.1|AKL19	WP_024326974.1|AKL19	WP_018937892.1|AKL3	WP_018938747.1|AKL3	WP_018143901.1|AKL6	WP_018144423.1|AKL6	WP_019612038.1|AKL7	WP_019612635.1|AKL7	WP_018176021.1|AKL8	WP_018176043.1|AKL8	WP_018937892.1|AKL9	WP_018938747.1|AKL9	WP_018168494.1|AL2	WP_018649802.1|AL2	WP_018138582.1|AL5	WP_018175522.1|AL5	WP_018870033.1|ALE10	WP_019590067.1|ALE10	WP_019569125.1|ALE11	WP_019570061.1|ALE11	WP_018877913.1|ALE12	WP_019558675.1|ALE12	WP_017941375.1|ALE14	WP_017941508.1|ALE14	WP_018875877.1|ALE16	WP_019583165.1|ALE16	WP_028484733.1|ALE17	WP_028484784.1|ALE17	WP_018870033.1|ALE18	WP_019590067.1|ALE18	WP_028491320.1|ALE19	WP_028492115.1|ALE19	WP_019590717.1|ALE20	WP_019591474.1|ALE20	WP_018866460.1|ALE21	WP_018867448.1|ALE21	WP_018866460.1|ALE22	WP_018881803.1|ALE22	WP_019021247.1|ALE23	WP_019022163.1|ALE23	WP_018866460.1|ALE25	WP_018867448.1|ALE25	WP_018866460.1|ALE27
OG_4:	WP_019628742.1|AKL10	WP_026340959.1|AKL10	WP_018939680.1|AKL11	WP_018941311.1|AKL11	WP_018951145.1|AKL12	WP_018951392.1|AKL12	WP_024327108.1|AKL19	WP_024327437.1|AKL19	WP_018937652.1|AKL3	WP_018938844.1|AKL3	WP_018145768.1|AKL6	WP_019593684.1|AKL6	WP_018145768.1|AKL7	WP_019593684.1|AKL7	WP_018176091.1|AKL8	WP_018176845.1|AKL8	WP_018937652.1|AKL9	WP_018938844.1|AKL9	WP_019024811.1|AL21	WP_019584604.1|AL21	WP_018176091.1|AL2	WP_018650180.1|AL2	WP_018174298.1|AL5	WP_018174692.1|AL5	WP_018862505.1|ALD1	WP_018868240.1|ALD1	WP_018877062.1|ALE12	WP_018877352.1|ALE12	WP_017941136.1|ALE14	WP_017942220.1|ALE14	WP_018866238.1|ALE16	WP_018877062.1|ALE16	WP_028484490.1|ALE17	WP_028484695.1|ALE17	WP_018866238.1|ALE21	WP_018867557.1|ALE21	WP_018877062.1|ALE22	WP_018877352.1|ALE22	WP_018866238.1|ALE25	WP_018867557.1|ALE25	WP_018877062.1|ALE27	WP_018877352.1|ALE27	WP_018877352.1|ALE28	WP_018878544.1|ALE28	WP_018877062.1|ALE30	WP_018877352.1|ALE30	WP_018866238.1|ALE31	WP_018877062.1|ALE31	WP_017941136.1|ALE6
OG_5:	WP_018939309.1|AKL11	WP_018940134.1|AKL11	WP_019023672.1|AL21	WP_026301112.1|AL21	WP_018139001.1|AL5	WP_018173998.1|AL5	WP_018174246.1|AL5	WP_018649389.1|AL5	WP_018649402.1|AL5	WP_018876550.1|ALE30	WP_026280759.1|ALE30	WP_018876213.1|ALE31	WP_018876550.1|ALE31	WP_018876550.1|ALE9	WP_026280602.1|ALE9	WP_018137717.1|ALJ11	WP_018138502.1|ALJ11	WP_018139001.1|ALJ11	WP_018137717.1|ALJ12	WP_018138502.1|ALJ12	WP_018139001.1|ALJ12	WP_018137717.1|ALJ15	WP_018139001.1|ALJ15	WP_020146509.1|ALJ15	WP_018872418.1|ALJ16	WP_018873231.1|ALJ16	WP_018141489.1|ALJ1	WP_018141577.1|ALJ1	WP_038051365.1|ALJ1	WP_019023672.1|ALJ20	WP_026301112.1|ALJ20	WP_019023672.1|ALJ21	WP_026301112.1|ALJ21	WP_018139001.1|ALJ2	WP_018994868.1|ALJ2	WP_018995182.1|ALJ2	WP_018995327.1|ALJ2	WP_018139001.1|ALJ4	WP_018173998.1|ALJ4	WP_018649402.1|ALJ4	WP_018862909.1|ALJ4	WP_018862917.1|ALJ4	WP_018139001.1|ALJ5	WP_018173998.1|ALJ5	WP_018174246.1|ALJ5	WP_018649389.1|ALJ5	WP_018649402.1|ALJ5	WP_018141489.1|ALJ6	WP_018141577.1|ALJ6
OG_6:	WP_018939529.1|AKL11	WP_018941328.1|AKL11	WP_024326803.1|AKL19	WP_024327988.1|AKL19	WP_018144029.1|AKL6	WP_018145929.1|AKL6	WP_026182048.1|AKL6	WP_018144029.1|AKL7	WP_026182048.1|AKL7	WP_018144029.1|AKL8	WP_018175574.1|AKL8	WP_018993711.1|AL21	WP_019023445.1|AL21	WP_018144029.1|AL2	WP_018650633.1|AL2	WP_018139534.1|AL5	WP_018649045.1|AL5	WP_018861120.1|ALD1	WP_018867990.1|ALD1	WP_019590444.1|ALE10	WP_026332793.1|ALE10	WP_019558171.1|ALE12	WP_019558826.1|ALE12	WP_017941979.1|ALE14	WP_017942174.1|ALE14	WP_028484063.1|ALE17	WP_028484244.1|ALE17	WP_019590444.1|ALE18	WP_026332793.1|ALE18	WP_018866641.1|ALE21	WP_018867258.1|ALE21	WP_019592973.1|ALE21	WP_018867258.1|ALE22	WP_018881887.1|ALE22	WP_018866641.1|ALE25	WP_018867258.1|ALE25	WP_019592973.1|ALE25	WP_018867258.1|ALE27	WP_018881887.1|ALE27	WP_018878426.1|ALE28	WP_018878735.1|ALE28	WP_018867258.1|ALE30	WP_018881032.1|ALE30	WP_017941979.1|ALE6	WP_017942174.1|ALE6	WP_018861120.1|ALJ10	WP_018867990.1|ALJ10	WP_018138747.1|ALJ11	WP_018139534.1|ALJ11
OG_7:	WP_018867985.1|ALD1	WP_018868335.1|ALD1	WP_018882234.1|ALE22	WP_018882777.1|ALE22	WP_018882234.1|ALE27	WP_018882777.1|ALE27	WP_018867985.1|ALJ10	WP_018868335.1|ALJ10	WP_018138741.1|ALJ11	WP_026182233.1|ALJ11	WP_018138741.1|ALJ12	WP_026182233.1|ALJ12	WP_018872908.1|ALJ16	WP_026279920.1|ALJ16	WP_018994654.1|ALJ2	WP_018995124.1|ALJ2	WP_018860474.1|ALJ3	WP_018862231.1|ALJ3	WP_018138741.1|ALJ8	WP_026182233.1|ALJ8	WP_019568709.1|ALMg13-2	WP_019568899.1|ALMg13-2	WP_018993706.1|ALgr1	WP_018994122.1|ALgr1	WP_019627638.1|AKL10	WP_026288047.1|AKL11	WP_018951547.1|AKL12	WP_024326791.1|AKL19	WP_018144812.1|AKL6	WP_019611912.1|AKL7	WP_018175561.1|AKL8	WP_019023429.1|AL21	WP_018650651.1|AL2	WP_018175019.1|AL5	WP_018868146.1|ALD1	WP_019558810.1|ALE12	WP_017941964.1|ALE14	WP_019583325.1|ALE16	WP_028484254.1|ALE17	WP_018866628.1|ALE21	WP_018881904.1|ALE22	WP_018866628.1|ALE25	WP_018881904.1|ALE27	WP_018878412.1|ALE28	WP_018881020.1|ALE30	WP_018876682.1|ALE31	WP_017941964.1|ALE6	WP_018880108.1|ALE9	WP_018868146.1|ALJ10
OG_8:	WP_081624541.1|AKL10	WP_083916420.1|AKL11	WP_081612086.1|AKL12	WP_081644445.1|AKL19	WP_081618726.1|AKL3	WP_081612086.1|AKL6	WP_081612086.1|AKL7	WP_081612086.1|AKL8	WP_081618726.1|AKL9	WP_081616915.1|AL21	WP_077276956.1|AL2	WP_081616941.1|AL5	WP_081618336.1|ALD1	WP_081617439.1|ALE11	WP_081619669.1|ALE12	WP_081611956.1|ALE14	WP_081630761.1|ALE16	WP_081659432.1|ALE17	WP_083938858.1|ALE20	WP_081623658.1|ALE21	WP_081626973.1|ALE21	WP_081618693.1|ALE22	WP_081623658.1|ALE25	WP_081618693.1|ALE27	WP_081619302.1|ALE28	WP_081619302.1|ALE30	WP_081618360.1|ALE31	WP_081602012.1|ALE6	WP_081619302.1|ALE9	WP_081618336.1|ALJ10	WP_083925120.1|ALJ15	WP_081616669.1|ALJ16	WP_081911409.1|ALJ1	WP_081616915.1|ALJ20	WP_081616915.1|ALJ21	WP_081616961.1|ALJ2	WP_081616613.1|ALJ3	WP_081616941.1|ALJ4	WP_081616941.1|ALJ5	WP_083916372.1|ALJ6	WP_081610826.1|ALJ7	WP_081622679.1|ALM2	WP_081620875.1|ALMg13-2	WP_081612086.1|ALMg3	WP_081622253.1|ALRh	WP_081616967.1|ALgr1	WP_081617439.1|ALgr3	WP_081621266.1|ARh2	WP_081618907.1|ARh3
OG_9:	WP_018940240.1|AKL11	WP_018941389.1|AKL11	WP_024327669.1|AKL19	WP_024327684.1|AKL19	WP_019023543.1|AL21	WP_019023619.1|AL21	WP_018175141.1|AL5	WP_018649154.1|AL5	WP_018860925.1|ALD1	WP_018861003.1|ALD1	WP_018867721.1|ALE12	WP_019558394.1|ALE12	WP_017942936.1|ALE14	WP_017942953.1|ALE14	WP_018877188.1|ALE16	WP_019583013.1|ALE16	WP_018877188.1|ALE17	WP_028485060.1|ALE17	WP_018867721.1|ALE21	WP_018867738.1|ALE21	WP_018867721.1|ALE22	WP_018877198.1|ALE22	WP_018867721.1|ALE25	WP_018867738.1|ALE25	WP_018867721.1|ALE27	WP_018877198.1|ALE27	WP_018877188.1|ALE28	WP_018877198.1|ALE28	WP_018879331.1|ALE30	WP_018880908.1|ALE30	WP_018875924.1|ALE31	WP_018875934.1|ALE31	WP_017942936.1|ALE6	WP_017942953.1|ALE6	WP_018879325.1|ALE9	WP_018879331.1|ALE9	WP_018860925.1|ALJ10	WP_018861003.1|ALJ10	WP_012981559.1|ALJ11	WP_018139790.1|ALJ11	WP_012981559.1|ALJ12	WP_018139790.1|ALJ12	WP_012981475.1|ALJ15	WP_012981559.1|ALJ15	WP_018874239.1|ALJ1	WP_038052251.1|ALJ1	WP_019023543.1|ALJ20	WP_019023619.1|ALJ20	WP_019023543.1|ALJ21
OG_10:	WP_018168213.1|AKL10	WP_019627442.1|AKL10	WP_019023145.1|AL21	WP_051076704.1|AL21	WP_018862130.1|ALD1	WP_018862618.1|ALD1	WP_019021415.1|ALE10	WP_019590451.1|ALE10	WP_019569273.1|ALE11	WP_019570400.1|ALE11	WP_018865669.1|ALE25	WP_018867953.1|ALE25	WP_018879975.1|ALE9	WP_051077456.1|ALE9	WP_018862618.1|ALJ10	WP_051074686.1|ALJ10	WP_019023145.1|ALJ20	WP_051076704.1|ALJ20	WP_018862130.1|ALJ3	WP_018862618.1|ALJ3	WP_018139870.1|ALJ6	WP_018140243.1|ALJ6	WP_018140243.1|ALJ7	WP_051068440.1|ALJ7	WP_018174832.1|ALJ9	WP_051068165.1|ALJ9	WP_019626860.1|ALJT	WP_051080560.1|ALJT	WP_018167861.1|ALMg9	WP_018168213.1|ALMg9	WP_018993154.1|ALRh	WP_018994258.1|ALRh	WP_018993154.1|ALgr1	WP_051075337.1|ALgr1	WP_018864711.1|ARh3	WP_018865399.1|ARh3	WP_019624096.1|ARh5	WP_019624792.1|ARh5	WP_083916440.1|AKL11	WP_081621732.1|AKL12	WP_018939036.1|AKL3	WP_018143865.1|AKL6	WP_019612588.1|AKL7	WP_019612688.1|AKL7	WP_081623080.1|AKL8	WP_018939036.1|AKL9	WP_019023131.1|AL5	WP_018865669.1|ALE12	WP_018158434.1|ALE14
OG_11:	WP_019628643.1|AKL10	WP_018940394.1|AKL11	WP_018950687.1|AKL12	WP_018945823.1|AKL17	WP_024326270.1|AKL19	WP_018937830.1|AKL3	WP_018144339.1|AKL6	WP_019612094.1|AKL7	WP_018177023.1|AKL8	WP_018937830.1|AKL9	WP_018649833.1|AL2	WP_018174428.1|AL5	WP_019590419.1|ALE10	WP_019570109.1|ALE11	WP_019558642.1|ALE12	WP_017940807.1|ALE14	WP_019583247.1|ALE16	WP_028484623.1|ALE17	WP_019590419.1|ALE18	WP_028491993.1|ALE19	WP_019591947.1|ALE20	WP_018865988.1|ALE21	WP_018882690.1|ALE22	WP_019022216.1|ALE23	WP_018865988.1|ALE25	WP_018882690.1|ALE27	WP_018877699.1|ALE28	WP_018881613.1|ALE30	WP_018876261.1|ALE31	WP_017940807.1|ALE6	WP_018879546.1|ALE9	WP_018138838.1|ALJ11	WP_018138838.1|ALJ12	WP_020146224.1|ALJ15	WP_018995238.1|ALJ2	WP_018174428.1|ALJ4	WP_018174428.1|ALJ5	WP_018138838.1|ALJ8	WP_018174428.1|ALJ9	WP_018949981.1|ALMg11	WP_019563267.1|ALMg13-2	WP_019563267.1|ALMg2	WP_019571979.1|ALMg3	WP_018168606.1|ALMg9	WP_024328413.1|ALR17-21	WP_018993628.1|ALRh	WP_019642109.1|ALSr1	WP_018993628.1|ALgr1	WP_018870850.1|ALgr3
OG_12:	WP_018941009.1|AKL11	WP_018941334.1|AKL11	WP_018144034.1|AKL6	WP_018145952.1|AKL6	WP_019612086.1|AKL7	WP_026338865.1|AKL7	WP_018176098.1|AKL8	WP_026304844.1|AKL8	WP_019023973.1|AL21	WP_019024014.1|AL21	WP_018176098.1|AL2	WP_026313070.1|AL2	WP_018138753.1|AL5	WP_018174051.1|AL5	WP_018860486.1|ALD1	WP_018862219.1|ALD1	WP_018867253.1|ALE21	WP_026279237.1|ALE21	WP_018882783.1|ALE22	WP_026280861.1|ALE22	WP_018867253.1|ALE25	WP_026279237.1|ALE25	WP_018882783.1|ALE27	WP_026280861.1|ALE27	WP_018867253.1|ALE28	WP_018878337.1|ALE28	WP_018880492.1|ALE30	WP_018881387.1|ALE30	WP_018860486.1|ALJ10	WP_018862219.1|ALJ10	WP_018137653.1|ALJ11	WP_018138753.1|ALJ11	WP_018137653.1|ALJ12	WP_018138753.1|ALJ12	WP_020146294.1|ALJ15	WP_020146532.1|ALJ15	WP_019023973.1|ALJ20	WP_019024014.1|ALJ20	WP_019023973.1|ALJ21	WP_019024014.1|ALJ21	WP_018994650.1|ALJ2	WP_018995133.1|ALJ2	WP_018860486.1|ALJ3	WP_018862219.1|ALJ3	WP_018138753.1|ALJ4	WP_018174051.1|ALJ4	WP_018138753.1|ALJ5	WP_018174051.1|ALJ5	WP_018137653.1|ALJ8
OG_13:	WP_018951469.1|AKL10	WP_018939632.1|AKL11	WP_018951469.1|AKL12	WP_018946042.1|AKL17	WP_024327323.1|AKL19	WP_018937557.1|AKL3	WP_018145651.1|AKL6	WP_018145651.1|AKL7	WP_018176774.1|AKL8	WP_018937557.1|AKL9	WP_019024187.1|AL21	WP_018176774.1|AL2	WP_018173917.1|AL5	WP_018861265.1|ALD1	WP_019590230.1|ALE10	WP_019570322.1|ALE11	WP_019558049.1|ALE12	WP_017941584.1|ALE14	WP_028484538.1|ALE17	WP_019590230.1|ALE18	WP_019591252.1|ALE19	WP_019591252.1|ALE20	WP_018866350.1|ALE21	WP_018882069.1|ALE22	WP_019022024.1|ALE23	WP_018866350.1|ALE25	WP_018882069.1|ALE27	WP_018877422.1|ALE28	WP_018880618.1|ALE30	WP_018875504.1|ALE31	WP_017941584.1|ALE6	WP_018879132.1|ALE9	WP_018861265.1|ALJ10	WP_018139690.1|ALJ11	WP_018139690.1|ALJ12	WP_018994302.1|ALJ15	WP_018872607.1|ALJ16	WP_038054725.1|ALJ1	WP_019024187.1|ALJ20	WP_019024187.1|ALJ21	WP_018935459.1|ALJ24	WP_018994302.1|ALJ2	WP_018861265.1|ALJ3	WP_018173917.1|ALJ4	WP_018173917.1|ALJ5	WP_018874902.1|ALJ6	WP_018140071.1|ALJ7	WP_018139690.1|ALJ8	WP_018173917.1|ALJ9
OG_14:	WP_018939605.1|AKL11	WP_018939606.1|AKL11	WP_018946140.1|AKL17	WP_018947838.1|AKL17	WP_019024159.1|AL21	WP_019024161.1|AL21	WP_019590295.1|ALE10	WP_019590298.1|ALE10	WP_019583501.1|ALE16	WP_019583503.1|ALE16	WP_019590295.1|ALE18	WP_019590298.1|ALE18	WP_019592915.1|ALE18	WP_019591313.1|ALE20	WP_026332898.1|ALE20	WP_038036633.1|ALE20	WP_018879165.1|ALE9	WP_018880198.1|ALE9	WP_019024159.1|ALJ20	WP_019024161.1|ALJ20	WP_019024159.1|ALJ21	WP_019024161.1|ALJ21	WP_018935033.1|ALJ24	WP_026287624.1|ALJ24	WP_018648907.1|ALJ5	WP_018862916.1|ALJ5	WP_019591313.1|ALR17-21	WP_024329562.1|ALR17-21	WP_019592642.1|ALRh	WP_019592644.1|ALRh	WP_019642431.1|ALSr1	WP_019642432.1|ALSr1	WP_026344409.1|ALSr1	WP_018994215.1|ALgr1	WP_018994216.1|ALgr1	WP_018864455.1|ARh3	WP_018864456.1|ARh3	WP_017926313.1|HL-Eb18	WP_017926315.1|HL-Eb18	WP_077244382.1|HL17	WP_077244780.1|HL17	WP_012982837.1|K90mix	WP_012982839.1|K90mix	WP_019571079.1|ALE11	WP_018870686.1|ALgr3	WP_019628158.1|AKL10	WP_024327294.1|AKL19	WP_018937534.1|AKL3	WP_018176756.1|AKL8
OG_15:	WP_019563753.1|AKL10	WP_018937479.1|AKL12	WP_018947312.1|AKL17	WP_018937479.1|AKL3	WP_018937479.1|AKL9	WP_018174287.1|AL5	WP_018868828.1|ALE10	WP_019569379.1|ALE11	WP_018158466.1|ALE14	WP_018868828.1|ALE18	WP_019569379.1|ALE19	WP_019590886.1|ALE20	WP_018868828.1|ALE23	WP_018877031.1|ALE31	WP_018158466.1|ALE6	WP_018879291.1|ALE9	WP_026279661.1|ALJ16	WP_038051361.1|ALJ1	WP_018936479.1|ALJ24	WP_018174287.1|ALJ2	WP_018174287.1|ALJ4	WP_018174287.1|ALJ5	WP_018141751.1|ALJ6	WP_018141751.1|ALJ7	WP_018174287.1|ALJ9	WP_019625243.1|ALJT	WP_018948259.1|ALM2	WP_018948259.1|ALMg11	WP_019563753.1|ALMg2	WP_024328597.1|ALR17-21	WP_019641514.1|ALSr1	WP_018868828.1|ALgr3	WP_018174287.1|ARh4	WP_077244589.1|HL17	WP_019628618.1|AKL10	WP_018940349.1|AKL11	WP_018951019.1|AKL12	WP_024326370.1|AKL19	WP_018175990.1|AKL3	WP_018144392.1|AKL6	WP_019612624.1|AKL7	WP_018175990.1|AKL8	WP_018175990.1|AKL9	WP_026301116.1|AL21	WP_018649821.1|AL2	WP_012983098.1|AL5	WP_018862727.1|ALD1	WP_038037212.1|ALE12	WP_017941215.1|ALE14
OG_16:	WP_018950754.1|AKL10	WP_018939931.1|AKL11	WP_018950754.1|AKL12	WP_018868995.1|AKL17	WP_024326212.1|AKL19	WP_018938161.1|AKL3	WP_026182012.1|AKL6	WP_018170136.1|AKL7	WP_018170136.1|AKL8	WP_018938161.1|AKL9	WP_019024451.1|AL21	WP_018170136.1|AL2	WP_018649443.1|AL5	WP_018861569.1|ALD1	WP_019589846.1|ALE10	WP_019570589.1|ALE11	WP_018866583.1|ALE12	WP_017941036.1|ALE14	WP_019583290.1|ALE16	WP_028484282.1|ALE17	WP_019589846.1|ALE18	WP_019570589.1|ALE19	WP_019589846.1|ALE20	WP_018866583.1|ALE21	WP_018881934.1|ALE22	WP_018868995.1|ALE23	WP_018866583.1|ALE25	WP_018881934.1|ALE27	WP_018878644.1|ALE28	WP_018880985.1|ALE30	WP_018876722.1|ALE31	WP_017941036.1|ALE6	WP_018866583.1|ALE9	WP_018861569.1|ALJ10	WP_018137812.1|ALJ11	WP_018137812.1|ALJ12	WP_018994886.1|ALJ15	WP_051918113.1|ALJ1	WP_019024451.1|ALJ20	WP_019024451.1|ALJ21	WP_018936903.1|ALJ24	WP_018994886.1|ALJ2	WP_018861569.1|ALJ3	WP_018649443.1|ALJ4	WP_018649443.1|ALJ5	WP_018874184.1|ALJ6	WP_018141226.1|ALJ7	WP_018137812.1|ALJ8	WP_018174165.1|ALJ9
OG_17:	WP_018941321.1|AKL11	WP_018941619.1|AKL11	WP_024326287.1|AKL19	WP_024327987.1|AKL19	WP_018144022.1|AKL6	WP_018144360.1|AKL6	WP_019612082.1|AKL7	WP_019612428.1|AKL7	WP_018176093.1|AKL8	WP_018177017.1|AKL8	WP_018168586.1|AL2	WP_018176093.1|AL2	WP_018175499.1|AL5	WP_018649040.1|AL5	WP_018868571.1|ALD1	WP_019572171.1|ALD1	WP_018866570.1|ALE21	WP_018867566.1|ALE21	WP_018866570.1|ALE25	WP_018867566.1|ALE25	WP_018881379.1|ALE30	WP_018881621.1|ALE30	WP_018868532.1|ALJ10	WP_018868571.1|ALJ10	WP_018875225.1|ALJ12	WP_018875325.1|ALJ12	WP_018994041.1|ALJ15	WP_020146287.1|ALJ15	WP_018994655.1|ALJ2	WP_018994806.1|ALJ2	WP_018175499.1|ALJ4	WP_018649040.1|ALJ4	WP_018175499.1|ALJ5	WP_018649040.1|ALJ5	WP_018875225.1|ALJ8	WP_018875325.1|ALJ8	WP_018174687.1|ALJ9	WP_018175499.1|ALJ9	WP_018875225.1|ALgr1	WP_018994041.1|ALgr1	WP_018863730.1|ARh3	WP_018864896.1|ARh3	WP_018175499.1|ARh4	WP_018649040.1|ARh4	WP_018863730.1|ARh5	WP_018864896.1|ARh5	WP_017925880.1|HL-Eb18	WP_017926787.1|HL-Eb18	WP_012982031.1|K90mix
OG_18:	WP_019627984.1|AKL10	WP_018950769.1|AKL12	WP_018946429.1|AKL17	WP_024326199.1|AKL19	WP_018938146.1|AKL3	WP_019612137.1|AKL7	WP_018175708.1|AKL8	WP_018938146.1|AKL9	WP_019589287.1|ALE10	WP_019569132.1|ALE11	WP_026142919.1|ALE14	WP_019589287.1|ALE18	WP_028492510.1|ALE19	WP_019590721.1|ALE20	WP_026280919.1|ALE22	WP_026300758.1|ALE23	WP_026280919.1|ALE27	WP_026142919.1|ALE6	WP_018871702.1|ALJ16	WP_018934684.1|ALJ24	WP_019594154.1|ALM2	WP_019568575.1|ALMg13-2	WP_019562986.1|ALMg2	WP_024328564.1|ALR17-21	WP_019641823.1|ALSr1	WP_081617418.1|ALgr3	WP_077244187.1|HL17	WP_019628677.1|AKL10	WP_018940931.1|AKL11	WP_018952346.1|AKL12	WP_018946532.1|AKL17	WP_024326036.1|AKL19	WP_018939009.1|AKL3	WP_018145377.1|AKL6	WP_019612685.1|AKL7	WP_018175829.1|AKL8	WP_018939009.1|AKL9	WP_019023877.1|AL21	WP_018649696.1|AL2	WP_018649058.1|AL5	WP_018860603.1|ALD1	WP_019559071.1|ALE12	WP_017940568.1|ALE14	WP_019584576.1|ALE16	WP_028485084.1|ALE17	WP_028491828.1|ALE19	WP_018867116.1|ALE21	WP_018882451.1|ALE22	WP_018867116.1|ALE25
OG_19:	WP_026288116.1|AKL11	WP_019024437.1|AL21	WP_018861548.1|ALD1	WP_018861548.1|ALJ10	WP_020146634.1|ALJ15	WP_019024437.1|ALJ20	WP_019024437.1|ALJ21	WP_018861548.1|ALJ3	WP_018649451.1|ALJ4	WP_018174182.1|ALJ9	WP_018174182.1|ALRh	WP_020146634.1|ALgr1	WP_012982808.1|HL-Eb18	WP_012982808.1|K90mix	WP_083916405.1|AKL11	WP_081621672.1|AKL12	WP_081644436.1|AKL19	WP_081618764.1|AKL3	WP_081612079.1|AKL6	WP_081624462.1|AKL7	WP_081618764.1|AKL9	WP_081616903.1|AL21	WP_077276968.1|AL2	WP_081616850.1|AL5	WP_081618329.1|ALD1	WP_081619680.1|ALE12	WP_081601986.1|ALE14	WP_081618372.1|ALE17	WP_081619285.1|ALE28	WP_081618372.1|ALE31	WP_081601986.1|ALE6	WP_081618687.1|ALE9	WP_081618329.1|ALJ10	WP_081601185.1|ALJ11	WP_081601185.1|ALJ12	WP_081616850.1|ALJ15	WP_081911377.1|ALJ1	WP_081616903.1|ALJ20	WP_081616903.1|ALJ21	WP_083916868.1|ALJ24	WP_081616958.1|ALJ2	WP_081616562.1|ALJ3	WP_081616850.1|ALJ4	WP_081616850.1|ALJ5	WP_081616850.1|ALJ8	WP_081619796.1|ALJT	WP_081622688.1|ALM2	WP_081617325.1|ALMg11	WP_081620891.1|ALMg13-2
OG_20:	WP_038054107.1|ALJ1	WP_081911329.1|ALJ1	WP_018874628.1|ALJ6	WP_018874948.1|ALJ6	WP_018140801.1|ALJ7	WP_018140836.1|ALJ7	WP_019628358.1|AKL10	WP_018941000.1|AKL11	WP_018952306.1|AKL12	WP_024328155.1|AKL19	WP_018938961.1|AKL3	WP_018145961.1|AKL6	WP_018145961.1|AKL7	WP_018177008.1|AKL8	WP_018938961.1|AKL9	WP_019024003.1|AL21	WP_018648935.1|AL5	WP_018868348.1|ALD1	WP_019570385.1|ALE11	WP_018878347.1|ALE12	WP_026142939.1|ALE14	WP_018875712.1|ALE16	WP_028484092.1|ALE17	WP_028491154.1|ALE19	WP_019591300.1|ALE20	WP_018866803.1|ALE21	WP_020610541.1|ALE22	WP_018866803.1|ALE25	WP_020610541.1|ALE27	WP_018878347.1|ALE28	WP_018880486.1|ALE30	WP_018875712.1|ALE31	WP_026142939.1|ALE6	WP_018878924.1|ALE9	WP_018868348.1|ALJ10	WP_018138541.1|ALJ11	WP_018138541.1|ALJ12	WP_012982963.1|ALJ15	WP_026279830.1|ALJ16	WP_019024003.1|ALJ20	WP_019024003.1|ALJ21	WP_026287642.1|ALJ24	WP_018174041.1|ALJ2	WP_018862209.1|ALJ3	WP_018648935.1|ALJ4	WP_018648935.1|ALJ5	WP_018138541.1|ALJ8	WP_018174041.1|ALJ9	WP_026340524.1|ALJT
OG_21:	WP_018937968.1|AKL10	WP_018941279.1|AKL11	WP_018951310.1|AKL12	WP_018947944.1|AKL17	WP_024326445.1|AKL19	WP_018937968.1|AKL3	WP_018146268.1|AKL6	WP_018146268.1|AKL7	WP_018176481.1|AKL8	WP_018937968.1|AKL9	WP_019025109.1|AL21	WP_018167934.1|AL2	WP_018137859.1|AL5	WP_018868762.1|ALD1	WP_018876967.1|ALE10	WP_018876967.1|ALE11	WP_018866403.1|ALE12	WP_017941857.1|ALE14	WP_019583127.1|ALE16	WP_028484757.1|ALE17	WP_018876967.1|ALE18	WP_018876967.1|ALE19	WP_018876967.1|ALE20	WP_018866403.1|ALE21	WP_018881754.1|ALE22	WP_018876967.1|ALE23	WP_018866403.1|ALE25	WP_018881754.1|ALE27	WP_018878006.1|ALE28	WP_018866403.1|ALE30	WP_018876967.1|ALE31	WP_017941857.1|ALE6	WP_018879828.1|ALE9	WP_018868762.1|ALJ10	WP_018137859.1|ALJ11	WP_018137859.1|ALJ12	WP_018137859.1|ALJ15	WP_018872419.1|ALJ16	WP_038051450.1|ALJ1	WP_019025109.1|ALJ20	WP_019025109.1|ALJ21	WP_018935972.1|ALJ24	WP_018137859.1|ALJ2	WP_018862153.1|ALJ3	WP_018137859.1|ALJ4	WP_018137859.1|ALJ5	WP_018874300.1|ALJ6	WP_018141857.1|ALJ7	WP_018137859.1|ALJ8
OG_22:	WP_018938000.1|AKL10	WP_018940893.1|AKL11	WP_018938000.1|AKL12	WP_018946465.1|AKL17	WP_024326499.1|AKL19	WP_018938000.1|AKL3	WP_018146315.1|AKL6	WP_018146315.1|AKL7	WP_018146315.1|AKL8	WP_018938000.1|AKL9	WP_019023903.1|AL21	WP_018650444.1|AL2	WP_018138570.1|AL5	WP_018860572.1|ALD1	WP_019589263.1|ALE10	WP_019569164.1|ALE11	WP_018867881.1|ALE12	WP_017941898.1|ALE14	WP_018867881.1|ALE16	WP_018867881.1|ALE17	WP_019589263.1|ALE18	WP_028492351.1|ALE19	WP_019021286.1|ALE20	WP_018867881.1|ALE21	WP_018867881.1|ALE22	WP_019021286.1|ALE23	WP_018867881.1|ALE25	WP_018867881.1|ALE27	WP_018867881.1|ALE28	WP_018867881.1|ALE30	WP_018867881.1|ALE31	WP_017941898.1|ALE6	WP_018867881.1|ALE9	WP_018860572.1|ALJ10	WP_018138570.1|ALJ11	WP_018138570.1|ALJ12	WP_018138570.1|ALJ15	WP_018872307.1|ALJ16	WP_038051522.1|ALJ1	WP_019023903.1|ALJ20	WP_019023903.1|ALJ21	WP_018934641.1|ALJ24	WP_018138570.1|ALJ2	WP_018860572.1|ALJ3	WP_018138570.1|ALJ4	WP_018138570.1|ALJ5	WP_018141896.1|ALJ6	WP_018141896.1|ALJ7	WP_018138570.1|ALJ8
OG_23:	WP_013006620.1|AKL11	WP_018939732.1|AKL11	WP_019024269.1|AL21	WP_019025243.1|AL21	WP_019583559.1|ALE16	WP_019583771.1|ALE16	WP_028491618.1|ALE19	WP_028491667.1|ALE19	WP_019024269.1|ALJ20	WP_019025243.1|ALJ20	WP_019024269.1|ALJ21	WP_019025243.1|ALJ21	WP_012982603.1|K90mix	WP_013006620.1|K90mix	WP_018951432.1|AKL10	WP_018951432.1|AKL12	WP_018945973.1|AKL17	WP_024327383.1|AKL19	WP_018937606.1|AKL3	WP_018145713.1|AKL6	WP_019611741.1|AKL7	WP_018176814.1|AKL8	WP_018937606.1|AKL9	WP_018176814.1|AL2	WP_018174333.1|AL5	WP_018861359.1|ALD1	WP_019589999.1|ALE10	WP_019569987.1|ALE11	WP_018866290.1|ALE12	WP_017942274.1|ALE14	WP_018875456.1|ALE17	WP_019589999.1|ALE18	WP_019591414.1|ALE20	WP_018866290.1|ALE21	WP_018879095.1|ALE22	WP_019022085.1|ALE23	WP_018866290.1|ALE25	WP_018879095.1|ALE27	WP_018877382.1|ALE28	WP_018875456.1|ALE30	WP_018875456.1|ALE31	WP_017942274.1|ALE6	WP_018879095.1|ALE9	WP_018861359.1|ALJ10	WP_018139262.1|ALJ11	WP_018139262.1|ALJ12	WP_012982603.1|ALJ15	WP_018872546.1|ALJ16	WP_038054647.1|ALJ1
OG_24:	WP_018167932.1|AKL10	WP_018941277.1|AKL11	WP_018167932.1|AKL12	WP_018946948.1|AKL17	WP_018167932.1|AKL19	WP_018937966.1|AKL3	WP_018146266.1|AKL6	WP_018146266.1|AKL7	WP_018146266.1|AKL8	WP_018937966.1|AKL9	WP_018862470.1|AL21	WP_018167932.1|AL2	WP_018174707.1|AL5	WP_018862470.1|ALD1	WP_017941855.1|ALE10	WP_017941855.1|ALE11	WP_017941855.1|ALE12	WP_017941855.1|ALE14	WP_017941855.1|ALE16	WP_017941855.1|ALE17	WP_017941855.1|ALE18	WP_017941855.1|ALE19	WP_017941855.1|ALE20	WP_017941855.1|ALE21	WP_017941855.1|ALE22	WP_017941855.1|ALE23	WP_017941855.1|ALE25	WP_017941855.1|ALE27	WP_017941855.1|ALE28	WP_017941855.1|ALE30	WP_017941855.1|ALE31	WP_017941855.1|ALE6	WP_017941855.1|ALE9	WP_018862470.1|ALJ10	WP_018138320.1|ALJ11	WP_018138320.1|ALJ12	WP_012982076.1|ALJ15	WP_012982076.1|ALJ16	WP_017941855.1|ALJ1	WP_018862470.1|ALJ20	WP_018862470.1|ALJ21	WP_018936803.1|ALJ24	WP_012982076.1|ALJ2	WP_018862470.1|ALJ3	WP_018174707.1|ALJ4	WP_018174707.1|ALJ5	WP_018874299.1|ALJ6	WP_017941855.1|ALJ7	WP_018138320.1|ALJ8
OG_25:	WP_019572015.1|AKL10	WP_018941278.1|AKL11	WP_018951309.1|AKL12	WP_018946947.1|AKL17	WP_024326444.1|AKL19	WP_018937967.1|AKL3	WP_018146267.1|AKL6	WP_018146267.1|AKL7	WP_018146267.1|AKL8	WP_018937967.1|AKL9	WP_019024783.1|AL21	WP_018650406.1|AL2	WP_012982075.1|AL5	WP_018862471.1|ALD1	WP_019590155.1|ALE10	WP_019590155.1|ALE11	WP_019558254.1|ALE12	WP_017941856.1|ALE14	WP_019558254.1|ALE16	WP_019590155.1|ALE17	WP_019590155.1|ALE18	WP_019590155.1|ALE19	WP_019590155.1|ALE20	WP_018866404.1|ALE21	WP_018866404.1|ALE22	WP_019590155.1|ALE23	WP_018866404.1|ALE25	WP_018866404.1|ALE27	WP_018878005.1|ALE28	WP_018878005.1|ALE30	WP_026280358.1|ALE31	WP_017941856.1|ALE6	WP_026280634.1|ALE9	WP_018862471.1|ALJ10	WP_012982075.1|ALJ11	WP_012982075.1|ALJ12	WP_012982075.1|ALJ15	WP_018872349.1|ALJ16	WP_018141856.1|ALJ1	WP_019024783.1|ALJ20	WP_019024783.1|ALJ21	WP_018936804.1|ALJ24	WP_012982075.1|ALJ2	WP_018862471.1|ALJ3	WP_012982075.1|ALJ4	WP_012982075.1|ALJ5	WP_018141856.1|ALJ6	WP_018141856.1|ALJ7	WP_012982075.1|ALJ8
OG_26:	WP_026288818.1|AKL17	WP_026288819.1|AKL17	WP_018870436.1|ALE10	WP_026332713.1|ALE10	WP_019569938.1|ALE11	WP_026331339.1|ALE11	WP_018870436.1|ALE18	WP_026332713.1|ALE18	WP_018870436.1|ALE19	WP_028492292.1|ALE19	WP_019591719.1|ALE20	WP_026332939.1|ALE20	WP_019642258.1|ALSr1	WP_026344378.1|ALSr1	WP_018870436.1|ALgr3	WP_026279548.1|ALgr3	WP_019628044.1|AKL10	WP_018940472.1|AKL11	WP_018952380.1|AKL12	WP_024326079.1|AKL19	WP_018938042.1|AKL3	WP_018145410.1|AKL6	WP_019611890.1|AKL7	WP_018170011.1|AKL8	WP_018938042.1|AKL9	WP_019024576.1|AL21	WP_018649991.1|AL2	WP_018174488.1|AL5	WP_018868569.1|ALD1	WP_019558876.1|ALE12	WP_017942061.1|ALE14	WP_018877857.1|ALE16	WP_028484916.1|ALE17	WP_018867278.1|ALE21	WP_018882399.1|ALE22	WP_019022453.1|ALE23	WP_018867278.1|ALE25	WP_018882399.1|ALE27	WP_018877857.1|ALE28	WP_018881170.1|ALE30	WP_018876848.1|ALE31	WP_017942061.1|ALE6	WP_018878941.1|ALE9	WP_018868569.1|ALJ10	WP_018139124.1|ALJ11	WP_018139124.1|ALJ12	WP_020146193.1|ALJ15	WP_018873294.1|ALJ16	WP_038050767.1|ALJ1
OG_27:	WP_018175555.1|AKL10	WP_012981637.1|AKL11	WP_018951555.1|AKL12	WP_024326783.1|AKL19	WP_018938262.1|AKL3	WP_081612094.1|AKL6	WP_081612094.1|AKL7	WP_018175555.1|AKL8	WP_018938262.1|AKL9	WP_081616885.1|AL21	WP_026313107.1|AL2	WP_018173893.1|AL5	WP_026278562.1|ALD1	WP_081622850.1|ALE10	WP_081621754.1|ALE11	WP_018867452.1|ALE12	WP_026143108.1|ALE14	WP_019583318.1|ALE16	WP_026143108.1|ALE17	WP_081622850.1|ALE18	WP_028492020.1|ALE19	WP_018867452.1|ALE21	WP_018867452.1|ALE22	WP_081619208.1|ALE23	WP_018867452.1|ALE25	WP_018867452.1|ALE27	WP_018867452.1|ALE28	WP_018867452.1|ALE30	WP_081618413.1|ALE31	WP_026143108.1|ALE6	WP_081601303.1|ALE9	WP_026278562.1|ALJ10	WP_012981637.1|ALJ11	WP_012981637.1|ALJ12	WP_081622264.1|ALJ15	WP_081616885.1|ALJ20	WP_081616885.1|ALJ21	WP_026287740.1|ALJ24	WP_012981637.1|ALJ2	WP_018861293.1|ALJ3	WP_018173893.1|ALJ4	WP_018173893.1|ALJ5	WP_012981637.1|ALJ8	WP_018173893.1|ALJ9	WP_019593068.1|ALM2	WP_018938262.1|ALMg13-2	WP_018175555.1|ALMg3	WP_081622264.1|ALRh	WP_019642469.1|ALSr1
OG_28:	WP_018169661.1|AKL10	WP_019628331.1|AKL10	WP_019612436.1|AKL7	WP_026338789.1|AKL7	WP_018939654.1|AKL11	WP_026289449.1|AKL12	WP_018947713.1|AKL17	WP_024325800.1|AKL19	WP_018937702.1|AKL3	WP_018145794.1|AKL6	WP_018145794.1|AKL8	WP_018937702.1|AKL9	WP_019024206.1|AL21	WP_018650197.1|AL2	WP_018173901.1|AL5	WP_018868249.1|ALD1	WP_026332769.1|ALE10	WP_019570946.1|ALE11	WP_018879036.1|ALE12	WP_026143092.1|ALE14	WP_019583644.1|ALE16	WP_028484462.1|ALE17	WP_026332769.1|ALE18	WP_028491172.1|ALE19	WP_026332955.1|ALE20	WP_018867424.1|ALE21	WP_018882150.1|ALE22	WP_026300736.1|ALE23	WP_018867424.1|ALE25	WP_018882150.1|ALE27	WP_018877744.1|ALE28	WP_018879036.1|ALE30	WP_018875389.1|ALE31	WP_026143092.1|ALE6	WP_018879036.1|ALE9	WP_018868249.1|ALJ10	WP_018139710.1|ALJ11	WP_018139710.1|ALJ12	WP_018994314.1|ALJ15	WP_018872474.1|ALJ16	WP_038054431.1|ALJ1	WP_019024206.1|ALJ20	WP_019024206.1|ALJ21	WP_018936887.1|ALJ24	WP_018173901.1|ALJ2	WP_018861284.1|ALJ3	WP_018173901.1|ALJ4	WP_018173901.1|ALJ5	WP_018874779.1|ALJ6
OG_29:	WP_019024467.1|AL21	WP_019025241.1|AL21	WP_019024467.1|ALJ20	WP_019025241.1|ALJ20	WP_019024467.1|ALJ21	WP_026301144.1|ALJ21	WP_019627954.1|AKL10	WP_018939947.1|AKL11	WP_018950740.1|AKL12	WP_018947842.1|AKL17	WP_024326221.1|AKL19	WP_018937796.1|AKL3	WP_018144287.1|AKL6	WP_019612114.1|AKL7	WP_018175674.1|AKL8	WP_018937796.1|AKL9	WP_018168655.1|AL2	WP_018649431.1|AL5	WP_018868547.1|ALD1	WP_019589655.1|ALE10	WP_019569779.1|ALE11	WP_018137604.1|ALE12	WP_017941743.1|ALE14	WP_019583283.1|ALE16	WP_028484587.1|ALE17	WP_019589655.1|ALE18	WP_019021936.1|ALE19	WP_019021936.1|ALE20	WP_018866049.1|ALE21	WP_018882809.1|ALE22	WP_019021936.1|ALE23	WP_018866049.1|ALE25	WP_018882809.1|ALE27	WP_018877654.1|ALE28	WP_018877654.1|ALE30	WP_018137604.1|ALE31	WP_017941743.1|ALE6	WP_018877654.1|ALE9	WP_018868547.1|ALJ10	WP_018137604.1|ALJ11	WP_018137604.1|ALJ12	WP_018137604.1|ALJ15	WP_018871962.1|ALJ16	WP_038051208.1|ALJ1	WP_018936704.1|ALJ24	WP_018994877.1|ALJ2	WP_018141542.1|ALJ3	WP_018649431.1|ALJ4	WP_018649431.1|ALJ5
OG_30:	WP_018146435.1|AKL10	WP_018941460.1|AKL11	WP_018952079.1|AKL12	WP_018946622.1|AKL17	WP_024326591.1|AKL19	WP_018939099.1|AKL3	WP_018146435.1|AKL6	WP_018146435.1|AKL7	WP_018146435.1|AKL8	WP_018939099.1|AKL9	WP_012983503.1|AL21	WP_018146435.1|AL2	WP_018138188.1|AL5	WP_018868375.1|ALD1	WP_018870655.1|ALE10	WP_019569267.1|ALE11	WP_018865690.1|ALE12	WP_017941099.1|ALE14	WP_019584038.1|ALE16	WP_018865690.1|ALE17	WP_018870655.1|ALE18	WP_019023056.1|ALE19	WP_019590823.1|ALE20	WP_018865690.1|ALE21	WP_018865690.1|ALE22	WP_019023056.1|ALE23	WP_018865690.1|ALE25	WP_018865690.1|ALE27	WP_018865690.1|ALE28	WP_018865690.1|ALE30	WP_018865690.1|ALE31	WP_017941099.1|ALE6	WP_018865690.1|ALE9	WP_018868375.1|ALJ10	WP_018138188.1|ALJ11	WP_018138188.1|ALJ12	WP_020146871.1|ALJ15	WP_018872220.1|ALJ16	WP_038053294.1|ALJ1	WP_012983503.1|ALJ20	WP_012983503.1|ALJ21	WP_018935177.1|ALJ24	WP_018138188.1|ALJ2	WP_018862107.1|ALJ3	WP_018138188.1|ALJ4	WP_018138188.1|ALJ5	WP_018140417.1|ALJ6	WP_018140417.1|ALJ7	WP_018138188.1|ALJ8
OG_31:	WP_019628539.1|AKL10	WP_018941295.1|AKL11	WP_018951138.1|AKL12	WP_018946878.1|AKL17	WP_024327094.1|AKL19	WP_018938854.1|AKL3	WP_018143996.1|AKL6	WP_019612067.1|AKL7	WP_018176086.1|AKL8	WP_018938854.1|AKL9	WP_019024798.1|AL21	WP_026301130.1|AL21	WP_018649745.1|AL2	WP_018174696.1|AL5	WP_018862488.1|ALD1	WP_019589751.1|ALE10	WP_019569638.1|ALE11	WP_019558706.1|ALE12	WP_017941154.1|ALE14	WP_019584406.1|ALE16	WP_028484700.1|ALE17	WP_019589751.1|ALE18	WP_028491416.1|ALE19	WP_019591118.1|ALE20	WP_018867542.1|ALE21	WP_018881834.1|ALE22	WP_019021798.1|ALE23	WP_018867542.1|ALE25	WP_018881834.1|ALE27	WP_018878541.1|ALE28	WP_018878541.1|ALE30	WP_018877055.1|ALE31	WP_017941154.1|ALE6	WP_018879890.1|ALE9	WP_018862488.1|ALJ10	WP_018138331.1|ALJ11	WP_018138331.1|ALJ12	WP_020146285.1|ALJ15	WP_018873434.1|ALJ16	WP_018140274.1|ALJ1	WP_019024798.1|ALJ20	WP_026301130.1|ALJ20	WP_019024798.1|ALJ21	WP_026301130.1|ALJ21	WP_026287627.1|ALJ24	WP_018994660.1|ALJ2	WP_018862488.1|ALJ3	WP_018174696.1|ALJ4	WP_018174696.1|ALJ5
OG_32:	WP_019628558.1|AKL10	WP_018939477.1|AKL11	WP_018940839.1|AKL11	WP_018951110.1|AKL12	WP_018946395.1|AKL17	WP_024327019.1|AKL19	WP_018938884.1|AKL3	WP_018143949.1|AKL6	WP_018143949.1|AKL7	WP_018168458.1|AKL8	WP_018938884.1|AKL9	WP_019023948.1|AL21	WP_018168458.1|AL2	WP_018138784.1|AL5	WP_018860517.1|ALD1	WP_019589301.1|ALE10	WP_019569108.1|ALE11	WP_019558690.1|ALE12	WP_017940838.1|ALE14	WP_018867495.1|ALE16	WP_018876937.1|ALE17	WP_019589301.1|ALE18	WP_019589301.1|ALE19	WP_019590706.1|ALE20	WP_018867495.1|ALE21	WP_018867495.1|ALE22	WP_019021227.1|ALE23	WP_018867495.1|ALE25	WP_018867495.1|ALE27	WP_018867495.1|ALE28	WP_018867495.1|ALE30	WP_018876937.1|ALE31	WP_017940838.1|ALE6	WP_018867495.1|ALE9	WP_018860517.1|ALJ10	WP_018138784.1|ALJ11	WP_018138784.1|ALJ12	WP_018138784.1|ALJ15	WP_018873478.1|ALJ16	WP_038053682.1|ALJ1	WP_019023948.1|ALJ20	WP_019023948.1|ALJ21	WP_018934722.1|ALJ24	WP_018138784.1|ALJ2	WP_018860517.1|ALJ3	WP_018138784.1|ALJ4	WP_018138784.1|ALJ5	WP_018140617.1|ALJ6	WP_018140617.1|ALJ7
OG_33:	WP_018939960.1|AKL11	WP_018940626.1|AKL11	WP_019584088.1|ALE16	WP_019584228.1|ALE16	WP_012981826.1|K90mix	WP_018940626.1|K90mix	WP_018937255.1|AKL10	WP_018937255.1|AKL12	WP_018946586.1|AKL17	WP_024327472.1|AKL19	WP_018937255.1|AKL3	WP_018145303.1|AKL6	WP_018169070.1|AKL7	WP_018169070.1|AKL8	WP_018937255.1|AKL9	WP_019023820.1|AL21	WP_018169070.1|AL2	WP_018137823.1|AL5	WP_018868063.1|ALD1	WP_019589180.1|ALE10	WP_018946586.1|ALE11	WP_018876072.1|ALE12	WP_017940774.1|ALE14	WP_018876072.1|ALE17	WP_019589180.1|ALE18	WP_028491899.1|ALE19	WP_019590803.1|ALE20	WP_018865806.1|ALE21	WP_018876072.1|ALE22	WP_019021383.1|ALE23	WP_018865806.1|ALE25	WP_018876072.1|ALE27	WP_018877305.1|ALE28	WP_018876072.1|ALE30	WP_018876072.1|ALE31	WP_017940774.1|ALE6	WP_018876072.1|ALE9	WP_018868063.1|ALJ10	WP_018137823.1|ALJ11	WP_018137823.1|ALJ12	WP_018137823.1|ALJ15	WP_018872772.1|ALJ16	WP_038051863.1|ALJ1	WP_019023820.1|ALJ20	WP_019023820.1|ALJ21	WP_018935141.1|ALJ24	WP_018137823.1|ALJ2	WP_018137823.1|ALJ3	WP_018137823.1|ALJ4
OG_34:	WP_026301126.1|AL21	WP_038029651.1|AL21	WP_026301126.1|ALJ20	WP_038029651.1|ALJ20	WP_026301126.1|ALJ21	WP_038029651.1|ALJ21	WP_019627803.1|AKL10	WP_038059572.1|AKL11	WP_026289419.1|AKL12	WP_018947556.1|AKL17	WP_024327612.1|AKL19	WP_026287885.1|AKL3	WP_026182073.1|AKL6	WP_026338849.1|AKL7	WP_018175662.1|AKL8	WP_026287885.1|AKL9	WP_018175662.1|AL2	WP_038038509.1|AL5	WP_038040085.1|ALD1	WP_019589035.1|ALE10	WP_019569464.1|ALE11	WP_019558412.1|ALE12	WP_026143141.1|ALE14	WP_018865950.1|ALE16	WP_018865950.1|ALE17	WP_019589035.1|ALE18	WP_028491054.1|ALE19	WP_019022684.1|ALE20	WP_018865950.1|ALE21	WP_018865950.1|ALE22	WP_019022684.1|ALE23	WP_018865950.1|ALE25	WP_018865950.1|ALE27	WP_018865950.1|ALE28	WP_018880876.1|ALE30	WP_018875960.1|ALE31	WP_026143141.1|ALE6	WP_018865950.1|ALE9	WP_038040085.1|ALJ10	WP_038049531.1|ALJ11	WP_038049531.1|ALJ12	WP_038049531.1|ALJ15	WP_018871785.1|ALJ16	WP_038052142.1|ALJ1	WP_018937123.1|ALJ24	WP_038038509.1|ALJ2	WP_038040085.1|ALJ3	WP_038038509.1|ALJ4	WP_038038509.1|ALJ5
OG_35:	WP_018861009.1|ALD1	WP_026279340.1|ALD1	WP_018861009.1|ALJ10	WP_026279340.1|ALJ10	WP_018861009.1|ALJ3	WP_026278607.1|ALJ3	WP_019627767.1|AKL10	WP_018941383.1|AKL11	WP_018950934.1|AKL12	WP_018947115.1|AKL17	WP_024327690.1|AKL19	WP_018937434.1|AKL3	WP_018145062.1|AKL6	WP_019612269.1|AKL7	WP_018175971.1|AKL8	WP_018937434.1|AKL9	WP_019023538.1|AL21	WP_018649611.1|AL2	WP_018649152.1|AL5	WP_019589878.1|ALE10	WP_019570624.1|ALE11	WP_018867715.1|ALE12	WP_017942959.1|ALE14	WP_018867715.1|ALE16	WP_028484641.1|ALE17	WP_019589878.1|ALE18	WP_028491460.1|ALE19	WP_019021561.1|ALE20	WP_018867715.1|ALE21	WP_018867715.1|ALE22	WP_019021561.1|ALE23	WP_018867715.1|ALE25	WP_018867715.1|ALE27	WP_018877184.1|ALE28	WP_018867715.1|ALE30	WP_018867715.1|ALE31	WP_017942959.1|ALE6	WP_018879323.1|ALE9	WP_012981469.1|ALJ11	WP_012981469.1|ALJ12	WP_012981469.1|ALJ15	WP_018871714.1|ALJ16	WP_038052260.1|ALJ1	WP_019023538.1|ALJ20	WP_019023538.1|ALJ21	WP_018936954.1|ALJ24	WP_018994464.1|ALJ2	WP_018649152.1|ALJ4	WP_018649152.1|ALJ5
OG_36:	WP_018937734.1|AKL10	WP_018939824.1|AKL11	WP_018937734.1|AKL12	WP_018945645.1|AKL17	WP_024328068.1|AKL19	WP_018937734.1|AKL3	WP_018145837.1|AKL6	WP_018145837.1|AKL7	WP_018145837.1|AKL8	WP_018937734.1|AKL9	WP_018994934.1|AL21	WP_018650225.1|AL2	WP_018649478.1|AL5	WP_018861454.1|ALD1	WP_019590479.1|ALE10	WP_019569954.1|ALE11	WP_018867041.1|ALE12	WP_017941753.1|ALE14	WP_018875623.1|ALE16	WP_028484023.1|ALE17	WP_019590479.1|ALE18	WP_028491933.1|ALE19	WP_019590479.1|ALE20	WP_018867041.1|ALE21	WP_018867041.1|ALE22	WP_019022468.1|ALE23	WP_018867041.1|ALE25	WP_018867041.1|ALE27	WP_018867041.1|ALE28	WP_018875623.1|ALE30	WP_018875623.1|ALE31	WP_017941753.1|ALE6	WP_018880302.1|ALE9	WP_018861454.1|ALJ10	WP_018139366.1|ALJ11	WP_018139366.1|ALJ12	WP_018994934.1|ALJ15	WP_018873588.1|ALJ16	WP_038054323.1|ALJ1	WP_018994934.1|ALJ20	WP_018994934.1|ALJ21	WP_018936575.1|ALJ24	WP_018994934.1|ALJ2	WP_018861454.1|ALJ3	WP_018649478.1|ALJ4	WP_018649478.1|ALJ5	WP_018875123.1|ALJ6	WP_018875123.1|ALJ7	WP_018139366.1|ALJ8
OG_37:	WP_012982105.1|HL-Eb18	WP_012982105.1|K90mix	WP_019628628.1|AKL10	WP_018941251.1|AKL11	WP_018168570.1|AKL12	WP_024326356.1|AKL19	WP_018937857.1|AKL3	WP_018144378.1|AKL6	WP_018144378.1|AKL7	WP_018144378.1|AKL8	WP_018937857.1|AKL9	WP_026301085.1|AL21	WP_018649826.1|AL2	WP_026278764.1|ALD1	WP_026300869.1|ALE11	WP_019558308.1|ALE12	WP_017941201.1|ALE14	WP_019583198.1|ALE16	WP_019583198.1|ALE17	WP_026300869.1|ALE20	WP_019583198.1|ALE21	WP_019583198.1|ALE22	WP_026300869.1|ALE23	WP_019583198.1|ALE25	WP_019583198.1|ALE27	WP_019583198.1|ALE28	WP_019583198.1|ALE30	WP_019583198.1|ALE31	WP_017941201.1|ALE6	WP_026280589.1|ALE9	WP_026278764.1|ALJ10	WP_018872051.1|ALJ16	WP_038053876.1|ALJ1	WP_026301085.1|ALJ20	WP_026301085.1|ALJ21	WP_083916896.1|ALJ24	WP_026278764.1|ALJ3	WP_018141641.1|ALJ6	WP_018141641.1|ALJ7	WP_019594283.1|ALM2	WP_018950352.1|ALMg11	WP_019567946.1|ALMg13-2	WP_019562890.1|ALMg2	WP_019567946.1|ALMg3	WP_018168570.1|ALMg9	WP_038083910.1|ALSr1	WP_018941250.1|AKL11	WP_019024756.1|AL21	WP_018649013.1|AL5
OG_38:	WP_018938120.1|AKL10	WP_018939892.1|AKL11	WP_026289401.1|AKL12	WP_018947957.1|AKL17	WP_024326178.1|AKL19	WP_018938120.1|AKL3	WP_018144233.1|AKL6	WP_019612155.1|AKL7	WP_018170095.1|AKL8	WP_018938120.1|AKL9	WP_019024416.1|AL21	WP_018649921.1|AL2	WP_018139299.1|AL5	WP_018861527.1|ALD1	WP_018870507.1|ALE10	WP_018870507.1|ALE11	WP_018866099.1|ALE12	WP_026142983.1|ALE14	WP_018866099.1|ALE16	WP_018881119.1|ALE17	WP_018870507.1|ALE18	WP_018870507.1|ALE19	WP_018870507.1|ALE20	WP_018866099.1|ALE21	WP_018866099.1|ALE22	WP_018870507.1|ALE23	WP_018866099.1|ALE25	WP_018866099.1|ALE27	WP_018866099.1|ALE28	WP_018881119.1|ALE30	WP_018866099.1|ALE31	WP_026142983.1|ALE6	WP_018866099.1|ALE9	WP_018861527.1|ALJ10	WP_018139299.1|ALJ11	WP_018139299.1|ALJ12	WP_018994908.1|ALJ15	WP_026279701.1|ALJ16	WP_026181527.1|ALJ1	WP_019024416.1|ALJ20	WP_019024416.1|ALJ21	WP_018936142.1|ALJ24	WP_018994908.1|ALJ2	WP_018861527.1|ALJ3	WP_018139299.1|ALJ4	WP_018139299.1|ALJ5	WP_026280156.1|ALJ6	WP_026181527.1|ALJ7	WP_018139299.1|ALJ8
OG_39:	WP_018946170.1|AKL17	WP_018947101.1|AKL17	WP_024329577.1|ALR17-21	WP_024329884.1|ALR17-21	WP_019641279.1|ALSr1	WP_019643163.1|ALSr1	WP_018168892.1|AKL10	WP_018940241.1|AKL11	WP_018168892.1|AKL12	WP_024327670.1|AKL19	WP_018168892.1|AKL3	WP_018145068.1|AKL6	WP_018168892.1|AKL7	WP_018168892.1|AKL8	WP_018168892.1|AKL9	WP_019023618.1|AL21	WP_018168892.1|AL2	WP_018175140.1|AL5	WP_018860926.1|ALD1	WP_019021576.1|ALE10	WP_019570634.1|ALE11	WP_019558393.1|ALE12	WP_026143150.1|ALE14	WP_019583012.1|ALE16	WP_018875933.1|ALE17	WP_019021576.1|ALE18	WP_028491470.1|ALE19	WP_019590559.1|ALE20	WP_018867737.1|ALE21	WP_018877197.1|ALE22	WP_019021576.1|ALE23	WP_018867737.1|ALE25	WP_018877197.1|ALE27	WP_018877197.1|ALE28	WP_018875933.1|ALE30	WP_018875933.1|ALE31	WP_026143150.1|ALE6	WP_018875933.1|ALE9	WP_018860926.1|ALJ10	WP_012981558.1|ALJ11	WP_012981558.1|ALJ12	WP_012981558.1|ALJ15	WP_018871723.1|ALJ16	WP_038054833.1|ALJ1	WP_019023618.1|ALJ20	WP_019023618.1|ALJ21	WP_018936970.1|ALJ24	WP_012981558.1|ALJ2	WP_018860926.1|ALJ3
OG_40:	WP_019023851.1|AL21	WP_019584620.1|AL21	WP_019023851.1|ALJ20	WP_019584620.1|ALJ20	WP_018937232.1|AKL10	WP_018940958.1|AKL11	WP_018952193.1|AKL12	WP_018946378.1|AKL17	WP_024325982.1|AKL19	WP_018937232.1|AKL3	WP_018145346.1|AKL6	WP_018169151.1|AKL7	WP_018175852.1|AKL8	WP_018937232.1|AKL9	WP_018169151.1|AL2	WP_018649075.1|AL5	WP_018868053.1|ALD1	WP_019589308.1|ALE10	WP_019569096.1|ALE11	WP_018881213.1|ALE12	WP_017940653.1|ALE14	WP_019584106.1|ALE16	WP_018882470.1|ALE17	WP_019589308.1|ALE18	WP_028491343.1|ALE19	WP_019590702.1|ALE20	WP_018865765.1|ALE21	WP_018882470.1|ALE22	WP_019021212.1|ALE23	WP_018865765.1|ALE25	WP_018882470.1|ALE27	WP_018877329.1|ALE28	WP_018881213.1|ALE30	WP_018876098.1|ALE31	WP_017940653.1|ALE6	WP_018877329.1|ALE9	WP_018868053.1|ALJ10	WP_018137745.1|ALJ11	WP_018137745.1|ALJ12	WP_018993778.1|ALJ15	WP_018873667.1|ALJ16	WP_038051779.1|ALJ1	WP_019584620.1|ALJ21	WP_018934742.1|ALJ24	WP_018137745.1|ALJ2	WP_018860638.1|ALJ3	WP_018649075.1|ALJ4	WP_018649075.1|ALJ5	WP_018874380.1|ALJ6
OG_41:	WP_018176668.1|AKL10	WP_018940556.1|AKL11	WP_018951981.1|AKL12	WP_018945606.1|AKL17	WP_024327974.1|AKL19	WP_018176668.1|AKL3	WP_018145499.1|AKL6	WP_018145499.1|AKL7	WP_018176668.1|AKL8	WP_018176668.1|AKL9	WP_019024503.1|AL21	WP_018176668.1|AL2	WP_018137705.1|AL5	WP_018861591.1|ALD1	WP_019022443.1|ALE10	WP_019569929.1|ALE11	WP_018867363.1|ALE12	WP_026143088.1|ALE14	WP_018867363.1|ALE16	WP_028484944.1|ALE17	WP_019022443.1|ALE18	WP_019569929.1|ALE19	WP_018870448.1|ALE20	WP_018867363.1|ALE21	WP_018867363.1|ALE22	WP_019022443.1|ALE23	WP_018867363.1|ALE25	WP_018867363.1|ALE27	WP_018877805.1|ALE28	WP_018867363.1|ALE30	WP_018867363.1|ALE31	WP_026143088.1|ALE6	WP_018867363.1|ALE9	WP_018861591.1|ALJ10	WP_018137705.1|ALJ11	WP_018137705.1|ALJ12	WP_018137705.1|ALJ15	WP_018873747.1|ALJ16	WP_018874738.1|ALJ1	WP_019024503.1|ALJ20	WP_019024503.1|ALJ21	WP_018936690.1|ALJ24	WP_018137705.1|ALJ2	WP_018861591.1|ALJ3	WP_018137705.1|ALJ4	WP_018137705.1|ALJ5	WP_018874738.1|ALJ6	WP_081610825.1|ALJ7	WP_018137705.1|ALJ8
OG_42:	WP_018938076.1|AKL10	WP_018940333.1|AKL11	WP_018950830.1|AKL12	WP_018946074.1|AKL17	WP_024326123.1|AKL19	WP_018938076.1|AKL3	WP_018144180.1|AKL6	WP_019612172.1|AKL7	WP_018175768.1|AKL8	WP_018938076.1|AKL9	WP_019025172.1|AL21	WP_018175768.1|AL2	WP_018649334.1|AL5	WP_018868729.1|ALD1	WP_018869339.1|ALE10	WP_019570345.1|ALE11	WP_018880366.1|ALE12	WP_026142973.1|ALE14	WP_019584356.1|ALE16	WP_018880366.1|ALE17	WP_018869339.1|ALE18	WP_028491118.1|ALE19	WP_019570345.1|ALE20	WP_018866155.1|ALE21	WP_018880366.1|ALE22	WP_018869339.1|ALE23	WP_018866155.1|ALE25	WP_018880366.1|ALE27	WP_018877578.1|ALE28	WP_018880366.1|ALE30	WP_018866155.1|ALE31	WP_026142973.1|ALE6	WP_018880366.1|ALE9	WP_018868729.1|ALJ10	WP_018137747.1|ALJ11	WP_018137747.1|ALJ12	WP_018137747.1|ALJ15	WP_018871890.1|ALJ16	WP_038054142.1|ALJ1	WP_019025172.1|ALJ20	WP_019025172.1|ALJ21	WP_018935625.1|ALJ24	WP_018137747.1|ALJ2	WP_018862743.1|ALJ3	WP_018649334.1|ALJ4	WP_018649334.1|ALJ5	WP_018874973.1|ALJ6	WP_018139949.1|ALJ7	WP_018137747.1|ALJ8
OG_43:	WP_018951667.1|AKL10	WP_018939284.1|AKL11	WP_018951667.1|AKL12	WP_038036279.1|AKL17	WP_024327569.1|AKL19	WP_018145193.1|AKL3	WP_018145193.1|AKL6	WP_018951667.1|AKL7	WP_018175642.1|AKL8	WP_018145193.1|AKL9	WP_019023240.1|AL21	WP_018145193.1|AL2	WP_018174901.1|AL5	WP_018862715.1|ALD1	WP_019589060.1|ALE10	WP_019569493.1|ALE11	WP_019558424.1|ALE12	WP_017942826.1|ALE14	WP_018865904.1|ALE16	WP_028485018.1|ALE17	WP_019589060.1|ALE18	WP_051246227.1|ALE19	WP_019590975.1|ALE20	WP_018865904.1|ALE21	WP_018865904.1|ALE22	WP_081619243.1|ALE23	WP_018865904.1|ALE25	WP_018865904.1|ALE27	WP_018865904.1|ALE28	WP_018880861.1|ALE30	WP_018865904.1|ALE31	WP_017942826.1|ALE6	WP_018879377.1|ALE9	WP_018862715.1|ALJ10	WP_018138917.1|ALJ11	WP_018138917.1|ALJ12	WP_012983656.1|ALJ15	WP_018871836.1|ALJ16	WP_081911424.1|ALJ1	WP_019023240.1|ALJ20	WP_019023240.1|ALJ21	WP_018935375.1|ALJ24	WP_018174901.1|ALJ2	WP_018862715.1|ALJ3	WP_018174901.1|ALJ4	WP_018174901.1|ALJ5	WP_081911424.1|ALJ6	WP_018142191.1|ALJ7	WP_018138917.1|ALJ8
OG_44:	WP_018952238.1|AKL10	WP_018940138.1|AKL11	WP_018952238.1|AKL12	WP_026288943.1|AKL17	WP_024327745.1|AKL19	WP_018168330.1|AKL3	WP_018144600.1|AKL6	WP_018144600.1|AKL7	WP_018168330.1|AKL8	WP_018168330.1|AKL9	WP_017926219.1|AL21	WP_018144600.1|AL2	WP_018138997.1|AL5	WP_018860859.1|ALD1	WP_019592877.1|ALE10	WP_018869240.1|ALE11	WP_019558957.1|ALE12	WP_017942656.1|ALE14	WP_019558957.1|ALE16	WP_018865529.1|ALE17	WP_019592877.1|ALE18	WP_081694152.1|ALE19	WP_081694157.1|ALE19	WP_018869240.1|ALE20	WP_018865529.1|ALE21	WP_018865529.1|ALE22	WP_026300804.1|ALE23	WP_018865529.1|ALE25	WP_018865529.1|ALE27	WP_018865529.1|ALE28	WP_018865529.1|ALE30	WP_018865529.1|ALE31	WP_017942656.1|ALE6	WP_018879645.1|ALE9	WP_018860859.1|ALJ10	WP_018138997.1|ALJ11	WP_018138997.1|ALJ12	WP_018993438.1|ALJ15	WP_018873226.1|ALJ16	WP_038053036.1|ALJ1	WP_017926219.1|ALJ20	WP_017926219.1|ALJ21	WP_026287653.1|ALJ24	WP_018138997.1|ALJ2	WP_018860859.1|ALJ3	WP_018138997.1|ALJ4	WP_018138997.1|ALJ5	WP_018141484.1|ALJ6	WP_018141484.1|ALJ7
OG_45:	WP_019568491.1|AKL10	WP_018951165.1|AKL12	WP_018947613.1|AKL17	WP_024325877.1|AKL19	WP_018938449.1|AKL3	WP_018146130.1|AKL6	WP_019612661.1|AKL7	WP_018176399.1|AKL8	WP_018938449.1|AKL9	WP_019025143.1|AL21	WP_018650377.1|AL2	WP_018648978.1|AL5	WP_018868607.1|ALD1	WP_019589019.1|ALE10	WP_019569442.1|ALE11	WP_018867857.1|ALE12	WP_017941307.1|ALE14	WP_018875830.1|ALE16	WP_028484894.1|ALE17	WP_019589019.1|ALE18	WP_028492243.1|ALE19	WP_019590940.1|ALE20	WP_018867857.1|ALE21	WP_018882702.1|ALE22	WP_019022658.1|ALE23	WP_018867857.1|ALE25	WP_018882702.1|ALE27	WP_018877892.1|ALE28	WP_018881523.1|ALE30	WP_018875830.1|ALE31	WP_017941307.1|ALE6	WP_018878841.1|ALE9	WP_018868607.1|ALJ10	WP_018137937.1|ALJ11	WP_018137937.1|ALJ12	WP_012983082.1|ALJ15	WP_018872676.1|ALJ16	WP_019025143.1|ALJ20	WP_019025143.1|ALJ21	WP_018995213.1|ALJ2	WP_018862390.1|ALJ3	WP_018648978.1|ALJ4	WP_018648978.1|ALJ5	WP_018874888.1|ALJ6	WP_018140684.1|ALJ7	WP_018137937.1|ALJ8	WP_018174797.1|ALJ9	WP_019593840.1|ALM2	WP_018948690.1|ALMg11
OG_46:	WP_019627599.1|AKL10	WP_018939862.1|AKL11	WP_018951877.1|AKL12	WP_018947614.1|AKL17	WP_024326151.1|AKL19	WP_018938334.1|AKL3	WP_018144758.1|AKL6	WP_018938334.1|AKL7	WP_018176322.1|AKL8	WP_018938334.1|AKL9	WP_019025565.1|AL21	WP_018144758.1|AL2	WP_018139327.1|AL5	WP_026279397.1|ALD1	WP_019569428.1|ALE10	WP_019569428.1|ALE11	WP_018880019.1|ALE12	WP_026142976.1|ALE14	WP_019584085.1|ALE16	WP_028484855.1|ALE17	WP_019569428.1|ALE18	WP_028492244.1|ALE19	WP_019569428.1|ALE20	WP_018866125.1|ALE21	WP_018882631.1|ALE22	WP_019022641.1|ALE23	WP_018866125.1|ALE25	WP_018882631.1|ALE27	WP_018877598.1|ALE28	WP_018866125.1|ALE30	WP_018866125.1|ALE31	WP_026142976.1|ALE6	WP_018880019.1|ALE9	WP_026279397.1|ALJ10	WP_018139327.1|ALJ11	WP_018139327.1|ALJ12	WP_018139327.1|ALJ15	WP_018871912.1|ALJ16	WP_019025565.1|ALJ20	WP_019025565.1|ALJ21	WP_018937070.1|ALJ24	WP_018139327.1|ALJ2	WP_018861493.1|ALJ3	WP_018139327.1|ALJ4	WP_018139327.1|ALJ5	WP_018139327.1|ALJ8	WP_018139327.1|ALJ9	WP_019593574.1|ALM2	WP_018949302.1|ALMg11
OG_47:	WP_019628235.1|AKL10	WP_018939825.1|AKL11	WP_018951740.1|AKL12	WP_018945644.1|AKL17	WP_024328067.1|AKL19	WP_018937735.1|AKL3	WP_018145838.1|AKL6	WP_018145838.1|AKL7	WP_018145838.1|AKL8	WP_018937735.1|AKL9	WP_019024348.1|AL21	WP_018650226.1|AL2	WP_018649477.1|AL5	WP_018861455.1|ALD1	WP_019590478.1|ALE10	WP_019569953.1|ALE11	WP_018882172.1|ALE12	WP_017941752.1|ALE14	WP_018880553.1|ALE16	WP_028484024.1|ALE17	WP_019590478.1|ALE18	WP_028491932.1|ALE19	WP_019022467.1|ALE20	WP_018867042.1|ALE21	WP_018882172.1|ALE22	WP_019022467.1|ALE23	WP_018867042.1|ALE25	WP_018882172.1|ALE27	WP_018867042.1|ALE28	WP_018880553.1|ALE30	WP_018875624.1|ALE31	WP_017941752.1|ALE6	WP_018880301.1|ALE9	WP_018861455.1|ALJ10	WP_018139365.1|ALJ11	WP_018139365.1|ALJ12	WP_020146667.1|ALJ15	WP_018873587.1|ALJ16	WP_038054320.1|ALJ1	WP_019024348.1|ALJ20	WP_019024348.1|ALJ21	WP_018936574.1|ALJ24	WP_018994933.1|ALJ2	WP_018861455.1|ALJ3	WP_018649477.1|ALJ4	WP_018649477.1|ALJ5	WP_018140554.1|ALJ6	WP_018140554.1|ALJ7	WP_018139365.1|ALJ8
OG_48:	WP_019628349.1|AKL10	WP_012982952.1|AKL11	WP_018952312.1|AKL12	WP_018946144.1|AKL17	WP_024328162.1|AKL19	WP_018938967.1|AKL3	WP_018145953.1|AKL6	WP_019612414.1|AKL7	WP_018176966.1|AKL8	WP_018938967.1|AKL9	WP_019024016.1|AL21	WP_018650305.1|AL2	WP_026332797.1|ALE10	WP_019021007.1|ALE11	WP_019583460.1|ALE12	WP_026142940.1|ALE14	WP_019583460.1|ALE16	WP_028484085.1|ALE17	WP_026332797.1|ALE18	WP_028491173.1|ALE19	WP_019591848.1|ALE20	WP_081623690.1|ALE21	WP_018882254.1|ALE22	WP_026300735.1|ALE23	WP_081623690.1|ALE25	WP_018882254.1|ALE27	WP_018878338.1|ALE28	WP_026280242.1|ALE31	WP_026142940.1|ALE6	WP_018137568.1|ALJ11	WP_018137568.1|ALJ12	WP_018994132.1|ALJ15	WP_018872891.1|ALJ16	WP_038050684.1|ALJ1	WP_019024016.1|ALJ20	WP_019024016.1|ALJ21	WP_018995128.1|ALJ2	WP_018862226.1|ALJ3	WP_018140844.1|ALJ7	WP_018137568.1|ALJ8	WP_026340845.1|ALJT	WP_026333156.1|ALM2	WP_026289355.1|ALMg11	WP_019563822.1|ALMg13-2	WP_019563822.1|ALMg2	WP_026331584.1|ALMg3	WP_018169528.1|ALMg9	WP_024330090.1|ALR17-21	WP_019592482.1|ALRh
OG_49:	WP_019628730.1|AKL10	WP_026288114.1|AKL11	WP_018937697.1|AKL12	WP_024325805.1|AKL19	WP_018937697.1|AKL3	WP_018145788.1|AKL6	WP_018145788.1|AKL7	WP_018176859.1|AKL8	WP_018937697.1|AKL9	WP_019024431.1|AL21	WP_018176859.1|AL2	WP_018137589.1|AL5	WP_018861542.1|ALD1	WP_019589410.1|ALE10	WP_019571037.1|ALE11	WP_081619676.1|ALE12	WP_017942524.1|ALE14	WP_019583646.1|ALE16	WP_028484465.1|ALE17	WP_019589410.1|ALE18	WP_019591927.1|ALE20	WP_026279292.1|ALE21	WP_026280846.1|ALE22	WP_019022981.1|ALE23	WP_026279292.1|ALE25	WP_026280846.1|ALE27	WP_018877718.1|ALE28	WP_026280721.1|ALE30	WP_026280212.1|ALE31	WP_017942524.1|ALE6	WP_026280542.1|ALE9	WP_018861542.1|ALJ10	WP_018137589.1|ALJ11	WP_018137589.1|ALJ12	WP_020146639.1|ALJ15	WP_018872479.1|ALJ16	WP_038054446.1|ALJ1	WP_019024431.1|ALJ20	WP_019024431.1|ALJ21	WP_018936646.1|ALJ24	WP_018137589.1|ALJ2	WP_018861542.1|ALJ3	WP_018137589.1|ALJ4	WP_018137589.1|ALJ5	WP_018140507.1|ALJ6	WP_018140507.1|ALJ7	WP_018137589.1|ALJ8	WP_018174188.1|ALJ9	WP_019593054.1|ALM2
OG_50:	WP_012982660.1|AKL10	WP_012982660.1|AKL11	WP_012982660.1|AKL12	WP_018946022.1|AKL17	WP_012982660.1|AKL19	WP_012982660.1|AKL3	WP_012982660.1|AKL6	WP_012982660.1|AKL7	WP_012982660.1|AKL8	WP_012982660.1|AKL9	WP_012982660.1|AL21	WP_012982660.1|AL2	WP_012982660.1|AL5	WP_018861401.1|ALD1	WP_018861401.1|ALE10	WP_018861401.1|ALE11	WP_012982660.1|ALE12	WP_012982660.1|ALE14	WP_012982660.1|ALE16	WP_012982660.1|ALE17	WP_018861401.1|ALE18	WP_018861401.1|ALE19	WP_018861401.1|ALE20	WP_012982660.1|ALE21	WP_012982660.1|ALE22	WP_018861401.1|ALE23	WP_012982660.1|ALE25	WP_012982660.1|ALE27	WP_012982660.1|ALE28	WP_012982660.1|ALE30	WP_012982660.1|ALE31	WP_012982660.1|ALE6	WP_012982660.1|ALE9	WP_018861401.1|ALJ10	WP_012982660.1|ALJ11	WP_012982660.1|ALJ12	WP_012982660.1|ALJ15	WP_012982660.1|ALJ16	WP_012982660.1|ALJ1	WP_012982660.1|ALJ20	WP_012982660.1|ALJ21	WP_018861401.1|ALJ24	WP_012982660.1|ALJ2	WP_018861401.1|ALJ3	WP_012982660.1|ALJ4	WP_012982660.1|ALJ5	WP_012982660.1|ALJ6	WP_012982660.1|ALJ7	WP_012982660.1|ALJ8
OG_51:	WP_012983830.1|AKL10	WP_012983830.1|AKL11	WP_012983830.1|AKL12	WP_018947144.1|AKL17	WP_017941468.1|AKL19	WP_012983830.1|AKL3	WP_018144881.1|AKL6	WP_018144881.1|AKL7	WP_012983830.1|AKL8	WP_012983830.1|AKL9	WP_012983830.1|AL21	WP_012983830.1|AL2	WP_012983830.1|AL5	WP_012983830.1|ALD1	WP_018869015.1|ALE10	WP_018869015.1|ALE11	WP_018867682.1|ALE12	WP_017941468.1|ALE14	WP_019584465.1|ALE16	WP_028484292.1|ALE17	WP_018869015.1|ALE18	WP_018869015.1|ALE19	WP_019591766.1|ALE20	WP_018867682.1|ALE21	WP_018867682.1|ALE22	WP_018869015.1|ALE23	WP_018867682.1|ALE25	WP_018867682.1|ALE27	WP_018867682.1|ALE28	WP_018867682.1|ALE30	WP_017941468.1|ALE31	WP_017941468.1|ALE6	WP_018867682.1|ALE9	WP_018868172.1|ALJ10	WP_012983830.1|ALJ11	WP_012983830.1|ALJ12	WP_012983830.1|ALJ15	WP_018873904.1|ALJ16	WP_012983830.1|ALJ1	WP_012983830.1|ALJ20	WP_012983830.1|ALJ21	WP_018936925.1|ALJ24	WP_012983830.1|ALJ2	WP_012983830.1|ALJ3	WP_012983830.1|ALJ4	WP_012983830.1|ALJ5	WP_012983830.1|ALJ6	WP_012983830.1|ALJ7	WP_012983830.1|ALJ8
OG_52:	WP_012983953.1|AKL10	WP_012983953.1|AKL11	WP_012983953.1|AKL12	WP_018868902.1|AKL17	WP_012983953.1|AKL19	WP_012983953.1|AKL3	WP_012983953.1|AKL6	WP_012983953.1|AKL7	WP_012983953.1|AKL8	WP_012983953.1|AKL9	WP_012983953.1|AL21	WP_012983953.1|AL2	WP_012983953.1|AL5	WP_012983953.1|ALD1	WP_018868902.1|ALE10	WP_018868902.1|ALE11	WP_012983953.1|ALE12	WP_012983953.1|ALE14	WP_012983953.1|ALE16	WP_012983953.1|ALE17	WP_018868902.1|ALE18	WP_018868902.1|ALE19	WP_018868902.1|ALE20	WP_012983953.1|ALE21	WP_012983953.1|ALE22	WP_018868902.1|ALE23	WP_012983953.1|ALE25	WP_012983953.1|ALE27	WP_012983953.1|ALE28	WP_012983953.1|ALE30	WP_012983953.1|ALE31	WP_012983953.1|ALE6	WP_012983953.1|ALE9	WP_012983953.1|ALJ10	WP_012983953.1|ALJ11	WP_012983953.1|ALJ12	WP_012983953.1|ALJ15	WP_012983953.1|ALJ16	WP_012983953.1|ALJ1	WP_012983953.1|ALJ20	WP_012983953.1|ALJ21	WP_018868902.1|ALJ24	WP_012983953.1|ALJ2	WP_012983953.1|ALJ3	WP_012983953.1|ALJ4	WP_012983953.1|ALJ5	WP_012983953.1|ALJ6	WP_012983953.1|ALJ7	WP_012983953.1|ALJ8
OG_53:	WP_017941553.1|AKL10	WP_018939764.1|AKL11	WP_017941553.1|AKL12	WP_024328801.1|AKL17	WP_017941553.1|AKL19	WP_017941553.1|AKL3	WP_017941553.1|AKL6	WP_017941553.1|AKL7	WP_017941553.1|AKL8	WP_017941553.1|AKL9	WP_018139427.1|AL21	WP_017941553.1|AL2	WP_018139427.1|AL5	WP_018861392.1|ALD1	WP_018869403.1|ALE10	WP_018869403.1|ALE11	WP_017941553.1|ALE12	WP_017941553.1|ALE14	WP_017941553.1|ALE16	WP_017941553.1|ALE17	WP_018869403.1|ALE18	WP_018869403.1|ALE19	WP_018869403.1|ALE20	WP_017941553.1|ALE21	WP_017941553.1|ALE22	WP_018869403.1|ALE23	WP_017941553.1|ALE25	WP_017941553.1|ALE27	WP_017941553.1|ALE28	WP_017941553.1|ALE30	WP_017941553.1|ALE31	WP_017941553.1|ALE6	WP_017941553.1|ALE9	WP_018861392.1|ALJ10	WP_018139427.1|ALJ11	WP_018139427.1|ALJ12	WP_018139427.1|ALJ15	WP_018872577.1|ALJ16	WP_017941553.1|ALJ1	WP_018139427.1|ALJ20	WP_018139427.1|ALJ21	WP_018935491.1|ALJ24	WP_018139427.1|ALJ2	WP_018861392.1|ALJ3	WP_018139427.1|ALJ4	WP_018139427.1|ALJ5	WP_017941553.1|ALJ6	WP_017941553.1|ALJ7	WP_018139427.1|ALJ8
OG_54:	WP_017941884.1|AKL10	WP_012983372.1|AKL11	WP_017941884.1|AKL12	WP_018947184.1|AKL17	WP_017941884.1|AKL19	WP_017941884.1|AKL3	WP_017941884.1|AKL6	WP_017941884.1|AKL7	WP_017941884.1|AKL8	WP_017941884.1|AKL9	WP_017925741.1|AL21	WP_017941884.1|AL2	WP_012983372.1|AL5	WP_017925741.1|ALD1	WP_018868976.1|ALE10	WP_019569275.1|ALE11	WP_018867867.1|ALE12	WP_017941884.1|ALE14	WP_018867867.1|ALE16	WP_017941884.1|ALE17	WP_018868976.1|ALE18	WP_018947184.1|ALE19	WP_018868976.1|ALE20	WP_018867867.1|ALE21	WP_018867867.1|ALE22	WP_018868976.1|ALE23	WP_018867867.1|ALE25	WP_018867867.1|ALE27	WP_018867867.1|ALE28	WP_018867867.1|ALE30	WP_018867867.1|ALE31	WP_017941884.1|ALE6	WP_018867867.1|ALE9	WP_017925741.1|ALJ10	WP_012983372.1|ALJ11	WP_012983372.1|ALJ12	WP_012983372.1|ALJ15	WP_018872320.1|ALJ16	WP_018141884.1|ALJ1	WP_017925741.1|ALJ20	WP_017925741.1|ALJ21	WP_018936342.1|ALJ24	WP_012983372.1|ALJ2	WP_017925741.1|ALJ3	WP_012983372.1|ALJ4	WP_012983372.1|ALJ5	WP_018141884.1|ALJ6	WP_018141884.1|ALJ7	WP_012983372.1|ALJ8
OG_55:	WP_017942014.1|AKL10	WP_018940437.1|AKL11	WP_017942014.1|AKL12	WP_018869319.1|AKL17	WP_017942014.1|AKL19	WP_017942014.1|AKL3	WP_017942014.1|AKL6	WP_017942014.1|AKL7	WP_017942014.1|AKL8	WP_017942014.1|AKL9	WP_017925357.1|AL21	WP_017942014.1|AL2	WP_018139157.1|AL5	WP_018861692.1|ALD1	WP_018869319.1|ALE10	WP_018869319.1|ALE11	WP_017942014.1|ALE12	WP_017942014.1|ALE14	WP_017942014.1|ALE16	WP_017942014.1|ALE17	WP_018869319.1|ALE18	WP_018869319.1|ALE19	WP_018869319.1|ALE20	WP_017942014.1|ALE21	WP_017942014.1|ALE22	WP_018869319.1|ALE23	WP_017942014.1|ALE25	WP_017942014.1|ALE27	WP_017942014.1|ALE28	WP_017942014.1|ALE30	WP_017942014.1|ALE31	WP_017942014.1|ALE6	WP_017942014.1|ALE9	WP_018861692.1|ALJ10	WP_018139157.1|ALJ11	WP_018139157.1|ALJ12	WP_018139157.1|ALJ15	WP_018139157.1|ALJ16	WP_017942014.1|ALJ1	WP_017925357.1|ALJ20	WP_017925357.1|ALJ21	WP_018935700.1|ALJ24	WP_018139157.1|ALJ2	WP_018861692.1|ALJ3	WP_018139157.1|ALJ4	WP_018139157.1|ALJ5	WP_017942014.1|ALJ6	WP_017942014.1|ALJ7	WP_018139157.1|ALJ8
OG_56:	WP_018140932.1|AKL10	WP_018940441.1|AKL11	WP_018140932.1|AKL12	WP_024329755.1|AKL17	WP_017942010.1|AKL19	WP_018140932.1|AKL3	WP_018140932.1|AKL6	WP_018140932.1|AKL7	WP_018140932.1|AKL8	WP_018140932.1|AKL9	WP_012982328.1|AL21	WP_018140932.1|AL2	WP_018139153.1|AL5	WP_018861689.1|ALD1	WP_024329755.1|ALE10	WP_024329755.1|ALE11	WP_018867323.1|ALE12	WP_017942010.1|ALE14	WP_018867323.1|ALE16	WP_018867323.1|ALE17	WP_024329755.1|ALE18	WP_024329755.1|ALE19	WP_024329755.1|ALE20	WP_018867323.1|ALE21	WP_018867323.1|ALE22	WP_024329755.1|ALE23	WP_018867323.1|ALE25	WP_018867323.1|ALE27	WP_018867323.1|ALE28	WP_018867323.1|ALE30	WP_018867323.1|ALE31	WP_017942010.1|ALE6	WP_018867323.1|ALE9	WP_018861689.1|ALJ10	WP_018139153.1|ALJ11	WP_018139153.1|ALJ12	WP_018139153.1|ALJ15	WP_018873335.1|ALJ16	WP_018140932.1|ALJ1	WP_012982328.1|ALJ20	WP_012982328.1|ALJ21	WP_026287611.1|ALJ24	WP_018139153.1|ALJ2	WP_018861689.1|ALJ3	WP_018139153.1|ALJ4	WP_018139153.1|ALJ5	WP_018140932.1|ALJ6	WP_018140932.1|ALJ7	WP_018139153.1|ALJ8
OG_57:	WP_018140933.1|AKL10	WP_018940442.1|AKL11	WP_018140933.1|AKL12	WP_018869324.1|AKL17	WP_018140933.1|AKL19	WP_018140933.1|AKL3	WP_018140933.1|AKL6	WP_018140933.1|AKL7	WP_018140933.1|AKL8	WP_018140933.1|AKL9	WP_012982329.1|AL21	WP_018140933.1|AL2	WP_012982329.1|AL5	WP_012982329.1|ALD1	WP_019021987.1|ALE10	WP_019021987.1|ALE11	WP_018867324.1|ALE12	WP_017942009.1|ALE14	WP_018867324.1|ALE16	WP_018867324.1|ALE17	WP_019021987.1|ALE18	WP_019021987.1|ALE19	WP_019021987.1|ALE20	WP_018867324.1|ALE21	WP_018867324.1|ALE22	WP_019021987.1|ALE23	WP_018867324.1|ALE25	WP_018867324.1|ALE27	WP_018867324.1|ALE28	WP_018867324.1|ALE30	WP_018867324.1|ALE31	WP_017942009.1|ALE6	WP_018867324.1|ALE9	WP_012982329.1|ALJ10	WP_012982329.1|ALJ11	WP_012982329.1|ALJ12	WP_012982329.1|ALJ15	WP_018873336.1|ALJ16	WP_018140933.1|ALJ1	WP_012982329.1|ALJ20	WP_012982329.1|ALJ21	WP_018935695.1|ALJ24	WP_012982329.1|ALJ2	WP_012982329.1|ALJ3	WP_012982329.1|ALJ4	WP_012982329.1|ALJ5	WP_018140933.1|ALJ6	WP_018140933.1|ALJ7	WP_012982329.1|ALJ8
OG_58:	WP_018141118.1|AKL10	WP_012983964.1|AKL11	WP_018141118.1|AKL12	WP_018868890.1|AKL17	WP_018141118.1|AKL19	WP_018141118.1|AKL3	WP_018141118.1|AKL6	WP_018141118.1|AKL7	WP_018141118.1|AKL8	WP_018141118.1|AKL9	WP_012983964.1|AL21	WP_018141118.1|AL2	WP_012983964.1|AL5	WP_012983964.1|ALD1	WP_019588912.1|ALE10	WP_018868890.1|ALE11	WP_018141118.1|ALE12	WP_018141118.1|ALE14	WP_018141118.1|ALE16	WP_018141118.1|ALE17	WP_019588912.1|ALE18	WP_018868890.1|ALE19	WP_018868890.1|ALE20	WP_018141118.1|ALE21	WP_018141118.1|ALE22	WP_018868890.1|ALE23	WP_018141118.1|ALE25	WP_018141118.1|ALE27	WP_018141118.1|ALE28	WP_018141118.1|ALE30	WP_018141118.1|ALE31	WP_018141118.1|ALE6	WP_018141118.1|ALE9	WP_012983964.1|ALJ10	WP_012983964.1|ALJ11	WP_012983964.1|ALJ12	WP_012983964.1|ALJ15	WP_018141118.1|ALJ16	WP_018141118.1|ALJ1	WP_012983964.1|ALJ20	WP_012983964.1|ALJ21	WP_018868890.1|ALJ24	WP_012983964.1|ALJ2	WP_012983964.1|ALJ3	WP_012983964.1|ALJ4	WP_012983964.1|ALJ5	WP_018141118.1|ALJ6	WP_018141118.1|ALJ7	WP_012983964.1|ALJ8
OG_59:	WP_018143971.1|AKL10	WP_018940824.1|AKL11	WP_018143971.1|AKL12	WP_018946904.1|AKL17	WP_024327040.1|AKL19	WP_018143971.1|AKL3	WP_018143971.1|AKL6	WP_018143971.1|AKL7	WP_018143971.1|AKL8	WP_018143971.1|AKL9	WP_019025195.1|AL21	WP_018143971.1|AL2	WP_018649320.1|AL5	WP_018862766.1|ALD1	WP_019021818.1|ALE10	WP_019021818.1|ALE11	WP_018867518.1|ALE12	WP_017940861.1|ALE14	WP_019583997.1|ALE16	WP_018877041.1|ALE17	WP_019021818.1|ALE18	WP_018870287.1|ALE19	WP_019021818.1|ALE20	WP_018867518.1|ALE21	WP_018867518.1|ALE22	WP_019021818.1|ALE23	WP_018867518.1|ALE25	WP_018867518.1|ALE27	WP_018878528.1|ALE28	WP_018867518.1|ALE30	WP_018877041.1|ALE31	WP_017940861.1|ALE6	WP_018867518.1|ALE9	WP_018862766.1|ALJ10	WP_018138403.1|ALJ11	WP_018138403.1|ALJ12	WP_018138403.1|ALJ15	WP_026279912.1|ALJ16	WP_038053639.1|ALJ1	WP_019025195.1|ALJ20	WP_019025195.1|ALJ21	WP_018936851.1|ALJ24	WP_018138403.1|ALJ2	WP_018862766.1|ALJ3	WP_018649320.1|ALJ4	WP_018649320.1|ALJ5	WP_018140249.1|ALJ6	WP_018140249.1|ALJ7	WP_018138403.1|ALJ8
OG_60:	WP_018143973.1|AKL10	WP_018941628.1|AKL11	WP_018143973.1|AKL12	WP_018946902.1|AKL17	WP_024327042.1|AKL19	WP_018143973.1|AKL3	WP_018143973.1|AKL6	WP_018143973.1|AKL7	WP_018143973.1|AKL8	WP_018143973.1|AKL9	WP_019025197.1|AL21	WP_018143973.1|AL2	WP_018174127.1|AL5	WP_018862768.1|ALD1	WP_019589738.1|ALE10	WP_019569663.1|ALE11	WP_018867520.1|ALE12	WP_017940863.1|ALE14	WP_019583999.1|ALE16	WP_018867520.1|ALE17	WP_019589738.1|ALE18	WP_018946902.1|ALE19	WP_019591130.1|ALE20	WP_018867520.1|ALE21	WP_018867520.1|ALE22	WP_019021816.1|ALE23	WP_018867520.1|ALE25	WP_018867520.1|ALE27	WP_018878530.1|ALE28	WP_018867520.1|ALE30	WP_018867520.1|ALE31	WP_017940863.1|ALE6	WP_018867520.1|ALE9	WP_018862768.1|ALJ10	WP_018138401.1|ALJ11	WP_018138401.1|ALJ12	WP_020146450.1|ALJ15	WP_018873454.1|ALJ16	WP_038053633.1|ALJ1	WP_019025197.1|ALJ20	WP_019025197.1|ALJ21	WP_018936853.1|ALJ24	WP_018138401.1|ALJ2	WP_018862768.1|ALJ3	WP_018174127.1|ALJ4	WP_018174127.1|ALJ5	WP_018874456.1|ALJ6	WP_018140251.1|ALJ7	WP_018138401.1|ALJ8
OG_61:	WP_018143980.1|AKL10	WP_018941635.1|AKL11	WP_018143980.1|AKL12	WP_018946895.1|AKL17	WP_024327049.1|AKL19	WP_018938864.1|AKL3	WP_018143980.1|AKL6	WP_018143980.1|AKL7	WP_018143980.1|AKL8	WP_018938864.1|AKL9	WP_018138394.1|AL21	WP_018143980.1|AL2	WP_018138394.1|AL5	WP_012983148.1|ALD1	WP_018870296.1|ALE10	WP_018870296.1|ALE11	WP_018867526.1|ALE12	WP_017941170.1|ALE14	WP_017941170.1|ALE16	WP_018867526.1|ALE17	WP_018870296.1|ALE18	WP_028492052.1|ALE19	WP_018870296.1|ALE20	WP_018867526.1|ALE21	WP_018867526.1|ALE22	WP_019021809.1|ALE23	WP_018867526.1|ALE25	WP_018867526.1|ALE27	WP_018867526.1|ALE28	WP_018867526.1|ALE30	WP_018867526.1|ALE31	WP_017941170.1|ALE6	WP_018867526.1|ALE9	WP_012983148.1|ALJ10	WP_018138394.1|ALJ11	WP_018138394.1|ALJ12	WP_018138394.1|ALJ15	WP_018867526.1|ALJ16	WP_038053619.1|ALJ1	WP_018138394.1|ALJ20	WP_018138394.1|ALJ21	WP_018936860.1|ALJ24	WP_018138394.1|ALJ2	WP_012983148.1|ALJ3	WP_018138394.1|ALJ4	WP_018138394.1|ALJ5	WP_018140258.1|ALJ6	WP_018140258.1|ALJ7	WP_018138394.1|ALJ8
OG_62:	WP_018143988.1|AKL10	WP_018862483.1|AKL11	WP_018143988.1|AKL12	WP_018870306.1|AKL17	WP_024327057.1|AKL19	WP_018143988.1|AKL3	WP_018143988.1|AKL6	WP_018143988.1|AKL7	WP_018143988.1|AKL8	WP_018143988.1|AKL9	WP_012982063.1|AL21	WP_018143988.1|AL2	WP_012982063.1|AL5	WP_018862483.1|ALD1	WP_018870306.1|ALE10	WP_018870306.1|ALE11	WP_019558702.1|ALE12	WP_017941163.1|ALE14	WP_018877049.1|ALE16	WP_018877049.1|ALE17	WP_018870306.1|ALE18	WP_018870306.1|ALE19	WP_018870306.1|ALE20	WP_018867534.1|ALE21	WP_018877049.1|ALE22	WP_018870306.1|ALE23	WP_018867534.1|ALE25	WP_018877049.1|ALE27	WP_018877049.1|ALE28	WP_018877049.1|ALE30	WP_018877049.1|ALE31	WP_017941163.1|ALE6	WP_018877049.1|ALE9	WP_018862483.1|ALJ10	WP_012982063.1|ALJ11	WP_012982063.1|ALJ12	WP_012982063.1|ALJ15	WP_018873442.1|ALJ16	WP_018140266.1|ALJ1	WP_012982063.1|ALJ20	WP_012982063.1|ALJ21	WP_018935756.1|ALJ24	WP_012982063.1|ALJ2	WP_018862483.1|ALJ3	WP_012982063.1|ALJ4	WP_012982063.1|ALJ5	WP_018140266.1|ALJ6	WP_018140266.1|ALJ7	WP_012982063.1|ALJ8
OG_63:	WP_018143993.1|AKL10	WP_018941292.1|AKL11	WP_018951136.1|AKL12	WP_018946881.1|AKL17	WP_024327091.1|AKL19	WP_018938856.1|AKL3	WP_018143993.1|AKL6	WP_019612065.1|AKL7	WP_018176084.1|AKL8	WP_018938856.1|AKL9	WP_019024795.1|AL21	WP_018649747.1|AL2	WP_012982061.1|AL5	WP_018862485.1|ALD1	WP_019589749.1|ALE10	WP_019569640.1|ALE11	WP_019558704.1|ALE12	WP_017941157.1|ALE14	WP_019584404.1|ALE16	WP_018867539.1|ALE17	WP_019589749.1|ALE18	WP_019589749.1|ALE19	WP_019589749.1|ALE20	WP_018867539.1|ALE21	WP_018881370.1|ALE22	WP_019021800.1|ALE23	WP_018867539.1|ALE25	WP_018881370.1|ALE27	WP_018878539.1|ALE28	WP_018881370.1|ALE30	WP_018877053.1|ALE31	WP_017941157.1|ALE6	WP_018867539.1|ALE9	WP_018862485.1|ALJ10	WP_012982061.1|ALJ11	WP_012982061.1|ALJ12	WP_012982061.1|ALJ15	WP_018873437.1|ALJ16	WP_038053599.1|ALJ1	WP_019024795.1|ALJ20	WP_019024795.1|ALJ21	WP_018935758.1|ALJ24	WP_012982061.1|ALJ2	WP_018862485.1|ALJ3	WP_012982061.1|ALJ4	WP_012982061.1|ALJ5	WP_018874461.1|ALJ6	WP_018140271.1|ALJ7	WP_012982061.1|ALJ8
OG_64:	WP_018143994.1|AKL10	WP_018941293.1|AKL11	WP_018143994.1|AKL12	WP_018946880.1|AKL17	WP_024327092.1|AKL19	WP_018143994.1|AKL3	WP_018143994.1|AKL6	WP_018143994.1|AKL7	WP_018143994.1|AKL8	WP_018143994.1|AKL9	WP_019024796.1|AL21	WP_018143994.1|AL2	WP_012982060.1|AL5	WP_018862486.1|ALD1	WP_026279531.1|ALE10	WP_026279531.1|ALE11	WP_018867540.1|ALE12	WP_017941156.1|ALE14	WP_018867540.1|ALE16	WP_018867540.1|ALE17	WP_026279531.1|ALE18	WP_026279531.1|ALE19	WP_026279531.1|ALE20	WP_018867540.1|ALE21	WP_018867540.1|ALE22	WP_026279531.1|ALE23	WP_018867540.1|ALE25	WP_018867540.1|ALE27	WP_018867540.1|ALE28	WP_018867540.1|ALE30	WP_018867540.1|ALE31	WP_017941156.1|ALE6	WP_018867540.1|ALE9	WP_018862486.1|ALJ10	WP_012982060.1|ALJ11	WP_012982060.1|ALJ12	WP_012982060.1|ALJ15	WP_018873436.1|ALJ16	WP_038053597.1|ALJ1	WP_019024796.1|ALJ20	WP_019024796.1|ALJ21	WP_018935759.1|ALJ24	WP_012982060.1|ALJ2	WP_018862486.1|ALJ3	WP_012982060.1|ALJ4	WP_012982060.1|ALJ5	WP_018140272.1|ALJ6	WP_018140272.1|ALJ7	WP_012982060.1|ALJ8
OG_65:	WP_018144000.1|AKL10	WP_018941299.1|AKL11	WP_018144000.1|AKL12	WP_018946874.1|AKL17	WP_024327097.1|AKL19	WP_018938851.1|AKL3	WP_018144000.1|AKL6	WP_019612071.1|AKL7	WP_018144000.1|AKL8	WP_018938851.1|AKL9	WP_019024802.1|AL21	WP_018649742.1|AL2	WP_018138335.1|AL5	WP_018862492.1|ALD1	WP_018870315.1|ALE10	WP_018870315.1|ALE11	WP_018877058.1|ALE12	WP_017941150.1|ALE14	WP_019584409.1|ALE16	WP_018877058.1|ALE17	WP_018870315.1|ALE18	WP_018870315.1|ALE19	WP_018870315.1|ALE20	WP_018867546.1|ALE21	WP_018877058.1|ALE22	WP_018870315.1|ALE23	WP_018867546.1|ALE25	WP_018877058.1|ALE27	WP_018877058.1|ALE28	WP_018881373.1|ALE30	WP_018877058.1|ALE31	WP_017941150.1|ALE6	WP_018877058.1|ALE9	WP_018862492.1|ALJ10	WP_018138335.1|ALJ11	WP_018138335.1|ALJ12	WP_018138335.1|ALJ15	WP_018873430.1|ALJ16	WP_038053587.1|ALJ1	WP_019024802.1|ALJ20	WP_019024802.1|ALJ21	WP_018935765.1|ALJ24	WP_018994657.1|ALJ2	WP_018862492.1|ALJ3	WP_018138335.1|ALJ4	WP_018138335.1|ALJ5	WP_018140278.1|ALJ6	WP_018140278.1|ALJ7	WP_018138335.1|ALJ8
OG_66:	WP_018144004.1|AKL10	WP_018941303.1|AKL11	WP_018144004.1|AKL12	WP_018946872.1|AKL17	WP_024327100.1|AKL19	WP_018144004.1|AKL3	WP_018144004.1|AKL6	WP_018144004.1|AKL7	WP_018144004.1|AKL8	WP_018144004.1|AKL9	WP_019024803.1|AL21	WP_018144004.1|AL2	WP_018138339.1|AL5	WP_018862496.1|ALD1	WP_019589755.1|ALE10	WP_018870319.1|ALE11	WP_018867549.1|ALE12	WP_017941146.1|ALE14	WP_018867549.1|ALE16	WP_028484698.1|ALE17	WP_019589755.1|ALE18	WP_019589755.1|ALE19	WP_019589755.1|ALE20	WP_018867549.1|ALE21	WP_018867549.1|ALE22	WP_019021794.1|ALE23	WP_018867549.1|ALE25	WP_018867549.1|ALE27	WP_018867549.1|ALE28	WP_018867549.1|ALE30	WP_018867549.1|ALE31	WP_017941146.1|ALE6	WP_018867549.1|ALE9	WP_018862496.1|ALJ10	WP_018138339.1|ALJ11	WP_018138339.1|ALJ12	WP_018138339.1|ALJ15	WP_018873427.1|ALJ16	WP_018140282.1|ALJ1	WP_019024803.1|ALJ20	WP_019024803.1|ALJ21	WP_018935768.1|ALJ24	WP_018138339.1|ALJ2	WP_018862496.1|ALJ3	WP_018138339.1|ALJ4	WP_018138339.1|ALJ5	WP_018140282.1|ALJ6	WP_018140282.1|ALJ7	WP_018138339.1|ALJ8
OG_67:	WP_018144009.1|AKL10	WP_018941307.1|AKL11	WP_018144009.1|AKL12	WP_018870325.1|AKL17	WP_017941140.1|AKL19	WP_018144009.1|AKL3	WP_018144009.1|AKL6	WP_018144009.1|AKL7	WP_018144009.1|AKL8	WP_018144009.1|AKL9	WP_019024807.1|AL21	WP_018144009.1|AL2	WP_012982044.1|AL5	WP_018862501.1|ALD1	WP_019021791.1|ALE10	WP_019569631.1|ALE11	WP_017941140.1|ALE12	WP_017941140.1|ALE14	WP_017941140.1|ALE16	WP_017941140.1|ALE17	WP_019021791.1|ALE18	WP_018870325.1|ALE19	WP_019021791.1|ALE20	WP_017941140.1|ALE21	WP_017941140.1|ALE22	WP_019021791.1|ALE23	WP_017941140.1|ALE25	WP_017941140.1|ALE27	WP_017941140.1|ALE28	WP_017941140.1|ALE30	WP_017941140.1|ALE31	WP_017941140.1|ALE6	WP_017941140.1|ALE9	WP_018862501.1|ALJ10	WP_012982044.1|ALJ11	WP_012982044.1|ALJ12	WP_012982044.1|ALJ15	WP_018873422.1|ALJ16	WP_018144009.1|ALJ1	WP_019024807.1|ALJ20	WP_019024807.1|ALJ21	WP_018935773.1|ALJ24	WP_012982044.1|ALJ2	WP_018862501.1|ALJ3	WP_012982044.1|ALJ4	WP_012982044.1|ALJ5	WP_018140287.1|ALJ6	WP_018140287.1|ALJ7	WP_012982044.1|ALJ8
OG_68:	WP_018144011.1|AKL10	WP_026288301.1|AKL11	WP_018951143.1|AKL12	WP_018946866.1|AKL17	WP_051132334.1|AKL19	WP_018168412.1|AKL3	WP_018144011.1|AKL6	WP_018144011.1|AKL7	WP_018168412.1|AKL8	WP_018168412.1|AKL9	WP_012982042.1|AL21	WP_018168412.1|AL2	WP_018649037.1|AL5	WP_018862503.1|ALD1	WP_018870327.1|ALE10	WP_018870327.1|ALE11	WP_018867555.1|ALE12	WP_017941138.1|ALE14	WP_018867555.1|ALE16	WP_018867555.1|ALE17	WP_018870327.1|ALE18	WP_018870327.1|ALE19	WP_018870327.1|ALE20	WP_018867555.1|ALE21	WP_018867555.1|ALE22	WP_018870327.1|ALE23	WP_018867555.1|ALE25	WP_018867555.1|ALE27	WP_018867555.1|ALE28	WP_018867555.1|ALE30	WP_018867555.1|ALE31	WP_017941138.1|ALE6	WP_018867555.1|ALE9	WP_018862503.1|ALJ10	WP_012982042.1|ALJ11	WP_012982042.1|ALJ12	WP_012982042.1|ALJ15	WP_018873420.1|ALJ16	WP_018140289.1|ALJ1	WP_012982042.1|ALJ20	WP_012982042.1|ALJ21	WP_018935775.1|ALJ24	WP_012982042.1|ALJ2	WP_018862503.1|ALJ3	WP_018649037.1|ALJ4	WP_018649037.1|ALJ5	WP_018140289.1|ALJ6	WP_018140289.1|ALJ7	WP_012982042.1|ALJ8
OG_69:	WP_018144036.1|AKL10	WP_018941336.1|AKL11	WP_018144036.1|AKL12	WP_018946862.1|AKL17	WP_024327111.1|AKL19	WP_018144036.1|AKL3	WP_018144036.1|AKL6	WP_019593686.1|AKL7	WP_018144036.1|AKL8	WP_018144036.1|AKL9	WP_018860488.1|AL21	WP_018144036.1|AL2	WP_017925872.1|AL5	WP_018860488.1|ALD1	WP_018946862.1|ALE10	WP_019569626.1|ALE11	WP_018867251.1|ALE12	WP_017941133.1|ALE14	WP_018867251.1|ALE16	WP_018867251.1|ALE17	WP_018946862.1|ALE18	WP_018946862.1|ALE19	WP_018946862.1|ALE20	WP_018867251.1|ALE21	WP_018867251.1|ALE22	WP_019021786.1|ALE23	WP_018867251.1|ALE25	WP_018867251.1|ALE27	WP_018867251.1|ALE28	WP_018867251.1|ALE30	WP_018867251.1|ALE31	WP_017941133.1|ALE6	WP_018867251.1|ALE9	WP_018860488.1|ALJ10	WP_017925872.1|ALJ11	WP_017925872.1|ALJ12	WP_018860488.1|ALJ15	WP_018873415.1|ALJ16	WP_018140294.1|ALJ1	WP_018860488.1|ALJ20	WP_018860488.1|ALJ21	WP_018935777.1|ALJ24	WP_017925872.1|ALJ2	WP_018860488.1|ALJ3	WP_017925872.1|ALJ4	WP_017925872.1|ALJ5	WP_018140294.1|ALJ6	WP_018140294.1|ALJ7	WP_017925872.1|ALJ8
OG_70:	WP_018144038.1|AKL10	WP_038059962.1|AKL11	WP_018144038.1|AKL12	WP_018946860.1|AKL17	WP_042799114.1|AKL19	WP_018144038.1|AKL3	WP_018144038.1|AKL6	WP_019612088.1|AKL7	WP_018176101.1|AKL8	WP_018144038.1|AKL9	WP_038029928.1|AL21	WP_018176101.1|AL2	WP_038029928.1|AL5	WP_038040414.1|ALD1	WP_018946860.1|ALE10	WP_018946860.1|ALE11	WP_038028940.1|ALE12	WP_017941131.1|ALE14	WP_038028940.1|ALE16	WP_038028940.1|ALE17	WP_018946860.1|ALE18	WP_042805644.1|ALE19	WP_018946860.1|ALE20	WP_038028940.1|ALE21	WP_038037190.1|ALE22	WP_019021784.1|ALE23	WP_038028940.1|ALE25	WP_038037190.1|ALE27	WP_038028940.1|ALE28	WP_038028940.1|ALE30	WP_038028940.1|ALE31	WP_017941131.1|ALE6	WP_038045825.1|ALE9	WP_038040414.1|ALJ10	WP_038029928.1|ALJ11	WP_038029928.1|ALJ12	WP_038029928.1|ALJ15	WP_018873413.1|ALJ16	WP_018140296.1|ALJ1	WP_038029928.1|ALJ20	WP_038029928.1|ALJ21	WP_038046827.1|ALJ24	WP_038029928.1|ALJ2	WP_038044495.1|ALJ3	WP_038029928.1|ALJ4	WP_038029928.1|ALJ5	WP_018140296.1|ALJ6	WP_018140296.1|ALJ7	WP_038029928.1|ALJ8
OG_71:	WP_018144046.1|AKL10	WP_018941768.1|AKL11	WP_018144046.1|AKL12	WP_024328719.1|AKL17	WP_024327122.1|AKL19	WP_018144046.1|AKL3	WP_018144046.1|AKL6	WP_018144046.1|AKL7	WP_018176109.1|AKL8	WP_018144046.1|AKL9	WP_019024989.1|AL21	WP_018144046.1|AL2	WP_018138102.1|AL5	WP_018868428.1|ALD1	WP_019589765.1|ALE10	WP_019569619.1|ALE11	WP_019558715.1|ALE12	WP_017940977.1|ALE14	WP_018867241.1|ALE16	WP_018867241.1|ALE17	WP_019589765.1|ALE18	WP_028491393.1|ALE19	WP_019591110.1|ALE20	WP_018867241.1|ALE21	WP_018867241.1|ALE22	WP_019021778.1|ALE23	WP_018867241.1|ALE25	WP_018867241.1|ALE27	WP_018867241.1|ALE28	WP_018867241.1|ALE30	WP_018867241.1|ALE31	WP_017940977.1|ALE6	WP_018878825.1|ALE9	WP_018868428.1|ALJ10	WP_018138102.1|ALJ11	WP_018138102.1|ALJ12	WP_018138102.1|ALJ15	WP_018873809.1|ALJ16	WP_038053571.1|ALJ1	WP_019024989.1|ALJ20	WP_019024989.1|ALJ21	WP_018935785.1|ALJ24	WP_018138102.1|ALJ2	WP_018861929.1|ALJ3	WP_018138102.1|ALJ4	WP_018138102.1|ALJ5	WP_018140302.1|ALJ6	WP_018140302.1|ALJ7	WP_018138102.1|ALJ8
OG_72:	WP_018144047.1|AKL10	WP_018175451.1|AKL11	WP_018144047.1|AKL12	WP_018946848.1|AKL17	WP_024327123.1|AKL19	WP_018144047.1|AKL3	WP_018144047.1|AKL6	WP_018144047.1|AKL7	WP_018144047.1|AKL8	WP_018144047.1|AKL9	WP_012983298.1|AL21	WP_018144047.1|AL2	WP_018138101.1|AL5	WP_018868427.1|ALD1	WP_019589766.1|ALE10	WP_018870340.1|ALE11	WP_018867240.1|ALE12	WP_017940976.1|ALE14	WP_018867240.1|ALE16	WP_018867240.1|ALE17	WP_019589766.1|ALE18	WP_018870340.1|ALE19	WP_019591109.1|ALE20	WP_018867240.1|ALE21	WP_018867240.1|ALE22	WP_018870340.1|ALE23	WP_018867240.1|ALE25	WP_018867240.1|ALE27	WP_018878327.1|ALE28	WP_018867240.1|ALE30	WP_018867240.1|ALE31	WP_017940976.1|ALE6	WP_018867240.1|ALE9	WP_018868427.1|ALJ10	WP_018138101.1|ALJ11	WP_018138101.1|ALJ12	WP_018138101.1|ALJ15	WP_018873810.1|ALJ16	WP_018140303.1|ALJ1	WP_012983298.1|ALJ20	WP_012983298.1|ALJ21	WP_018935786.1|ALJ24	WP_018138101.1|ALJ2	WP_018861930.1|ALJ3	WP_018138101.1|ALJ4	WP_018138101.1|ALJ5	WP_018874472.1|ALJ6	WP_018140303.1|ALJ7	WP_018138101.1|ALJ8
OG_73:	WP_018144049.1|AKL10	WP_018138099.1|AKL11	WP_018144049.1|AKL12	WP_018870342.1|AKL17	WP_018867238.1|AKL19	WP_018144049.1|AKL3	WP_018144049.1|AKL6	WP_018144049.1|AKL7	WP_018144049.1|AKL8	WP_018144049.1|AKL9	WP_018138099.1|AL21	WP_018144049.1|AL2	WP_018138099.1|AL5	WP_012983300.1|ALD1	WP_018870342.1|ALE10	WP_018870342.1|ALE11	WP_017940974.1|ALE12	WP_017940974.1|ALE14	WP_018867238.1|ALE16	WP_017940974.1|ALE17	WP_018870342.1|ALE18	WP_018870342.1|ALE19	WP_018870342.1|ALE20	WP_018867238.1|ALE21	WP_018867238.1|ALE22	WP_018870342.1|ALE23	WP_018867238.1|ALE25	WP_018867238.1|ALE27	WP_017940974.1|ALE28	WP_017940974.1|ALE30	WP_018867238.1|ALE31	WP_017940974.1|ALE6	WP_018867238.1|ALE9	WP_012983300.1|ALJ10	WP_018138099.1|ALJ11	WP_018138099.1|ALJ12	WP_018138099.1|ALJ15	WP_018867238.1|ALJ16	WP_017940974.1|ALJ1	WP_018138099.1|ALJ20	WP_018138099.1|ALJ21	WP_018935788.1|ALJ24	WP_018138099.1|ALJ2	WP_012983300.1|ALJ3	WP_018138099.1|ALJ4	WP_018138099.1|ALJ5	WP_017940974.1|ALJ6	WP_017940974.1|ALJ7	WP_018138099.1|ALJ8
OG_74:	WP_018144056.1|AKL10	WP_018941758.1|AKL11	WP_018144056.1|AKL12	WP_018946841.1|AKL17	WP_024327130.1|AKL19	WP_018144056.1|AKL3	WP_018144056.1|AKL6	WP_018144056.1|AKL7	WP_018144056.1|AKL8	WP_018144056.1|AKL9	WP_038029920.1|AL21	WP_018649730.1|AL2	WP_038038384.1|AL5	WP_018868425.1|ALD1	WP_019589771.1|ALE10	WP_019569613.1|ALE11	WP_018881564.1|ALE12	WP_017940967.1|ALE14	WP_019583959.1|ALE16	WP_018877081.1|ALE17	WP_019589771.1|ALE18	WP_019021772.1|ALE19	WP_019591104.1|ALE20	WP_018867231.1|ALE21	WP_018878321.1|ALE22	WP_019021772.1|ALE23	WP_018867231.1|ALE25	WP_018878321.1|ALE27	WP_018878321.1|ALE28	WP_018881564.1|ALE30	WP_018877081.1|ALE31	WP_017940967.1|ALE6	WP_018878828.1|ALE9	WP_018868425.1|ALJ10	WP_038038384.1|ALJ11	WP_038038384.1|ALJ12	WP_038038384.1|ALJ15	WP_018873819.1|ALJ16	WP_038053541.1|ALJ1	WP_038029920.1|ALJ20	WP_038029920.1|ALJ21	WP_018935795.1|ALJ24	WP_038049052.1|ALJ2	WP_018861939.1|ALJ3	WP_038038384.1|ALJ4	WP_038038384.1|ALJ5	WP_018140313.1|ALJ6	WP_018140313.1|ALJ7	WP_038038384.1|ALJ8
OG_75:	WP_018144062.1|AKL10	WP_018941752.1|AKL11	WP_018144062.1|AKL12	WP_018947029.1|AKL17	WP_024327135.1|AKL19	WP_018144062.1|AKL3	WP_018144062.1|AKL6	WP_018144062.1|AKL7	WP_018144062.1|AKL8	WP_018144062.1|AKL9	WP_019024974.1|AL21	WP_018144062.1|AL2	WP_017925696.1|AL5	WP_018861945.1|ALD1	WP_018870150.1|ALE10	WP_018870150.1|ALE11	WP_019558723.1|ALE12	WP_017940961.1|ALE14	WP_018867225.1|ALE16	WP_018867225.1|ALE17	WP_018870150.1|ALE18	WP_018870150.1|ALE19	WP_018870150.1|ALE20	WP_018867225.1|ALE21	WP_018867225.1|ALE22	WP_018870150.1|ALE23	WP_018867225.1|ALE25	WP_018867225.1|ALE27	WP_018867225.1|ALE28	WP_018867225.1|ALE30	WP_018867225.1|ALE31	WP_017940961.1|ALE6	WP_018867225.1|ALE9	WP_018861945.1|ALJ10	WP_017925696.1|ALJ11	WP_017925696.1|ALJ12	WP_017925696.1|ALJ15	WP_018873825.1|ALJ16	WP_038053527.1|ALJ1	WP_019024974.1|ALJ20	WP_019024974.1|ALJ21	WP_018936718.1|ALJ24	WP_017925696.1|ALJ2	WP_018861945.1|ALJ3	WP_017925696.1|ALJ4	WP_017925696.1|ALJ5	WP_018140319.1|ALJ6	WP_018140319.1|ALJ7	WP_017925696.1|ALJ8
OG_76:	WP_018144063.1|AKL10	WP_018941751.1|AKL11	WP_018144063.1|AKL12	WP_018947028.1|AKL17	WP_024327136.1|AKL19	WP_018938410.1|AKL3	WP_018144063.1|AKL6	WP_019612491.1|AKL7	WP_018176114.1|AKL8	WP_018938410.1|AKL9	WP_019024973.1|AL21	WP_018168142.1|AL2	WP_018138085.1|AL5	WP_018861946.1|ALD1	WP_018870151.1|ALE10	WP_018870151.1|ALE11	WP_018877078.1|ALE12	WP_017940960.1|ALE14	WP_018877078.1|ALE16	WP_018877078.1|ALE17	WP_018870151.1|ALE18	WP_028491788.1|ALE19	WP_019591205.1|ALE20	WP_018867224.1|ALE21	WP_018877078.1|ALE22	WP_018870151.1|ALE23	WP_018867224.1|ALE25	WP_018877078.1|ALE27	WP_018878317.1|ALE28	WP_018878317.1|ALE30	WP_018877078.1|ALE31	WP_017940960.1|ALE6	WP_018878317.1|ALE9	WP_018861946.1|ALJ10	WP_018138085.1|ALJ11	WP_018138085.1|ALJ12	WP_018138085.1|ALJ15	WP_018873826.1|ALJ16	WP_038053523.1|ALJ1	WP_019024973.1|ALJ20	WP_019024973.1|ALJ21	WP_018936719.1|ALJ24	WP_018138085.1|ALJ2	WP_018861946.1|ALJ3	WP_018138085.1|ALJ4	WP_018138085.1|ALJ5	WP_018874476.1|ALJ6	WP_018140320.1|ALJ7	WP_018138085.1|ALJ8
OG_77:	WP_018144064.1|AKL10	WP_018941750.1|AKL11	WP_018144064.1|AKL12	WP_018947027.1|AKL17	WP_024327137.1|AKL19	WP_018144064.1|AKL3	WP_018144064.1|AKL6	WP_018144064.1|AKL7	WP_018144064.1|AKL8	WP_018144064.1|AKL9	WP_019024972.1|AL21	WP_018144064.1|AL2	WP_018138084.1|AL5	WP_018861947.1|ALD1	WP_018870152.1|ALE10	WP_019569767.1|ALE11	WP_018867223.1|ALE12	WP_017940959.1|ALE14	WP_018867223.1|ALE16	WP_018867223.1|ALE17	WP_018870152.1|ALE18	WP_018870152.1|ALE19	WP_018870152.1|ALE20	WP_018867223.1|ALE21	WP_018867223.1|ALE22	WP_018870152.1|ALE23	WP_018867223.1|ALE25	WP_018867223.1|ALE27	WP_018878316.1|ALE28	WP_018867223.1|ALE30	WP_018867223.1|ALE31	WP_017940959.1|ALE6	WP_018867223.1|ALE9	WP_018861947.1|ALJ10	WP_018138084.1|ALJ11	WP_018138084.1|ALJ12	WP_018138084.1|ALJ15	WP_018873827.1|ALJ16	WP_018140321.1|ALJ1	WP_019024972.1|ALJ20	WP_019024972.1|ALJ21	WP_018936720.1|ALJ24	WP_018138084.1|ALJ2	WP_018861947.1|ALJ3	WP_018138084.1|ALJ4	WP_018138084.1|ALJ5	WP_018140321.1|ALJ6	WP_018140321.1|ALJ7	WP_018138084.1|ALJ8
OG_78:	WP_018144065.1|AKL10	WP_018941749.1|AKL11	WP_018168141.1|AKL12	WP_026288980.1|AKL17	WP_024327138.1|AKL19	WP_018168141.1|AKL3	WP_018144065.1|AKL6	WP_018144065.1|AKL7	WP_018144065.1|AKL8	WP_018168141.1|AKL9	WP_026301101.1|AL21	WP_018168141.1|AL2	WP_026182191.1|AL5	WP_026278721.1|ALD1	WP_018870153.1|ALE10	WP_019569766.1|ALE11	WP_017940958.1|ALE12	WP_017940958.1|ALE14	WP_017940958.1|ALE16	WP_017940958.1|ALE17	WP_018870153.1|ALE18	WP_018870153.1|ALE19	WP_018870153.1|ALE20	WP_017940958.1|ALE21	WP_017940958.1|ALE22	WP_018870153.1|ALE23	WP_017940958.1|ALE25	WP_017940958.1|ALE27	WP_017940958.1|ALE28	WP_017940958.1|ALE30	WP_017940958.1|ALE31	WP_017940958.1|ALE6	WP_017940958.1|ALE9	WP_026278721.1|ALJ10	WP_026182191.1|ALJ11	WP_026182191.1|ALJ12	WP_026182191.1|ALJ15	WP_018873828.1|ALJ16	WP_017940958.1|ALJ1	WP_026301101.1|ALJ20	WP_026301101.1|ALJ21	WP_026287797.1|ALJ24	WP_026182191.1|ALJ2	WP_026278721.1|ALJ3	WP_026182191.1|ALJ4	WP_026182191.1|ALJ5	WP_017940958.1|ALJ6	WP_017940958.1|ALJ7	WP_026182191.1|ALJ8
OG_79:	WP_018144124.1|AKL10	WP_018941181.1|AKL11	WP_018144124.1|AKL12	WP_018868916.1|AKL17	WP_024327195.1|AKL19	WP_018144124.1|AKL3	WP_018144124.1|AKL6	WP_018144124.1|AKL7	WP_018144124.1|AKL8	WP_018144124.1|AKL9	WP_017925755.1|AL21	WP_018144124.1|AL2	WP_018138623.1|AL5	WP_018862013.1|ALD1	WP_019022531.1|ALE10	WP_019022531.1|ALE11	WP_018867156.1|ALE12	WP_017940601.1|ALE14	WP_019583933.1|ALE16	WP_018867156.1|ALE17	WP_019022531.1|ALE18	WP_018868916.1|ALE19	WP_018868916.1|ALE20	WP_018867156.1|ALE21	WP_018867156.1|ALE22	WP_019022531.1|ALE23	WP_018867156.1|ALE25	WP_018867156.1|ALE27	WP_018867156.1|ALE28	WP_018867156.1|ALE30	WP_018867156.1|ALE31	WP_017940601.1|ALE6	WP_018867156.1|ALE9	WP_018862013.1|ALJ10	WP_018138623.1|ALJ11	WP_018138623.1|ALJ12	WP_018138623.1|ALJ15	WP_018873369.1|ALJ16	WP_038051597.1|ALJ1	WP_017925755.1|ALJ20	WP_017925755.1|ALJ21	WP_018936406.1|ALJ24	WP_018138623.1|ALJ2	WP_018862013.1|ALJ3	WP_018138623.1|ALJ4	WP_018138623.1|ALJ5	WP_018141945.1|ALJ6	WP_018141945.1|ALJ7	WP_018138623.1|ALJ8
OG_80:	WP_018144137.1|AKL10	WP_018941169.1|AKL11	WP_018144137.1|AKL12	WP_026288962.1|AKL17	WP_024326024.1|AKL19	WP_018938988.1|AKL3	WP_018144137.1|AKL6	WP_018144137.1|AKL7	WP_018168082.1|AKL8	WP_018938988.1|AKL9	WP_019024907.1|AL21	WP_018168082.1|AL2	WP_018649262.1|AL5	WP_018868405.1|ALD1	WP_019021762.1|ALE10	WP_019569603.1|ALE11	WP_019558979.1|ALE12	WP_017940394.1|ALE14	WP_019583924.1|ALE16	WP_028485097.1|ALE17	WP_019021762.1|ALE18	WP_026332870.1|ALE19	WP_026332870.1|ALE20	WP_018867143.1|ALE21	WP_018882751.1|ALE22	WP_019021762.1|ALE23	WP_018867143.1|ALE25	WP_018882751.1|ALE27	WP_018867143.1|ALE28	WP_018881635.1|ALE30	WP_018875861.1|ALE31	WP_017940394.1|ALE6	WP_018880149.1|ALE9	WP_018868405.1|ALJ10	WP_018138613.1|ALJ11	WP_018138613.1|ALJ12	WP_018138613.1|ALJ15	WP_026279897.1|ALJ16	WP_038051638.1|ALJ1	WP_019024907.1|ALJ20	WP_019024907.1|ALJ21	WP_018935807.1|ALJ24	WP_018138613.1|ALJ2	WP_018862025.1|ALJ3	WP_018649262.1|ALJ4	WP_018649262.1|ALJ5	WP_018141961.1|ALJ6	WP_018141961.1|ALJ7	WP_018138613.1|ALJ8
OG_81:	WP_018144161.1|AKL10	WP_018940985.1|AKL11	WP_018144161.1|AKL12	WP_018869360.1|AKL17	WP_024326103.1|AKL19	WP_018144161.1|AKL3	WP_018144161.1|AKL6	WP_018144161.1|AKL7	WP_018144161.1|AKL8	WP_018144161.1|AKL9	WP_018138528.1|AL21	WP_018144161.1|AL2	WP_018138528.1|AL5	WP_018862194.1|ALD1	WP_019590233.1|ALE10	WP_019570331.1|ALE11	WP_018866174.1|ALE12	WP_017942092.1|ALE14	WP_018866174.1|ALE16	WP_018866174.1|ALE17	WP_019590233.1|ALE18	WP_018869360.1|ALE19	WP_019591256.1|ALE20	WP_018866174.1|ALE21	WP_018866174.1|ALE22	WP_019022016.1|ALE23	WP_018866174.1|ALE25	WP_018866174.1|ALE27	WP_018866174.1|ALE28	WP_018866174.1|ALE30	WP_018866174.1|ALE31	WP_017942092.1|ALE6	WP_018866174.1|ALE9	WP_018862194.1|ALJ10	WP_018138528.1|ALJ11	WP_018138528.1|ALJ12	WP_018138528.1|ALJ15	WP_018873267.1|ALJ16	WP_038054177.1|ALJ1	WP_018138528.1|ALJ20	WP_018138528.1|ALJ21	WP_018935449.1|ALJ24	WP_018138528.1|ALJ2	WP_018862194.1|ALJ3	WP_018138528.1|ALJ4	WP_018138528.1|ALJ5	WP_018874982.1|ALJ6	WP_018139930.1|ALJ7	WP_018138528.1|ALJ8
OG_82:	WP_018144162.1|AKL10	WP_018940984.1|AKL11	WP_018144162.1|AKL12	WP_018946053.1|AKL17	WP_024326104.1|AKL19	WP_018144162.1|AKL3	WP_018144162.1|AKL6	WP_018144162.1|AKL7	WP_018144162.1|AKL8	WP_018144162.1|AKL9	WP_019023988.1|AL21	WP_018144162.1|AL2	WP_018138527.1|AL5	WP_018862193.1|ALD1	WP_018869359.1|ALE10	WP_018869359.1|ALE11	WP_018866173.1|ALE12	WP_017942093.1|ALE14	WP_019584365.1|ALE16	WP_018876408.1|ALE17	WP_018869359.1|ALE18	WP_018869359.1|ALE19	WP_018869359.1|ALE20	WP_018866173.1|ALE21	WP_018866173.1|ALE22	WP_018869359.1|ALE23	WP_018866173.1|ALE25	WP_018866173.1|ALE27	WP_018876408.1|ALE28	WP_018881150.1|ALE30	WP_018876408.1|ALE31	WP_017942093.1|ALE6	WP_018866173.1|ALE9	WP_018862193.1|ALJ10	WP_018138527.1|ALJ11	WP_018138527.1|ALJ12	WP_018138527.1|ALJ15	WP_018873266.1|ALJ16	WP_038054174.1|ALJ1	WP_019023988.1|ALJ20	WP_019023988.1|ALJ21	WP_018935448.1|ALJ24	WP_018138527.1|ALJ2	WP_018862193.1|ALJ3	WP_018138527.1|ALJ4	WP_018138527.1|ALJ5	WP_018139931.1|ALJ6	WP_018139931.1|ALJ7	WP_018138527.1|ALJ8
OG_83:	WP_018144163.1|AKL10	WP_012982981.1|AKL11	WP_018144163.1|AKL12	WP_018869358.1|AKL17	WP_017942094.1|AKL19	WP_018144163.1|AKL3	WP_018144163.1|AKL6	WP_018144163.1|AKL7	WP_018144163.1|AKL8	WP_018144163.1|AKL9	WP_012982981.1|AL21	WP_018144163.1|AL2	WP_012982981.1|AL5	WP_012982981.1|ALD1	WP_018869358.1|ALE10	WP_018869358.1|ALE11	WP_017942094.1|ALE12	WP_017942094.1|ALE14	WP_017942094.1|ALE16	WP_017942094.1|ALE17	WP_018869358.1|ALE18	WP_018869358.1|ALE19	WP_018869358.1|ALE20	WP_017942094.1|ALE21	WP_017942094.1|ALE22	WP_018869358.1|ALE23	WP_017942094.1|ALE25	WP_017942094.1|ALE27	WP_017942094.1|ALE28	WP_017942094.1|ALE30	WP_017942094.1|ALE31	WP_017942094.1|ALE6	WP_017942094.1|ALE9	WP_012982981.1|ALJ10	WP_012982981.1|ALJ11	WP_012982981.1|ALJ12	WP_012982981.1|ALJ15	WP_018873265.1|ALJ16	WP_018139932.1|ALJ1	WP_012982981.1|ALJ20	WP_012982981.1|ALJ21	WP_018935447.1|ALJ24	WP_012982981.1|ALJ2	WP_012982981.1|ALJ3	WP_012982981.1|ALJ4	WP_012982981.1|ALJ5	WP_018139932.1|ALJ6	WP_018139932.1|ALJ7	WP_012982981.1|ALJ8
OG_84:	WP_018144185.1|AKL10	WP_018940328.1|AKL11	WP_018950827.1|AKL12	WP_018946082.1|AKL17	WP_024326128.1|AKL19	WP_018938079.1|AKL3	WP_018144185.1|AKL6	WP_019612168.1|AKL7	WP_018175764.1|AKL8	WP_018938079.1|AKL9	WP_019025177.1|AL21	WP_018649953.1|AL2	WP_018138420.1|AL5	WP_018868733.1|ALD1	WP_019590249.1|ALE10	WP_019570352.1|ALE11	WP_019558544.1|ALE12	WP_017941599.1|ALE14	WP_019584353.1|ALE16	WP_018876392.1|ALE17	WP_019590249.1|ALE18	WP_028491123.1|ALE19	WP_019591273.1|ALE20	WP_018866151.1|ALE21	WP_018882625.1|ALE22	WP_019021992.1|ALE23	WP_018866151.1|ALE25	WP_018882625.1|ALE27	WP_018877582.1|ALE28	WP_018881145.1|ALE30	WP_018876392.1|ALE31	WP_017941599.1|ALE6	WP_018880362.1|ALE9	WP_018868733.1|ALJ10	WP_018138420.1|ALJ11	WP_018138420.1|ALJ12	WP_018138420.1|ALJ15	WP_018871894.1|ALJ16	WP_038054139.1|ALJ1	WP_019025177.1|ALJ20	WP_019025177.1|ALJ21	WP_018935633.1|ALJ24	WP_018994842.1|ALJ2	WP_018862747.1|ALJ3	WP_018138420.1|ALJ4	WP_018138420.1|ALJ5	WP_018874970.1|ALJ6	WP_018140828.1|ALJ7	WP_018138420.1|ALJ8
OG_85:	WP_018144195.1|AKL10	WP_018940315.1|AKL11	WP_018144195.1|AKL12	WP_018946102.1|AKL17	WP_024326139.1|AKL19	WP_017941608.1|AKL3	WP_018144195.1|AKL6	WP_018144195.1|AKL7	WP_018144195.1|AKL8	WP_017941608.1|AKL9	WP_019025189.1|AL21	WP_018144195.1|AL2	WP_018138409.1|AL5	WP_018862760.1|ALD1	WP_019570368.1|ALE10	WP_019570368.1|ALE11	WP_018876384.1|ALE12	WP_017941608.1|ALE14	WP_019584346.1|ALE16	WP_018876384.1|ALE17	WP_019570368.1|ALE18	WP_018869307.1|ALE19	WP_019021974.1|ALE20	WP_018866139.1|ALE21	WP_018876384.1|ALE22	WP_019021974.1|ALE23	WP_018866139.1|ALE25	WP_018876384.1|ALE27	WP_018876384.1|ALE28	WP_018876384.1|ALE30	WP_018876384.1|ALE31	WP_017941608.1|ALE6	WP_018876384.1|ALE9	WP_018862760.1|ALJ10	WP_018138409.1|ALJ11	WP_018138409.1|ALJ12	WP_020146455.1|ALJ15	WP_018871903.1|ALJ16	WP_018874960.1|ALJ1	WP_019025189.1|ALJ20	WP_019025189.1|ALJ21	WP_018935713.1|ALJ24	WP_018138409.1|ALJ2	WP_018862760.1|ALJ3	WP_018138409.1|ALJ4	WP_018138409.1|ALJ5	WP_018874960.1|ALJ6	WP_018140815.1|ALJ7	WP_018138409.1|ALJ8
OG_86:	WP_018144475.1|AKL10	WP_018862592.1|AKL11	WP_018144475.1|AKL12	WP_018947381.1|AKL17	WP_024327860.1|AKL19	WP_018144475.1|AKL3	WP_018144475.1|AKL6	WP_018144475.1|AKL7	WP_018144475.1|AKL8	WP_018144475.1|AKL9	WP_019023168.1|AL21	WP_018144475.1|AL2	WP_018174848.1|AL5	WP_018862592.1|ALD1	WP_019021436.1|ALE10	WP_019021436.1|ALE11	WP_017942776.1|ALE12	WP_017942776.1|ALE14	WP_017942776.1|ALE16	WP_017942776.1|ALE17	WP_019021436.1|ALE18	WP_019021436.1|ALE19	WP_019021436.1|ALE20	WP_017942776.1|ALE21	WP_017942776.1|ALE22	WP_019021436.1|ALE23	WP_017942776.1|ALE25	WP_017942776.1|ALE27	WP_017942776.1|ALE28	WP_017942776.1|ALE30	WP_017942776.1|ALE31	WP_017942776.1|ALE6	WP_017942776.1|ALE9	WP_018862592.1|ALJ10	WP_018137998.1|ALJ11	WP_018137998.1|ALJ12	WP_018137998.1|ALJ15	WP_018873077.1|ALJ16	WP_018140216.1|ALJ1	WP_019023168.1|ALJ20	WP_019023168.1|ALJ21	WP_018935244.1|ALJ24	WP_018174848.1|ALJ2	WP_018862592.1|ALJ3	WP_018174848.1|ALJ4	WP_018174848.1|ALJ5	WP_018140216.1|ALJ6	WP_018140216.1|ALJ7	WP_018137998.1|ALJ8
OG_87:	WP_018144479.1|AKL10	WP_018941730.1|AKL11	WP_018144479.1|AKL12	WP_018947385.1|AKL17	WP_024327856.1|AKL19	WP_018939013.1|AKL3	WP_018144479.1|AKL6	WP_019612018.1|AKL7	WP_018176152.1|AKL8	WP_018939013.1|AKL9	WP_019023172.1|AL21	WP_018650521.1|AL2	WP_018174851.1|AL5	WP_018862588.1|ALD1	WP_019589131.1|ALE10	WP_019570422.1|ALE11	WP_019558751.1|ALE12	WP_017942772.1|ALE14	WP_019583707.1|ALE16	WP_028484362.1|ALE17	WP_019589131.1|ALE18	WP_028490951.1|ALE19	WP_019591041.1|ALE20	WP_018865640.1|ALE21	WP_018882419.1|ALE22	WP_019021440.1|ALE23	WP_018865640.1|ALE25	WP_018882419.1|ALE27	WP_018865640.1|ALE28	WP_018881393.1|ALE30	WP_018876485.1|ALE31	WP_017942772.1|ALE6	WP_018879990.1|ALE9	WP_018862588.1|ALJ10	WP_018137994.1|ALJ11	WP_018137994.1|ALJ12	WP_020146832.1|ALJ15	WP_018873081.1|ALJ16	WP_038053219.1|ALJ1	WP_019023172.1|ALJ20	WP_019023172.1|ALJ21	WP_018935248.1|ALJ24	WP_018995095.1|ALJ2	WP_018862588.1|ALJ3	WP_018174851.1|ALJ4	WP_018174851.1|ALJ5	WP_018874842.1|ALJ6	WP_018140212.1|ALJ7	WP_018137994.1|ALJ8
OG_88:	WP_018144481.1|AKL10	WP_018941732.1|AKL11	WP_018144481.1|AKL12	WP_018947387.1|AKL17	WP_024327854.1|AKL19	WP_018144481.1|AKL3	WP_018144481.1|AKL6	WP_018144481.1|AKL7	WP_018144481.1|AKL8	WP_018144481.1|AKL9	WP_012983578.1|AL21	WP_018144481.1|AL2	WP_018137992.1|AL5	WP_018862586.1|ALD1	WP_019021441.1|ALE10	WP_019021441.1|ALE11	WP_018876487.1|ALE12	WP_017942770.1|ALE14	WP_018876487.1|ALE16	WP_018876487.1|ALE17	WP_019021441.1|ALE18	WP_018869859.1|ALE19	WP_019021441.1|ALE20	WP_017942770.1|ALE21	WP_018876487.1|ALE22	WP_019021441.1|ALE23	WP_017942770.1|ALE25	WP_018876487.1|ALE27	WP_017942770.1|ALE28	WP_017942770.1|ALE30	WP_018876487.1|ALE31	WP_017942770.1|ALE6	WP_017942770.1|ALE9	WP_018862586.1|ALJ10	WP_018137992.1|ALJ11	WP_018137992.1|ALJ12	WP_020146833.1|ALJ15	WP_018873083.1|ALJ16	WP_018140210.1|ALJ1	WP_012983578.1|ALJ20	WP_012983578.1|ALJ21	WP_018935250.1|ALJ24	WP_018137992.1|ALJ2	WP_018862586.1|ALJ3	WP_018137992.1|ALJ4	WP_018137992.1|ALJ5	WP_018140210.1|ALJ6	WP_018140210.1|ALJ7	WP_018137992.1|ALJ8
OG_89:	WP_018144508.1|AKL10	WP_018939231.1|AKL11	WP_018144508.1|AKL12	WP_018870983.1|AKL17	WP_024327832.1|AKL19	WP_018144508.1|AKL3	WP_018144508.1|AKL6	WP_018144508.1|AKL7	WP_018144508.1|AKL8	WP_018144508.1|AKL9	WP_018862566.1|AL21	WP_018144508.1|AL2	WP_018138962.1|AL5	WP_018862566.1|ALD1	WP_019589795.1|ALE10	WP_018870983.1|ALE11	WP_018862566.1|ALE12	WP_017942748.1|ALE14	WP_018865618.1|ALE16	WP_018865618.1|ALE17	WP_019589795.1|ALE18	WP_019589795.1|ALE19	WP_018870983.1|ALE20	WP_018865618.1|ALE21	WP_018878143.1|ALE22	WP_018870983.1|ALE23	WP_018865618.1|ALE25	WP_018878143.1|ALE27	WP_018878143.1|ALE28	WP_018880004.1|ALE30	WP_018876508.1|ALE31	WP_017942748.1|ALE6	WP_018880004.1|ALE9	WP_018862566.1|ALJ10	WP_018138962.1|ALJ11	WP_018138962.1|ALJ12	WP_018138962.1|ALJ15	WP_018873103.1|ALJ16	WP_018874837.1|ALJ1	WP_018862566.1|ALJ20	WP_018862566.1|ALJ21	WP_026287643.1|ALJ24	WP_018865618.1|ALJ2	WP_018862566.1|ALJ3	WP_018138962.1|ALJ4	WP_018138962.1|ALJ5	WP_018874837.1|ALJ6	WP_018138962.1|ALJ7	WP_018138962.1|ALJ8
OG_90:	WP_018144513.1|AKL10	WP_018939992.1|AKL11	WP_018938197.1|AKL12	WP_018947396.1|AKL17	WP_024327827.1|AKL19	WP_018938197.1|AKL3	WP_018144513.1|AKL6	WP_018144513.1|AKL7	WP_018144513.1|AKL8	WP_018938197.1|AKL9	WP_019023792.1|AL21	WP_018144513.1|AL2	WP_012981793.1|AL5	WP_018868065.1|ALD1	WP_019589124.1|ALE10	WP_018869850.1|ALE11	WP_017942743.1|ALE12	WP_017942743.1|ALE14	WP_017942743.1|ALE16	WP_017942743.1|ALE17	WP_019589124.1|ALE18	WP_018869850.1|ALE19	WP_018869850.1|ALE20	WP_017942743.1|ALE21	WP_017942743.1|ALE22	WP_018869850.1|ALE23	WP_017942743.1|ALE25	WP_017942743.1|ALE27	WP_017942743.1|ALE28	WP_017942743.1|ALE30	WP_017942743.1|ALE31	WP_017942743.1|ALE6	WP_017942743.1|ALE9	WP_018868065.1|ALJ10	WP_012981793.1|ALJ11	WP_012981793.1|ALJ12	WP_012981793.1|ALJ15	WP_018873108.1|ALJ16	WP_017942743.1|ALJ1	WP_019023792.1|ALJ20	WP_019023792.1|ALJ21	WP_018935259.1|ALJ24	WP_018994591.1|ALJ2	WP_018860714.1|ALJ3	WP_012981793.1|ALJ4	WP_012981793.1|ALJ5	WP_017942743.1|ALJ6	WP_018140194.1|ALJ7	WP_012981793.1|ALJ8
OG_91:	WP_018144515.1|AKL10	WP_018939990.1|AKL11	WP_018948959.1|AKL12	WP_018947398.1|AKL17	WP_024327825.1|AKL19	WP_018144515.1|AKL3	WP_018144515.1|AKL6	WP_018144515.1|AKL7	WP_018144515.1|AKL8	WP_018144515.1|AKL9	WP_019023794.1|AL21	WP_018144515.1|AL2	WP_018137782.1|AL5	WP_018860712.1|ALD1	WP_018869848.1|ALE10	WP_018869848.1|ALE11	WP_018865613.1|ALE12	WP_017942741.1|ALE14	WP_018865613.1|ALE16	WP_018865613.1|ALE17	WP_018869848.1|ALE18	WP_018869848.1|ALE19	WP_018869848.1|ALE20	WP_018865613.1|ALE21	WP_017942741.1|ALE22	WP_018869848.1|ALE23	WP_018865613.1|ALE25	WP_017942741.1|ALE27	WP_018878138.1|ALE28	WP_017942741.1|ALE30	WP_018865613.1|ALE31	WP_017942741.1|ALE6	WP_018865613.1|ALE9	WP_018860712.1|ALJ10	WP_018137782.1|ALJ11	WP_018137782.1|ALJ12	WP_018137782.1|ALJ15	WP_018873110.1|ALJ16	WP_018140192.1|ALJ1	WP_019023794.1|ALJ20	WP_019023794.1|ALJ21	WP_018935261.1|ALJ24	WP_018137782.1|ALJ2	WP_018860712.1|ALJ3	WP_018137782.1|ALJ4	WP_018137782.1|ALJ5	WP_018140192.1|ALJ6	WP_018140192.1|ALJ7	WP_018137782.1|ALJ8
OG_92:	WP_018144517.1|AKL10	WP_026288125.1|AKL11	WP_018144517.1|AKL12	WP_018947400.1|AKL17	WP_024327823.1|AKL19	WP_018938199.1|AKL3	WP_018144517.1|AKL6	WP_018144517.1|AKL7	WP_018144517.1|AKL8	WP_018938199.1|AKL9	WP_012981797.1|AL21	WP_018144517.1|AL2	WP_018137784.1|AL5	WP_018860710.1|ALD1	WP_018869846.1|ALE10	WP_018869846.1|ALE11	WP_017942739.1|ALE12	WP_017942739.1|ALE14	WP_017942739.1|ALE16	WP_017942739.1|ALE17	WP_018869846.1|ALE18	WP_028490957.1|ALE19	WP_018869846.1|ALE20	WP_018865611.1|ALE21	WP_017942739.1|ALE22	WP_018869846.1|ALE23	WP_018865611.1|ALE25	WP_017942739.1|ALE27	WP_017942739.1|ALE28	WP_017942739.1|ALE30	WP_018876512.1|ALE31	WP_017942739.1|ALE6	WP_017942739.1|ALE9	WP_018860710.1|ALJ10	WP_018137784.1|ALJ11	WP_018137784.1|ALJ12	WP_018137784.1|ALJ15	WP_018873112.1|ALJ16	WP_026181443.1|ALJ1	WP_012981797.1|ALJ20	WP_012981797.1|ALJ21	WP_018935263.1|ALJ24	WP_018137784.1|ALJ2	WP_018860710.1|ALJ3	WP_018137784.1|ALJ4	WP_018137784.1|ALJ5	WP_026181443.1|ALJ6	WP_026181443.1|ALJ7	WP_018137784.1|ALJ8
OG_93:	WP_018144518.1|AKL10	WP_018939987.1|AKL11	WP_018144518.1|AKL12	WP_018947401.1|AKL17	WP_024327822.1|AKL19	WP_018144518.1|AKL3	WP_018144518.1|AKL6	WP_018144518.1|AKL7	WP_018144518.1|AKL8	WP_018144518.1|AKL9	WP_019023796.1|AL21	WP_018144518.1|AL2	WP_018137785.1|AL5	WP_018860709.1|ALD1	WP_018869845.1|ALE10	WP_018869845.1|ALE11	WP_018876513.1|ALE12	WP_017942738.1|ALE14	WP_018876513.1|ALE16	WP_017942738.1|ALE17	WP_018869845.1|ALE18	WP_018869845.1|ALE19	WP_018869845.1|ALE20	WP_017942738.1|ALE21	WP_018876513.1|ALE22	WP_018869845.1|ALE23	WP_017942738.1|ALE25	WP_018876513.1|ALE27	WP_018876513.1|ALE28	WP_017942738.1|ALE30	WP_018876513.1|ALE31	WP_017942738.1|ALE6	WP_017942738.1|ALE9	WP_018860709.1|ALJ10	WP_018137785.1|ALJ11	WP_018137785.1|ALJ12	WP_018137785.1|ALJ15	WP_018873113.1|ALJ16	WP_018140189.1|ALJ1	WP_019023796.1|ALJ20	WP_019023796.1|ALJ21	WP_026287545.1|ALJ24	WP_018137785.1|ALJ2	WP_018860709.1|ALJ3	WP_018137785.1|ALJ4	WP_018137785.1|ALJ5	WP_018140189.1|ALJ6	WP_018140189.1|ALJ7	WP_018137785.1|ALJ8
OG_94:	WP_018144530.1|AKL10	WP_018940001.1|AKL11	WP_018144530.1|AKL12	WP_018947413.1|AKL17	WP_024327810.1|AKL19	WP_018144530.1|AKL3	WP_018144530.1|AKL6	WP_018144530.1|AKL7	WP_018144530.1|AKL8	WP_018144530.1|AKL9	WP_012981784.1|AL21	WP_018144530.1|AL2	WP_012981784.1|AL5	WP_012981784.1|ALD1	WP_019589113.1|ALE10	WP_018869833.1|ALE11	WP_018865600.1|ALE12	WP_017942726.1|ALE14	WP_018865600.1|ALE16	WP_018865600.1|ALE17	WP_019589113.1|ALE18	WP_018869833.1|ALE19	WP_018869833.1|ALE20	WP_018865600.1|ALE21	WP_018865600.1|ALE22	WP_018869833.1|ALE23	WP_018865600.1|ALE25	WP_018865600.1|ALE27	WP_018865600.1|ALE28	WP_018865600.1|ALE30	WP_018865600.1|ALE31	WP_017942726.1|ALE6	WP_018865600.1|ALE9	WP_012981784.1|ALJ10	WP_012981784.1|ALJ11	WP_012981784.1|ALJ12	WP_012981784.1|ALJ15	WP_018873125.1|ALJ16	WP_018140177.1|ALJ1	WP_012981784.1|ALJ20	WP_012981784.1|ALJ21	WP_018935276.1|ALJ24	WP_012981784.1|ALJ2	WP_012981784.1|ALJ3	WP_012981784.1|ALJ4	WP_012981784.1|ALJ5	WP_018140177.1|ALJ6	WP_018140177.1|ALJ7	WP_012981784.1|ALJ8
OG_95:	WP_018144535.1|AKL10	WP_018939996.1|AKL11	WP_018144535.1|AKL12	WP_018947417.1|AKL17	WP_024327805.1|AKL19	WP_018144535.1|AKL3	WP_018144535.1|AKL6	WP_018144535.1|AKL7	WP_018144535.1|AKL8	WP_018144535.1|AKL9	WP_012981789.1|AL21	WP_018144535.1|AL2	WP_018175361.1|AL5	WP_018860718.1|ALD1	WP_019021464.1|ALE10	WP_019021464.1|ALE11	WP_018865595.1|ALE12	WP_017942721.1|ALE14	WP_018865595.1|ALE16	WP_018865595.1|ALE17	WP_019021464.1|ALE18	WP_018869828.1|ALE19	WP_019021464.1|ALE20	WP_018865595.1|ALE21	WP_018865595.1|ALE22	WP_019021464.1|ALE23	WP_018865595.1|ALE25	WP_018865595.1|ALE27	WP_018865595.1|ALE28	WP_018865595.1|ALE30	WP_018865595.1|ALE31	WP_017942721.1|ALE6	WP_018865595.1|ALE9	WP_018860718.1|ALJ10	WP_012981789.1|ALJ11	WP_012981789.1|ALJ12	WP_018175361.1|ALJ15	WP_018873130.1|ALJ16	WP_038053174.1|ALJ1	WP_012981789.1|ALJ20	WP_012981789.1|ALJ21	WP_018935281.1|ALJ24	WP_012981789.1|ALJ2	WP_018860718.1|ALJ3	WP_018175361.1|ALJ4	WP_018175361.1|ALJ5	WP_018140172.1|ALJ6	WP_018140172.1|ALJ7	WP_012981789.1|ALJ8
OG_96:	WP_018144548.1|AKL10	WP_018940101.1|AKL11	WP_018952126.1|AKL12	WP_018946786.1|AKL17	WP_024327792.1|AKL19	WP_018176190.1|AKL3	WP_018144548.1|AKL6	WP_018144548.1|AKL7	WP_018176190.1|AKL8	WP_018176190.1|AKL9	WP_019023698.1|AL21	WP_018176190.1|AL2	WP_018175249.1|AL5	WP_018860822.1|ALD1	WP_019021733.1|ALE10	WP_019021733.1|ALE11	WP_018865582.1|ALE12	WP_018158439.1|ALE14	WP_018865582.1|ALE16	WP_028484340.1|ALE17	WP_019021733.1|ALE18	WP_019021733.1|ALE19	WP_019021733.1|ALE20	WP_018865582.1|ALE21	WP_018865582.1|ALE22	WP_019021733.1|ALE23	WP_018865582.1|ALE25	WP_018865582.1|ALE27	WP_018865582.1|ALE28	WP_018865582.1|ALE30	WP_018865582.1|ALE31	WP_018158439.1|ALE6	WP_018880271.1|ALE9	WP_018860822.1|ALJ10	WP_018139039.1|ALJ11	WP_018139039.1|ALJ12	WP_012981685.1|ALJ15	WP_018873143.1|ALJ16	WP_038053149.1|ALJ1	WP_019023698.1|ALJ20	WP_019023698.1|ALJ21	WP_018935849.1|ALJ24	WP_018139039.1|ALJ2	WP_018860822.1|ALJ3	WP_018175249.1|ALJ4	WP_018175249.1|ALJ5	WP_018140159.1|ALJ6	WP_018140159.1|ALJ7	WP_018139039.1|ALJ8
OG_97:	WP_018144550.1|AKL10	WP_012981683.1|AKL11	WP_018144550.1|AKL12	WP_018870999.1|AKL17	WP_012981683.1|AKL19	WP_018144550.1|AKL3	WP_018144550.1|AKL6	WP_018144550.1|AKL7	WP_018144550.1|AKL8	WP_018144550.1|AKL9	WP_012981683.1|AL21	WP_018144550.1|AL2	WP_012981683.1|AL5	WP_012981683.1|ALD1	WP_018870999.1|ALE10	WP_018870999.1|ALE11	WP_012981683.1|ALE12	WP_012981683.1|ALE14	WP_012981683.1|ALE16	WP_012981683.1|ALE17	WP_018870999.1|ALE18	WP_018870999.1|ALE19	WP_018870999.1|ALE20	WP_012981683.1|ALE21	WP_012981683.1|ALE22	WP_018870999.1|ALE23	WP_012981683.1|ALE25	WP_012981683.1|ALE27	WP_012981683.1|ALE28	WP_012981683.1|ALE30	WP_012981683.1|ALE31	WP_012981683.1|ALE6	WP_012981683.1|ALE9	WP_012981683.1|ALJ10	WP_012981683.1|ALJ11	WP_012981683.1|ALJ12	WP_012981683.1|ALJ15	WP_012981683.1|ALJ16	WP_012981683.1|ALJ1	WP_012981683.1|ALJ20	WP_012981683.1|ALJ21	WP_018935851.1|ALJ24	WP_012981683.1|ALJ2	WP_012981683.1|ALJ3	WP_012981683.1|ALJ4	WP_012981683.1|ALJ5	WP_012981683.1|ALJ6	WP_012981683.1|ALJ7	WP_012981683.1|ALJ8
OG_98:	WP_018144552.1|AKL10	WP_018940104.1|AKL11	WP_018952124.1|AKL12	WP_018871001.1|AKL17	WP_042799168.1|AKL19	WP_018938222.1|AKL3	WP_018144552.1|AKL6	WP_018144552.1|AKL7	WP_018176193.1|AKL8	WP_018938222.1|AKL9	WP_019023695.1|AL21	WP_077276984.1|AL2	WP_018175246.1|AL5	WP_018860825.1|ALD1	WP_019589804.1|ALE10	WP_019021731.1|ALE11	WP_019558733.1|ALE12	WP_017942705.1|ALE14	WP_018880269.1|ALE16	WP_028484339.1|ALE17	WP_019589804.1|ALE18	WP_019589804.1|ALE19	WP_019021731.1|ALE20	WP_018865579.1|ALE21	WP_018876529.1|ALE22	WP_019021731.1|ALE23	WP_018865579.1|ALE25	WP_018876529.1|ALE27	WP_018878123.1|ALE28	WP_018876529.1|ALE30	WP_018876529.1|ALE31	WP_017942705.1|ALE6	WP_018880269.1|ALE9	WP_018860825.1|ALJ10	WP_018139036.1|ALJ11	WP_018139036.1|ALJ12	WP_020146013.1|ALJ15	WP_018873146.1|ALJ16	WP_038053136.1|ALJ1	WP_019023695.1|ALJ20	WP_019023695.1|ALJ21	WP_018935853.1|ALJ24	WP_018994554.1|ALJ2	WP_018860825.1|ALJ3	WP_018175246.1|ALJ4	WP_018175246.1|ALJ5	WP_038044970.1|ALJ6	WP_038044970.1|ALJ7	WP_018139036.1|ALJ8
OG_99:	WP_018144555.1|AKL10	WP_018940110.1|AKL11	WP_018144555.1|AKL12	WP_018946780.1|AKL17	WP_024327785.1|AKL19	WP_018938225.1|AKL3	WP_018144555.1|AKL6	WP_018144555.1|AKL7	WP_018144555.1|AKL8	WP_018938225.1|AKL9	WP_019023691.1|AL21	WP_018144555.1|AL2	WP_018175243.1|AL5	WP_019572143.1|ALD1	WP_019589808.1|ALE10	WP_019569560.1|ALE11	WP_018865574.1|ALE12	WP_017942701.1|ALE14	WP_018865574.1|ALE16	WP_018865574.1|ALE17	WP_019589808.1|ALE18	WP_028491868.1|ALE19	WP_019591071.1|ALE20	WP_018865574.1|ALE21	WP_018865574.1|ALE22	WP_019021726.1|ALE23	WP_018865574.1|ALE25	WP_018865574.1|ALE27	WP_018865574.1|ALE28	WP_018865574.1|ALE30	WP_018876534.1|ALE31	WP_017942701.1|ALE6	WP_018880266.1|ALE9	WP_018860830.1|ALJ10	WP_018139033.1|ALJ11	WP_018139033.1|ALJ12	WP_018139033.1|ALJ15	WP_018873150.1|ALJ16	WP_018140152.1|ALJ1	WP_019023691.1|ALJ20	WP_019023691.1|ALJ21	WP_018935858.1|ALJ24	WP_018139033.1|ALJ2	WP_018860830.1|ALJ3	WP_018175243.1|ALJ4	WP_018175243.1|ALJ5	WP_018140152.1|ALJ6	WP_018140152.1|ALJ7	WP_018139033.1|ALJ8
OG_100:	WP_018144738.1|AKL10	WP_018939413.1|AKL11	WP_018144738.1|AKL12	WP_018947589.1|AKL17	WP_024326869.1|AKL19	WP_018144738.1|AKL3	WP_018144738.1|AKL6	WP_018144738.1|AKL7	WP_018144738.1|AKL8	WP_018144738.1|AKL9	WP_019023338.1|AL21	WP_018144738.1|AL2	WP_012983780.1|AL5	WP_018868189.1|ALD1	WP_018869662.1|ALE10	WP_018869662.1|ALE11	WP_018879722.1|ALE12	WP_017940936.1|ALE14	WP_019583382.1|ALE16	WP_018876889.1|ALE17	WP_018869662.1|ALE18	WP_028492226.1|ALE19	WP_019590945.1|ALE20	WP_018866710.1|ALE21	WP_018876889.1|ALE22	WP_018869662.1|ALE23	WP_018866710.1|ALE25	WP_018876889.1|ALE27	WP_018878487.1|ALE28	WP_018866710.1|ALE30	WP_018876889.1|ALE31	WP_017940936.1|ALE6	WP_018879722.1|ALE9	WP_018868189.1|ALJ10	WP_012983780.1|ALJ11	WP_012983780.1|ALJ12	WP_012983780.1|ALJ15	WP_026279947.1|ALJ16	WP_038052800.1|ALJ1	WP_019023338.1|ALJ20	WP_019023338.1|ALJ21	WP_018937093.1|ALJ24	WP_012983780.1|ALJ2	WP_018861241.1|ALJ3	WP_012983780.1|ALJ4	WP_012983780.1|ALJ5	WP_018141353.1|ALJ6	WP_018141353.1|ALJ7	WP_012983780.1|ALJ8
OG_101:	WP_018144745.1|AKL10	WP_018939420.1|AKL11	WP_018951867.1|AKL12	WP_018869669.1|AKL17	WP_024326862.1|AKL19	WP_018144745.1|AKL3	WP_018144745.1|AKL6	WP_018144745.1|AKL7	WP_018144745.1|AKL8	WP_018144745.1|AKL9	WP_017925102.1|AL21	WP_018144745.1|AL2	WP_018174952.1|AL5	WP_018861234.1|ALD1	WP_019022670.1|ALE10	WP_018869669.1|ALE11	WP_018866704.1|ALE12	WP_017940929.1|ALE14	WP_018866704.1|ALE16	WP_018866704.1|ALE17	WP_019022670.1|ALE18	WP_018869669.1|ALE19	WP_019022670.1|ALE20	WP_018866704.1|ALE21	WP_018866704.1|ALE22	WP_019022670.1|ALE23	WP_018866704.1|ALE25	WP_018866704.1|ALE27	WP_018866704.1|ALE28	WP_018866704.1|ALE30	WP_018866704.1|ALE31	WP_017940929.1|ALE6	WP_026280623.1|ALE9	WP_018861234.1|ALJ10	WP_018139438.1|ALJ11	WP_018139438.1|ALJ12	WP_018139438.1|ALJ15	WP_026279944.1|ALJ16	WP_038052792.1|ALJ1	WP_017925102.1|ALJ20	WP_017925102.1|ALJ21	WP_018937100.1|ALJ24	WP_018139438.1|ALJ2	WP_018861234.1|ALJ3	WP_018174952.1|ALJ4	WP_018174952.1|ALJ5	WP_018141346.1|ALJ6	WP_018141346.1|ALJ7	WP_018139438.1|ALJ8
OG_102:	WP_018144752.1|AKL10	WP_018939427.1|AKL11	WP_018144752.1|AKL12	WP_018947599.1|AKL17	WP_024326855.1|AKL19	WP_018144752.1|AKL3	WP_018144752.1|AKL6	WP_018144752.1|AKL7	WP_018144752.1|AKL8	WP_018144752.1|AKL9	WP_018863481.1|AL21	WP_018144752.1|AL2	WP_012983794.1|AL5	WP_018861227.1|ALD1	WP_019589016.1|ALE10	WP_019569439.1|ALE11	WP_018866697.1|ALE12	WP_017940922.1|ALE14	WP_019583375.1|ALE16	WP_018866697.1|ALE17	WP_019589016.1|ALE18	WP_028492234.1|ALE19	WP_019590937.1|ALE20	WP_018866697.1|ALE21	WP_018866697.1|ALE22	WP_019022655.1|ALE23	WP_018866697.1|ALE25	WP_018866697.1|ALE27	WP_018866697.1|ALE28	WP_018881580.1|ALE30	WP_018866697.1|ALE31	WP_017940922.1|ALE6	WP_018866697.1|ALE9	WP_018861227.1|ALJ10	WP_012983794.1|ALJ11	WP_012983794.1|ALJ12	WP_012983794.1|ALJ15	WP_018873612.1|ALJ16	WP_038052779.1|ALJ1	WP_018863481.1|ALJ20	WP_018863481.1|ALJ21	WP_018937083.1|ALJ24	WP_012983794.1|ALJ2	WP_018861227.1|ALJ3	WP_012983794.1|ALJ4	WP_012983794.1|ALJ5	WP_018141339.1|ALJ6	WP_018141339.1|ALJ7	WP_012983794.1|ALJ8
OG_103:	WP_018144868.1|AKL10	WP_018939467.1|AKL11	WP_018951590.1|AKL12	WP_018947155.1|AKL17	WP_017940560.1|AKL19	WP_018939202.1|AKL3	WP_018144868.1|AKL6	WP_018144868.1|AKL7	WP_018144868.1|AKL8	WP_018939202.1|AKL9	WP_019023388.1|AL21	WP_018144868.1|AL2	WP_018139470.1|AL5	WP_018861186.1|ALD1	WP_019021532.1|ALE10	WP_019021532.1|ALE11	WP_018866572.1|ALE12	WP_017940560.1|ALE14	WP_018866572.1|ALE16	WP_018866572.1|ALE17	WP_019021532.1|ALE18	WP_026279420.1|ALE19	WP_019021532.1|ALE20	WP_018866572.1|ALE21	WP_018876739.1|ALE22	WP_019021532.1|ALE23	WP_018866572.1|ALE25	WP_018876739.1|ALE27	WP_018866572.1|ALE28	WP_018876739.1|ALE30	WP_018876739.1|ALE31	WP_017940560.1|ALE6	WP_018866572.1|ALE9	WP_018861186.1|ALJ10	WP_018139470.1|ALJ11	WP_018139470.1|ALJ12	WP_018139470.1|ALJ15	WP_018873766.1|ALJ16	WP_018874189.1|ALJ1	WP_019023388.1|ALJ20	WP_019023388.1|ALJ21	WP_018936914.1|ALJ24	WP_018139470.1|ALJ2	WP_018861186.1|ALJ3	WP_018139470.1|ALJ4	WP_018139470.1|ALJ5	WP_018874189.1|ALJ6	WP_018141219.1|ALJ7	WP_018139470.1|ALJ8
OG_104:	WP_018144871.1|AKL10	WP_018939464.1|AKL11	WP_018951594.1|AKL12	WP_018947153.1|AKL17	WP_024326610.1|AKL19	WP_018144871.1|AKL3	WP_018144871.1|AKL6	WP_018144871.1|AKL7	WP_018144871.1|AKL8	WP_018144871.1|AKL9	WP_019023385.1|AL21	WP_018144871.1|AL2	WP_018649116.1|AL5	WP_018868169.1|ALD1	WP_018869006.1|ALE10	WP_018869006.1|ALE11	WP_019558917.1|ALE12	WP_017940563.1|ALE14	WP_019584460.1|ALE16	WP_018880194.1|ALE17	WP_018869006.1|ALE18	WP_018869006.1|ALE19	WP_019591763.1|ALE20	WP_018867692.1|ALE21	WP_018880194.1|ALE22	WP_018869006.1|ALE23	WP_018867692.1|ALE25	WP_018880194.1|ALE27	WP_018878652.1|ALE28	WP_018876741.1|ALE30	WP_018876741.1|ALE31	WP_017940563.1|ALE6	WP_018880194.1|ALE9	WP_018868169.1|ALJ10	WP_012983840.1|ALJ11	WP_012983840.1|ALJ12	WP_012983840.1|ALJ15	WP_018873894.1|ALJ16	WP_038052580.1|ALJ1	WP_019023385.1|ALJ20	WP_019023385.1|ALJ21	WP_018936916.1|ALJ24	WP_018994369.1|ALJ2	WP_018861189.1|ALJ3	WP_018649116.1|ALJ4	WP_018649116.1|ALJ5	WP_018141216.1|ALJ6	WP_018141216.1|ALJ7	WP_012983840.1|ALJ8
OG_105:	WP_018144902.1|AKL10	WP_018939558.1|AKL11	WP_018144902.1|AKL12	WP_018947344.1|AKL17	WP_024326634.1|AKL19	WP_018938658.1|AKL3	WP_018144902.1|AKL6	WP_019612214.1|AKL7	WP_018175899.1|AKL8	WP_018938658.1|AKL9	WP_019023473.1|AL21	WP_018175899.1|AL2	WP_018649130.1|AL5	WP_018861090.1|ALD1	WP_019588986.1|ALE10	WP_019569406.1|ALE11	WP_018867667.1|ALE12	WP_017943121.1|ALE14	WP_018867667.1|ALE16	WP_018867667.1|ALE17	WP_019588986.1|ALE18	WP_028491246.1|ALE19	WP_019590911.1|ALE20	WP_018867667.1|ALE21	WP_018881952.1|ALE22	WP_019022621.1|ALE23	WP_018867667.1|ALE25	WP_018881952.1|ALE27	WP_018867667.1|ALE28	WP_018876755.1|ALE30	WP_018876755.1|ALE31	WP_017943121.1|ALE6	WP_018867667.1|ALE9	WP_018861090.1|ALJ10	WP_018139722.1|ALJ11	WP_018139722.1|ALJ12	WP_018139722.1|ALJ15	WP_018871554.1|ALJ16	WP_038052527.1|ALJ1	WP_019023473.1|ALJ20	WP_019023473.1|ALJ21	WP_018936515.1|ALJ24	WP_018175061.1|ALJ2	WP_018861090.1|ALJ3	WP_018649130.1|ALJ4	WP_018649130.1|ALJ5	WP_018874207.1|ALJ6	WP_018141185.1|ALJ7	WP_018139722.1|ALJ8
OG_106:	WP_018144908.1|AKL10	WP_018941362.1|AKL11	WP_018144908.1|AKL12	WP_018947210.1|AKL17	WP_024326640.1|AKL19	WP_018144908.1|AKL3	WP_018144908.1|AKL6	WP_018144908.1|AKL7	WP_018144908.1|AKL8	WP_018144908.1|AKL9	WP_019023518.1|AL21	WP_018144908.1|AL2	WP_012981447.1|AL5	WP_018861033.1|ALD1	WP_019588884.1|ALE10	WP_018868947.1|ALE11	WP_018867661.1|ALE12	WP_018158463.1|ALE14	WP_019584313.1|ALE16	WP_028484299.1|ALE17	WP_019588884.1|ALE18	WP_018868947.1|ALE19	WP_019021497.1|ALE20	WP_018867661.1|ALE21	WP_018878265.1|ALE22	WP_019021497.1|ALE23	WP_018867661.1|ALE25	WP_018878265.1|ALE27	WP_018878265.1|ALE28	WP_018867661.1|ALE30	WP_018876759.1|ALE31	WP_018158463.1|ALE6	WP_018879237.1|ALE9	WP_018861033.1|ALJ10	WP_012981447.1|ALJ11	WP_012981447.1|ALJ12	WP_012981447.1|ALJ15	WP_018871565.1|ALJ16	WP_038052308.1|ALJ1	WP_019023518.1|ALJ20	WP_019023518.1|ALJ21	WP_018936372.1|ALJ24	WP_012981447.1|ALJ2	WP_018861033.1|ALJ3	WP_012981447.1|ALJ4	WP_012981447.1|ALJ5	WP_018142350.1|ALJ6	WP_018142350.1|ALJ7	WP_012981447.1|ALJ8
OG_107:	WP_018144910.1|AKL10	WP_018941360.1|AKL11	WP_018144910.1|AKL12	WP_018947209.1|AKL17	WP_024326641.1|AKL19	WP_018144910.1|AKL3	WP_018144910.1|AKL6	WP_018144910.1|AKL7	WP_018168761.1|AKL8	WP_018144910.1|AKL9	WP_019023517.1|AL21	WP_018168761.1|AL2	WP_018139777.1|AL5	WP_018861035.1|ALD1	WP_019588883.1|ALE10	WP_018868949.1|ALE11	WP_018867659.1|ALE12	WP_017943113.1|ALE14	WP_019584312.1|ALE16	WP_028484300.1|ALE17	WP_019588883.1|ALE18	WP_018868949.1|ALE19	WP_019590839.1|ALE20	WP_018867659.1|ALE21	WP_018881957.1|ALE22	WP_018868949.1|ALE23	WP_018867659.1|ALE25	WP_018881957.1|ALE27	WP_018878264.1|ALE28	WP_018880962.1|ALE30	WP_018876761.1|ALE31	WP_017943113.1|ALE6	WP_018879238.1|ALE9	WP_018861035.1|ALJ10	WP_018139777.1|ALJ11	WP_018139777.1|ALJ12	WP_012981445.1|ALJ15	WP_018871567.1|ALJ16	WP_018142352.1|ALJ1	WP_019023517.1|ALJ20	WP_019023517.1|ALJ21	WP_018936371.1|ALJ24	WP_018994461.1|ALJ2	WP_018861035.1|ALJ3	WP_018139777.1|ALJ4	WP_018139777.1|ALJ5	WP_018142352.1|ALJ6	WP_018142352.1|ALJ7	WP_018139777.1|ALJ8
OG_108:	WP_018144911.1|AKL10	WP_018941359.1|AKL11	WP_018144911.1|AKL12	WP_018947208.1|AKL17	WP_018144911.1|AKL19	WP_018938653.1|AKL3	WP_018144911.1|AKL6	WP_018144911.1|AKL7	WP_018168762.1|AKL8	WP_018938653.1|AKL9	WP_017925589.1|AL21	WP_018144911.1|AL2	WP_012981444.1|AL5	WP_017925589.1|ALD1	WP_019588882.1|ALE10	WP_018868950.1|ALE11	WP_018867658.1|ALE12	WP_017943112.1|ALE14	WP_018867658.1|ALE16	WP_018867658.1|ALE17	WP_019588882.1|ALE18	WP_028492031.1|ALE19	WP_018868950.1|ALE20	WP_018867658.1|ALE21	WP_018867658.1|ALE22	WP_019021498.1|ALE23	WP_018867658.1|ALE25	WP_018867658.1|ALE27	WP_018867658.1|ALE28	WP_018867658.1|ALE30	WP_018867658.1|ALE31	WP_017943112.1|ALE6	WP_018879239.1|ALE9	WP_017925589.1|ALJ10	WP_012981444.1|ALJ11	WP_012981444.1|ALJ12	WP_012981444.1|ALJ15	WP_018871568.1|ALJ16	WP_038052311.1|ALJ1	WP_017925589.1|ALJ20	WP_017925589.1|ALJ21	WP_018936370.1|ALJ24	WP_012981444.1|ALJ2	WP_017925589.1|ALJ3	WP_012981444.1|ALJ4	WP_012981444.1|ALJ5	WP_018142353.1|ALJ6	WP_018142353.1|ALJ7	WP_012981444.1|ALJ8
OG_109:	WP_018144912.1|AKL10	WP_018941358.1|AKL11	WP_018168763.1|AKL12	WP_018947207.1|AKL17	WP_024326642.1|AKL19	WP_018144912.1|AKL3	WP_018144912.1|AKL6	WP_018144912.1|AKL7	WP_018168763.1|AKL8	WP_018144912.1|AKL9	WP_017925588.1|AL21	WP_018144912.1|AL2	WP_012981443.1|AL5	WP_018861036.1|ALD1	WP_019588881.1|ALE10	WP_019569295.1|ALE11	WP_018867657.1|ALE12	WP_017943111.1|ALE14	WP_017943111.1|ALE16	WP_018867657.1|ALE17	WP_019588881.1|ALE18	WP_018868951.1|ALE19	WP_019590838.1|ALE20	WP_018867657.1|ALE21	WP_018867657.1|ALE22	WP_018868951.1|ALE23	WP_018867657.1|ALE25	WP_018867657.1|ALE27	WP_018867657.1|ALE28	WP_018867657.1|ALE30	WP_018867657.1|ALE31	WP_017943111.1|ALE6	WP_018879240.1|ALE9	WP_018861036.1|ALJ10	WP_012981443.1|ALJ11	WP_012981443.1|ALJ12	WP_012981443.1|ALJ15	WP_018871569.1|ALJ16	WP_018142354.1|ALJ1	WP_017925588.1|ALJ20	WP_017925588.1|ALJ21	WP_018936369.1|ALJ24	WP_012981443.1|ALJ2	WP_018861036.1|ALJ3	WP_012981443.1|ALJ4	WP_012981443.1|ALJ5	WP_018142354.1|ALJ6	WP_018142354.1|ALJ7	WP_012981443.1|ALJ8
OG_110:	WP_018144925.1|AKL10	WP_018940256.1|AKL11	WP_018144925.1|AKL12	WP_018947277.1|AKL17	WP_024326654.1|AKL19	WP_018144925.1|AKL3	WP_018144925.1|AKL6	WP_018144925.1|AKL7	WP_018144925.1|AKL8	WP_018144925.1|AKL9	WP_019023605.1|AL21	WP_018144925.1|AL2	WP_012981543.1|AL5	WP_018860941.1|ALD1	WP_019588929.1|ALE10	WP_019569353.1|ALE11	WP_018867644.1|ALE12	WP_017943098.1|ALE14	WP_019582933.1|ALE16	WP_018867644.1|ALE17	WP_019588929.1|ALE18	WP_018868866.1|ALE19	WP_018868866.1|ALE20	WP_018867644.1|ALE21	WP_018876773.1|ALE22	WP_018868866.1|ALE23	WP_018867644.1|ALE25	WP_018876773.1|ALE27	WP_018876773.1|ALE28	WP_018879250.1|ALE30	WP_018876773.1|ALE31	WP_017943098.1|ALE6	WP_018879250.1|ALE9	WP_018860941.1|ALJ10	WP_018139863.1|ALJ11	WP_018139863.1|ALJ12	WP_012981543.1|ALJ15	WP_018871582.1|ALJ16	WP_018141079.1|ALJ1	WP_019023605.1|ALJ20	WP_019023605.1|ALJ21	WP_018936453.1|ALJ24	WP_018994491.1|ALJ2	WP_018860941.1|ALJ3	WP_012981543.1|ALJ4	WP_012981543.1|ALJ5	WP_018141079.1|ALJ6	WP_018141079.1|ALJ7	WP_018139863.1|ALJ8
OG_111:	WP_018144926.1|AKL10	WP_018940257.1|AKL11	WP_018144926.1|AKL12	WP_018868865.1|AKL17	WP_024326655.1|AKL19	WP_018144926.1|AKL3	WP_018144926.1|AKL6	WP_018144926.1|AKL7	WP_018144926.1|AKL8	WP_018144926.1|AKL9	WP_019023604.1|AL21	WP_018144926.1|AL2	WP_012981542.1|AL5	WP_018860942.1|ALD1	WP_019588930.1|ALE10	WP_019569354.1|ALE11	WP_018867643.1|ALE12	WP_017943097.1|ALE14	WP_018867643.1|ALE16	WP_018867643.1|ALE17	WP_019588930.1|ALE18	WP_018936454.1|ALE19	WP_018936454.1|ALE20	WP_018867643.1|ALE21	WP_018867643.1|ALE22	WP_018936454.1|ALE23	WP_018867643.1|ALE25	WP_018867643.1|ALE27	WP_018867643.1|ALE28	WP_018879251.1|ALE30	WP_018867643.1|ALE31	WP_017943097.1|ALE6	WP_018879251.1|ALE9	WP_018860942.1|ALJ10	WP_012981542.1|ALJ11	WP_012981542.1|ALJ12	WP_012981542.1|ALJ15	WP_018871583.1|ALJ16	WP_018141080.1|ALJ1	WP_019023604.1|ALJ20	WP_019023604.1|ALJ21	WP_018936454.1|ALJ24	WP_012981542.1|ALJ2	WP_018860942.1|ALJ3	WP_012981542.1|ALJ4	WP_012981542.1|ALJ5	WP_018141080.1|ALJ6	WP_018141080.1|ALJ7	WP_012981542.1|ALJ8
OG_112:	WP_018144928.1|AKL10	WP_018940259.1|AKL11	WP_018144928.1|AKL12	WP_018868863.1|AKL17	WP_024326657.1|AKL19	WP_018144928.1|AKL3	WP_018144928.1|AKL6	WP_018144928.1|AKL7	WP_018144928.1|AKL8	WP_018144928.1|AKL9	WP_019023602.1|AL21	WP_018144928.1|AL2	WP_018139861.1|AL5	WP_018860944.1|ALD1	WP_019588931.1|ALE10	WP_018868863.1|ALE11	WP_018867641.1|ALE12	WP_017943095.1|ALE14	WP_018867641.1|ALE16	WP_018881963.1|ALE17	WP_019588931.1|ALE18	WP_028491291.1|ALE19	WP_019022570.1|ALE20	WP_018867641.1|ALE21	WP_018881963.1|ALE22	WP_019022570.1|ALE23	WP_018867641.1|ALE25	WP_018881963.1|ALE27	WP_018867641.1|ALE28	WP_018867641.1|ALE30	WP_018876775.1|ALE31	WP_017943095.1|ALE6	WP_018867641.1|ALE9	WP_018860944.1|ALJ10	WP_018139861.1|ALJ11	WP_018139861.1|ALJ12	WP_012981540.1|ALJ15	WP_018871585.1|ALJ16	WP_018141082.1|ALJ1	WP_019023602.1|ALJ20	WP_019023602.1|ALJ21	WP_018936456.1|ALJ24	WP_018994490.1|ALJ2	WP_018860944.1|ALJ3	WP_018139861.1|ALJ4	WP_018139861.1|ALJ5	WP_018141082.1|ALJ6	WP_018141082.1|ALJ7	WP_018139861.1|ALJ8
OG_113:	WP_018144932.1|AKL10	WP_012981537.1|AKL11	WP_018144932.1|AKL12	WP_018947280.1|AKL17	WP_081644460.1|AKL19	WP_018144932.1|AKL3	WP_018144932.1|AKL6	WP_018144932.1|AKL7	WP_018144932.1|AKL8	WP_018144932.1|AKL9	WP_017926463.1|AL21	WP_018144932.1|AL2	WP_012981537.1|AL5	WP_018860947.1|ALD1	WP_019588934.1|ALE10	WP_019022573.1|ALE11	WP_018867637.1|ALE12	WP_017943090.1|ALE14	WP_018867637.1|ALE16	WP_018867637.1|ALE17	WP_019588934.1|ALE18	WP_019022573.1|ALE19	WP_019022573.1|ALE20	WP_018867637.1|ALE21	WP_018867637.1|ALE22	WP_019022573.1|ALE23	WP_018867637.1|ALE25	WP_018867637.1|ALE27	WP_018867637.1|ALE28	WP_018867637.1|ALE30	WP_018867637.1|ALE31	WP_017943090.1|ALE6	WP_018867637.1|ALE9	WP_018860947.1|ALJ10	WP_012981537.1|ALJ11	WP_012981537.1|ALJ12	WP_012981537.1|ALJ15	WP_081616617.1|ALJ16	WP_081911364.1|ALJ1	WP_017926463.1|ALJ20	WP_017926463.1|ALJ21	WP_018936459.1|ALJ24	WP_012981537.1|ALJ2	WP_018860947.1|ALJ3	WP_012981537.1|ALJ4	WP_012981537.1|ALJ5	WP_018141086.1|ALJ6	WP_018141086.1|ALJ7	WP_012981537.1|ALJ8
OG_114:	WP_018144936.1|AKL10	WP_018940265.1|AKL11	WP_018950863.1|AKL12	WP_018947284.1|AKL17	WP_024326664.1|AKL19	WP_018144936.1|AKL3	WP_018144936.1|AKL6	WP_019612217.1|AKL7	WP_018144936.1|AKL8	WP_018144936.1|AKL9	WP_019023596.1|AL21	WP_018144936.1|AL2	WP_018139856.1|AL5	WP_018860951.1|ALD1	WP_019588938.1|ALE10	WP_018868856.1|ALE11	WP_019558927.1|ALE12	WP_017943086.1|ALE14	WP_018876778.1|ALE16	WP_018878251.1|ALE17	WP_019588938.1|ALE18	WP_028491287.1|ALE19	WP_018868856.1|ALE20	WP_018867633.1|ALE21	WP_018881965.1|ALE22	WP_018868856.1|ALE23	WP_018867633.1|ALE25	WP_018881965.1|ALE27	WP_018878251.1|ALE28	WP_018876778.1|ALE30	WP_018876778.1|ALE31	WP_017943086.1|ALE6	WP_018867633.1|ALE9	WP_018860951.1|ALJ10	WP_018139856.1|ALJ11	WP_018139856.1|ALJ12	WP_018139856.1|ALJ15	WP_018871593.1|ALJ16	WP_038052348.1|ALJ1	WP_019023596.1|ALJ20	WP_019023596.1|ALJ21	WP_018936463.1|ALJ24	WP_018139856.1|ALJ2	WP_018860951.1|ALJ3	WP_018139856.1|ALJ4	WP_018139856.1|ALJ5	WP_018874231.1|ALJ6	WP_018141090.1|ALJ7	WP_018139856.1|ALJ8
OG_115:	WP_018144939.1|AKL10	WP_018940267.1|AKL11	WP_018144939.1|AKL12	WP_018947287.1|AKL17	WP_024326667.1|AKL19	WP_018144939.1|AKL3	WP_018144939.1|AKL6	WP_018144939.1|AKL7	WP_018168782.1|AKL8	WP_018144939.1|AKL9	WP_019023594.1|AL21	WP_018168782.1|AL2	WP_018139853.1|AL5	WP_018868101.1|ALD1	WP_019022578.1|ALE10	WP_018868853.1|ALE11	WP_018867631.1|ALE12	WP_017943083.1|ALE14	WP_018867631.1|ALE16	WP_018867631.1|ALE17	WP_019022578.1|ALE18	WP_019022578.1|ALE19	WP_019022578.1|ALE20	WP_018867631.1|ALE21	WP_018881966.1|ALE22	WP_019022578.1|ALE23	WP_018867631.1|ALE25	WP_018881966.1|ALE27	WP_018867631.1|ALE28	WP_018867631.1|ALE30	WP_018876780.1|ALE31	WP_017943083.1|ALE6	WP_018879255.1|ALE9	WP_018868101.1|ALJ10	WP_018139853.1|ALJ11	WP_018139853.1|ALJ12	WP_018993399.1|ALJ15	WP_018871596.1|ALJ16	WP_018141093.1|ALJ1	WP_019023594.1|ALJ20	WP_019023594.1|ALJ21	WP_018936465.1|ALJ24	WP_018994487.1|ALJ2	WP_018860954.1|ALJ3	WP_018139853.1|ALJ4	WP_018139853.1|ALJ5	WP_018141093.1|ALJ6	WP_018141093.1|ALJ7	WP_018139853.1|ALJ8
OG_116:	WP_018144948.1|AKL10	WP_018939570.1|AKL11	WP_018144948.1|AKL12	WP_024328652.1|AKL17	WP_017943074.1|AKL19	WP_018144948.1|AKL3	WP_018144948.1|AKL6	WP_018144948.1|AKL7	WP_018144948.1|AKL8	WP_018144948.1|AKL9	WP_018139735.1|AL21	WP_018144948.1|AL2	WP_018139735.1|AL5	WP_018861077.1|ALD1	WP_024328652.1|ALE10	WP_026331288.1|ALE11	WP_018867623.1|ALE12	WP_017943074.1|ALE14	WP_018867623.1|ALE16	WP_018867623.1|ALE17	WP_024328652.1|ALE18	WP_024328652.1|ALE19	WP_024328652.1|ALE20	WP_018867623.1|ALE21	WP_018867623.1|ALE22	WP_024328652.1|ALE23	WP_018867623.1|ALE25	WP_018867623.1|ALE27	WP_018867623.1|ALE28	WP_018867623.1|ALE30	WP_018867623.1|ALE31	WP_017943074.1|ALE6	WP_018867623.1|ALE9	WP_018861077.1|ALJ10	WP_018139735.1|ALJ11	WP_018139735.1|ALJ12	WP_012983947.1|ALJ15	WP_018871605.1|ALJ16	WP_018141102.1|ALJ1	WP_018139735.1|ALJ20	WP_018139735.1|ALJ21	WP_026287748.1|ALJ24	WP_018139735.1|ALJ2	WP_018861077.1|ALJ3	WP_018139735.1|ALJ4	WP_018139735.1|ALJ5	WP_018141102.1|ALJ6	WP_018141102.1|ALJ7	WP_018139735.1|ALJ8
OG_117:	WP_018144949.1|AKL10	WP_018939571.1|AKL11	WP_018144949.1|AKL12	WP_018947239.1|AKL17	WP_024326676.1|AKL19	WP_018144949.1|AKL3	WP_018144949.1|AKL6	WP_018144949.1|AKL7	WP_018144949.1|AKL8	WP_018144949.1|AKL9	WP_012983948.1|AL21	WP_018144949.1|AL2	WP_012983948.1|AL5	WP_018861076.1|ALD1	WP_019022537.1|ALE10	WP_018868907.1|ALE11	WP_018867622.1|ALE12	WP_017943073.1|ALE14	WP_018867622.1|ALE16	WP_018867622.1|ALE17	WP_019022537.1|ALE18	WP_018868907.1|ALE19	WP_019022537.1|ALE20	WP_018867622.1|ALE21	WP_018867622.1|ALE22	WP_019022537.1|ALE23	WP_018867622.1|ALE25	WP_018867622.1|ALE27	WP_018867622.1|ALE28	WP_018867622.1|ALE30	WP_018867622.1|ALE31	WP_017943073.1|ALE6	WP_018867622.1|ALE9	WP_018861076.1|ALJ10	WP_012983948.1|ALJ11	WP_012983948.1|ALJ12	WP_012983948.1|ALJ15	WP_018871606.1|ALJ16	WP_038052369.1|ALJ1	WP_012983948.1|ALJ20	WP_012983948.1|ALJ21	WP_018936415.1|ALJ24	WP_012983948.1|ALJ2	WP_018861076.1|ALJ3	WP_012983948.1|ALJ4	WP_012983948.1|ALJ5	WP_018141103.1|ALJ6	WP_018141103.1|ALJ7	WP_012983948.1|ALJ8
OG_118:	WP_018144951.1|AKL10	WP_018939573.1|AKL11	WP_018144951.1|AKL12	WP_018947241.1|AKL17	WP_024326678.1|AKL19	WP_018144951.1|AKL3	WP_018144951.1|AKL6	WP_018144951.1|AKL7	WP_018168790.1|AKL8	WP_018144951.1|AKL9	WP_019023486.1|AL21	WP_018168790.1|AL2	WP_018139737.1|AL5	WP_018861074.1|ALD1	WP_019588903.1|ALE10	WP_018868905.1|ALE11	WP_018867620.1|ALE12	WP_017943071.1|ALE14	WP_018867620.1|ALE16	WP_018880950.1|ALE17	WP_019588903.1|ALE18	WP_018868905.1|ALE19	WP_019590855.1|ALE20	WP_018867620.1|ALE21	WP_018867620.1|ALE22	WP_019022538.1|ALE23	WP_018867620.1|ALE25	WP_018867620.1|ALE27	WP_018867620.1|ALE28	WP_018880950.1|ALE30	WP_018867620.1|ALE31	WP_017943071.1|ALE6	WP_018867620.1|ALE9	WP_018861074.1|ALJ10	WP_018139737.1|ALJ11	WP_018139737.1|ALJ12	WP_018139737.1|ALJ15	WP_018871608.1|ALJ16	WP_018141105.1|ALJ1	WP_019023486.1|ALJ20	WP_019023486.1|ALJ21	WP_018936417.1|ALJ24	WP_018139737.1|ALJ2	WP_018861074.1|ALJ3	WP_018139737.1|ALJ4	WP_018139737.1|ALJ5	WP_018141105.1|ALJ6	WP_018141105.1|ALJ7	WP_018139737.1|ALJ8
OG_119:	WP_018144953.1|AKL10	WP_018939575.1|AKL11	WP_018144953.1|AKL12	WP_018947243.1|AKL17	WP_024326680.1|AKL19	WP_018144953.1|AKL3	WP_018144953.1|AKL6	WP_018144953.1|AKL7	WP_018144953.1|AKL8	WP_018144953.1|AKL9	WP_012983952.1|AL21	WP_018144953.1|AL2	WP_012983952.1|AL5	WP_012983952.1|ALD1	WP_019022540.1|ALE10	WP_018868903.1|ALE11	WP_018867618.1|ALE12	WP_017943069.1|ALE14	WP_018867618.1|ALE16	WP_018867618.1|ALE17	WP_019022540.1|ALE18	WP_018868903.1|ALE19	WP_019022540.1|ALE20	WP_018867618.1|ALE21	WP_018867618.1|ALE22	WP_019022540.1|ALE23	WP_018867618.1|ALE25	WP_018867618.1|ALE27	WP_018867618.1|ALE28	WP_018867618.1|ALE30	WP_018867618.1|ALE31	WP_017943069.1|ALE6	WP_018867618.1|ALE9	WP_012983952.1|ALJ10	WP_012983952.1|ALJ11	WP_012983952.1|ALJ12	WP_012983952.1|ALJ15	WP_018871610.1|ALJ16	WP_018141107.1|ALJ1	WP_012983952.1|ALJ20	WP_012983952.1|ALJ21	WP_018936419.1|ALJ24	WP_012983952.1|ALJ2	WP_012983952.1|ALJ3	WP_012983952.1|ALJ4	WP_012983952.1|ALJ5	WP_018141107.1|ALJ6	WP_018141107.1|ALJ7	WP_012983952.1|ALJ8
OG_120:	WP_018144955.1|AKL10	WP_018939577.1|AKL11	WP_018144955.1|AKL12	WP_018947245.1|AKL17	WP_024326682.1|AKL19	WP_018144955.1|AKL3	WP_018144955.1|AKL6	WP_018144955.1|AKL7	WP_018144955.1|AKL8	WP_018144955.1|AKL9	WP_012983955.1|AL21	WP_018144955.1|AL2	WP_012983955.1|AL5	WP_018861071.1|ALD1	WP_019588906.1|ALE10	WP_018868900.1|ALE11	WP_018867616.1|ALE12	WP_017943067.1|ALE14	WP_018867616.1|ALE16	WP_018867616.1|ALE17	WP_019588906.1|ALE18	WP_018868900.1|ALE19	WP_019590857.1|ALE20	WP_018867616.1|ALE21	WP_018867616.1|ALE22	WP_018868900.1|ALE23	WP_018867616.1|ALE25	WP_018867616.1|ALE27	WP_018867616.1|ALE28	WP_018867616.1|ALE30	WP_018867616.1|ALE31	WP_017943067.1|ALE6	WP_018867616.1|ALE9	WP_018861071.1|ALJ10	WP_012983955.1|ALJ11	WP_012983955.1|ALJ12	WP_012983955.1|ALJ15	WP_018871612.1|ALJ16	WP_038052375.1|ALJ1	WP_012983955.1|ALJ20	WP_012983955.1|ALJ21	WP_018936421.1|ALJ24	WP_012983955.1|ALJ2	WP_018861071.1|ALJ3	WP_012983955.1|ALJ4	WP_012983955.1|ALJ5	WP_018874227.1|ALJ6	WP_018141109.1|ALJ7	WP_012983955.1|ALJ8
OG_121:	WP_018145013.1|AKL10	WP_018941429.1|AKL11	WP_018145013.1|AKL12	WP_018947340.1|AKL17	WP_024326742.1|AKL19	WP_018145013.1|AKL3	WP_018145013.1|AKL6	WP_018145013.1|AKL7	WP_018175954.1|AKL8	WP_018145013.1|AKL9	WP_019023576.1|AL21	WP_018175954.1|AL2	WP_018139827.1|AL5	WP_018868115.1|ALD1	WP_019588982.1|ALE10	WP_018868796.1|ALE11	WP_019558359.1|ALE12	WP_017943000.1|ALE14	WP_018867920.1|ALE16	WP_028484654.1|ALE17	WP_019588982.1|ALE18	WP_028491249.1|ALE19	WP_019590908.1|ALE20	WP_018867920.1|ALE21	WP_018877010.1|ALE22	WP_018868796.1|ALE23	WP_018867920.1|ALE25	WP_018877010.1|ALE27	WP_018877010.1|ALE28	WP_018877010.1|ALE30	WP_018877010.1|ALE31	WP_017943000.1|ALE6	WP_018879302.1|ALE9	WP_018868115.1|ALJ10	WP_018139827.1|ALJ11	WP_018139827.1|ALJ12	WP_018139827.1|ALJ15	WP_018871672.1|ALJ16	WP_038052475.1|ALJ1	WP_019023576.1|ALJ20	WP_019023576.1|ALJ21	WP_018936511.1|ALJ24	WP_018139827.1|ALJ2	WP_018860983.1|ALJ3	WP_018139827.1|ALJ4	WP_018139827.1|ALJ5	WP_018141163.1|ALJ6	WP_018141163.1|ALJ7	WP_018139827.1|ALJ8
OG_122:	WP_018145017.1|AKL10	WP_018941433.1|AKL11	WP_018145017.1|AKL12	WP_024328574.1|AKL17	WP_024326745.1|AKL19	WP_018145017.1|AKL3	WP_018145017.1|AKL6	WP_018145017.1|AKL7	WP_018145017.1|AKL8	WP_018145017.1|AKL9	WP_026300988.1|AL21	WP_018145017.1|AL2	WP_018139829.1|AL5	WP_018860981.1|ALD1	WP_019588983.1|ALE10	WP_019022619.1|ALE11	WP_018867923.1|ALE12	WP_017942996.1|ALE14	WP_018877011.1|ALE16	WP_018867923.1|ALE17	WP_019588983.1|ALE18	WP_019588983.1|ALE19	WP_019022619.1|ALE20	WP_018867923.1|ALE21	WP_018867923.1|ALE22	WP_019022619.1|ALE23	WP_018867923.1|ALE25	WP_018867923.1|ALE27	WP_018867923.1|ALE28	WP_018867923.1|ALE30	WP_018877011.1|ALE31	WP_017942996.1|ALE6	WP_018867923.1|ALE9	WP_018860981.1|ALJ10	WP_018139829.1|ALJ11	WP_018139829.1|ALJ12	WP_018139829.1|ALJ15	WP_018871676.1|ALJ16	WP_038052481.1|ALJ1	WP_026300988.1|ALJ20	WP_026300988.1|ALJ21	WP_026287758.1|ALJ24	WP_018139829.1|ALJ2	WP_018860981.1|ALJ3	WP_018139829.1|ALJ4	WP_018139829.1|ALJ5	WP_018141166.1|ALJ6	WP_018141166.1|ALJ7	WP_018139829.1|ALJ8
OG_123:	WP_018145059.1|AKL10	WP_018941380.1|AKL11	WP_018145059.1|AKL12	WP_018947229.1|AKL17	WP_024327693.1|AKL19	WP_018145059.1|AKL3	WP_018145059.1|AKL6	WP_018145059.1|AKL7	WP_018145059.1|AKL8	WP_018145059.1|AKL9	WP_019023535.1|AL21	WP_018145059.1|AL2	WP_018649149.1|AL5	WP_018861013.1|ALD1	WP_019022527.1|ALE10	WP_019569316.1|ALE11	WP_018877182.1|ALE12	WP_017942962.1|ALE14	WP_018877182.1|ALE16	WP_018877182.1|ALE17	WP_019022527.1|ALE18	WP_028492048.1|ALE19	WP_019590849.1|ALE20	WP_018867712.1|ALE21	WP_018875921.1|ALE22	WP_019022527.1|ALE23	WP_018867712.1|ALE25	WP_018875921.1|ALE27	WP_018877182.1|ALE28	WP_018877182.1|ALE30	WP_018875921.1|ALE31	WP_017942962.1|ALE6	WP_018877182.1|ALE9	WP_018861013.1|ALJ10	WP_012981466.1|ALJ11	WP_012981466.1|ALJ12	WP_012981466.1|ALJ15	WP_018871711.1|ALJ16	WP_038052268.1|ALJ1	WP_019023535.1|ALJ20	WP_019023535.1|ALJ21	WP_018936400.1|ALJ24	WP_018649149.1|ALJ2	WP_018861013.1|ALJ3	WP_018649149.1|ALJ4	WP_018649149.1|ALJ5	WP_018142325.1|ALJ6	WP_018142325.1|ALJ7	WP_012981466.1|ALJ8
OG_124:	WP_018145067.1|AKL10	WP_018939602.1|AKL11	WP_018145067.1|AKL12	WP_018947624.1|AKL17	WP_024327671.1|AKL19	WP_018145067.1|AKL3	WP_018145067.1|AKL6	WP_018145067.1|AKL7	WP_018145067.1|AKL8	WP_018145067.1|AKL9	WP_019023510.1|AL21	WP_018145067.1|AL2	WP_018175079.1|AL5	WP_018861045.1|ALD1	WP_019588998.1|ALE10	WP_019569422.1|ALE11	WP_026280819.1|ALE12	WP_017942938.1|ALE14	WP_018880902.1|ALE16	WP_026280819.1|ALE17	WP_019588998.1|ALE18	WP_018869630.1|ALE19	WP_018869630.1|ALE20	WP_018880902.1|ALE21	WP_026280819.1|ALE22	WP_018869630.1|ALE23	WP_018880902.1|ALE25	WP_026280819.1|ALE27	WP_018880902.1|ALE28	WP_018880902.1|ALE30	WP_018880902.1|ALE31	WP_017942938.1|ALE6	WP_018880902.1|ALE9	WP_018861045.1|ALJ10	WP_018139763.1|ALJ11	WP_018139763.1|ALJ12	WP_020146075.1|ALJ15	WP_018871722.1|ALJ16	WP_038052231.1|ALJ1	WP_019023510.1|ALJ20	WP_019023510.1|ALJ21	WP_018937064.1|ALJ24	WP_018175079.1|ALJ2	WP_018861045.1|ALJ3	WP_018175079.1|ALJ4	WP_018175079.1|ALJ5	WP_018142302.1|ALJ6	WP_018142302.1|ALJ7	WP_018139763.1|ALJ8
OG_125:	WP_018145267.1|AKL10	WP_018940023.1|AKL11	WP_018145267.1|AKL12	WP_018935295.1|AKL17	WP_024327509.1|AKL19	WP_018145267.1|AKL3	WP_018145267.1|AKL6	WP_018145267.1|AKL7	WP_018145267.1|AKL8	WP_018145267.1|AKL9	WP_012981762.1|AL21	WP_018145267.1|AL2	WP_018875229.1|AL5	WP_018868073.1|ALD1	WP_018869814.1|ALE10	WP_018935295.1|ALE11	WP_017940669.1|ALE12	WP_017940669.1|ALE14	WP_017940669.1|ALE16	WP_017940669.1|ALE17	WP_018869814.1|ALE18	WP_018935295.1|ALE19	WP_018935295.1|ALE20	WP_017940669.1|ALE21	WP_017940669.1|ALE22	WP_018869814.1|ALE23	WP_017940669.1|ALE25	WP_017940669.1|ALE27	WP_017940669.1|ALE28	WP_018876041.1|ALE30	WP_018876041.1|ALE31	WP_017940669.1|ALE6	WP_018876041.1|ALE9	WP_018868073.1|ALJ10	WP_018875229.1|ALJ11	WP_018875229.1|ALJ12	WP_018875229.1|ALJ15	WP_018873951.1|ALJ16	WP_038051939.1|ALJ1	WP_012981762.1|ALJ20	WP_012981762.1|ALJ21	WP_018935295.1|ALJ24	WP_018875229.1|ALJ2	WP_018860744.1|ALJ3	WP_018875229.1|ALJ4	WP_018875229.1|ALJ5	WP_018142114.1|ALJ6	WP_018142114.1|ALJ7	WP_018875229.1|ALJ8
OG_126:	WP_018145279.1|AKL10	WP_018940010.1|AKL11	WP_018145279.1|AKL12	WP_018869826.1|AKL17	WP_024327496.1|AKL19	WP_018145279.1|AKL3	WP_018145279.1|AKL6	WP_018145279.1|AKL7	WP_018169052.1|AKL8	WP_018145279.1|AKL9	WP_019023776.1|AL21	WP_018169052.1|AL2	WP_012981775.1|AL5	WP_018860731.1|ALD1	WP_018869826.1|ALE10	WP_018869826.1|ALE11	WP_018865831.1|ALE12	WP_017940657.1|ALE14	WP_018865831.1|ALE16	WP_018865831.1|ALE17	WP_018869826.1|ALE18	WP_018869826.1|ALE19	WP_018869826.1|ALE20	WP_018865831.1|ALE21	WP_018865831.1|ALE22	WP_018869826.1|ALE23	WP_018865831.1|ALE25	WP_018865831.1|ALE27	WP_018865831.1|ALE28	WP_018865831.1|ALE30	WP_018865831.1|ALE31	WP_017940657.1|ALE6	WP_018865831.1|ALE9	WP_018860731.1|ALJ10	WP_012981775.1|ALJ11	WP_012981775.1|ALJ12	WP_012981775.1|ALJ15	WP_018872748.1|ALJ16	WP_038051911.1|ALJ1	WP_019023776.1|ALJ20	WP_019023776.1|ALJ21	WP_018935283.1|ALJ24	WP_012981775.1|ALJ2	WP_018860731.1|ALJ3	WP_012981775.1|ALJ4	WP_012981775.1|ALJ5	WP_018142101.1|ALJ6	WP_018142101.1|ALJ7	WP_012981775.1|ALJ8
OG_127:	WP_018145284.1|AKL10	WP_018939979.1|AKL11	WP_018145284.1|AKL12	WP_018946817.1|AKL17	WP_024327491.1|AKL19	WP_018169057.1|AKL3	WP_018145284.1|AKL6	WP_018145284.1|AKL7	WP_018175879.1|AKL8	WP_018169057.1|AKL9	WP_019023804.1|AL21	WP_018169057.1|AL2	WP_018175372.1|AL5	WP_018860701.1|ALD1	WP_019589783.1|ALE10	WP_019569591.1|ALE11	WP_019559060.1|ALE12	WP_017940793.1|ALE14	WP_018876058.1|ALE16	WP_018879971.1|ALE17	WP_019589783.1|ALE18	WP_028491378.1|ALE19	WP_018870368.1|ALE20	WP_018865826.1|ALE21	WP_018882490.1|ALE22	WP_018870368.1|ALE23	WP_018865826.1|ALE25	WP_018882490.1|ALE27	WP_018877291.1|ALE28	WP_018876058.1|ALE30	WP_018876058.1|ALE31	WP_017940793.1|ALE6	WP_018879971.1|ALE9	WP_018860701.1|ALJ10	WP_018137841.1|ALJ11	WP_018137841.1|ALJ12	WP_020145966.1|ALJ15	WP_018872753.1|ALJ16	WP_038051899.1|ALJ1	WP_019023804.1|ALJ20	WP_019023804.1|ALJ21	WP_018935813.1|ALJ24	WP_018994596.1|ALJ2	WP_018860701.1|ALJ3	WP_018175372.1|ALJ4	WP_018175372.1|ALJ5	WP_018142096.1|ALJ6	WP_018142096.1|ALJ7	WP_018137841.1|ALJ8
OG_128:	WP_018145355.1|AKL10	WP_026288250.1|AKL11	WP_018145355.1|AKL12	WP_018946925.1|AKL17	WP_024325991.1|AKL19	WP_018145355.1|AKL3	WP_018145355.1|AKL6	WP_018145355.1|AKL7	WP_018175845.1|AKL8	WP_018145355.1|AKL9	WP_019023859.1|AL21	WP_018145355.1|AL2	WP_018649068.1|AL5	WP_018860631.1|ALD1	WP_019021837.1|ALE10	WP_019021837.1|ALE11	WP_019559007.1|ALE12	WP_017940644.1|ALE14	WP_018865756.1|ALE16	WP_018865756.1|ALE17	WP_019021837.1|ALE18	WP_018870262.1|ALE19	WP_019021837.1|ALE20	WP_018865756.1|ALE21	WP_018882464.1|ALE22	WP_019021837.1|ALE23	WP_018865756.1|ALE25	WP_018882464.1|ALE27	WP_018865756.1|ALE28	WP_018865756.1|ALE30	WP_018876106.1|ALE31	WP_017940644.1|ALE6	WP_018865756.1|ALE9	WP_018860631.1|ALJ10	WP_018137737.1|ALJ11	WP_018137737.1|ALJ12	WP_018137737.1|ALJ15	WP_026279958.1|ALJ16	WP_038051761.1|ALJ1	WP_019023859.1|ALJ20	WP_019023859.1|ALJ21	WP_018936826.1|ALJ24	WP_018174591.1|ALJ2	WP_018860631.1|ALJ3	WP_018649068.1|ALJ4	WP_018649068.1|ALJ5	WP_018142019.1|ALJ6	WP_018142019.1|ALJ7	WP_018137737.1|ALJ8
OG_129:	WP_018145454.1|AKL10	WP_018940438.1|AKL11	WP_018145454.1|AKL12	WP_018869320.1|AKL17	WP_018145454.1|AKL19	WP_018145454.1|AKL3	WP_018145454.1|AKL6	WP_018145454.1|AKL7	WP_018145454.1|AKL8	WP_018145454.1|AKL9	WP_017925358.1|AL21	WP_018145454.1|AL2	WP_018139156.1|AL5	WP_017925358.1|ALD1	WP_018869320.1|ALE10	WP_018869320.1|ALE11	WP_017925358.1|ALE12	WP_017942013.1|ALE14	WP_017925358.1|ALE16	WP_017925358.1|ALE17	WP_018869320.1|ALE18	WP_018869320.1|ALE19	WP_018869320.1|ALE20	WP_017925358.1|ALE21	WP_017925358.1|ALE22	WP_018869320.1|ALE23	WP_017925358.1|ALE25	WP_017925358.1|ALE27	WP_017925358.1|ALE28	WP_017925358.1|ALE30	WP_017925358.1|ALE31	WP_017942013.1|ALE6	WP_017925358.1|ALE9	WP_017925358.1|ALJ10	WP_018139156.1|ALJ11	WP_018139156.1|ALJ12	WP_018139156.1|ALJ15	WP_018873332.1|ALJ16	WP_018140929.1|ALJ1	WP_017925358.1|ALJ20	WP_017925358.1|ALJ21	WP_018935699.1|ALJ24	WP_018139156.1|ALJ2	WP_017925358.1|ALJ3	WP_018139156.1|ALJ4	WP_018139156.1|ALJ5	WP_018140929.1|ALJ6	WP_018140929.1|ALJ7	WP_018139156.1|ALJ8
OG_130:	WP_018145571.1|AKL10	WP_018941070.1|AKL11	WP_018145571.1|AKL12	WP_018947794.1|AKL17	WP_024327241.1|AKL19	WP_018145571.1|AKL3	WP_018145571.1|AKL6	WP_018145571.1|AKL7	WP_018145571.1|AKL8	WP_018145571.1|AKL9	WP_012982887.1|AL21	WP_018145571.1|AL2	WP_018648930.1|AL5	WP_018862307.1|ALD1	WP_019590325.1|ALE10	WP_019570654.1|ALE11	WP_018866997.1|ALE12	WP_017941789.1|ALE14	WP_018866997.1|ALE16	WP_018866997.1|ALE17	WP_019590325.1|ALE18	WP_028492284.1|ALE19	WP_018870734.1|ALE20	WP_018866997.1|ALE21	WP_018866997.1|ALE22	WP_019022799.1|ALE23	WP_018866997.1|ALE25	WP_018866997.1|ALE27	WP_018877465.1|ALE28	WP_018866997.1|ALE30	WP_018866997.1|ALE31	WP_017941789.1|ALE6	WP_018880224.1|ALE9	WP_018862307.1|ALJ10	WP_018139614.1|ALJ11	WP_018139614.1|ALJ12	WP_018139614.1|ALJ15	WP_018873000.1|ALJ16	WP_018141023.1|ALJ1	WP_012982887.1|ALJ20	WP_012982887.1|ALJ21	WP_018934990.1|ALJ24	WP_018139614.1|ALJ2	WP_018862307.1|ALJ3	WP_018648930.1|ALJ4	WP_018648930.1|ALJ5	WP_018141023.1|ALJ6	WP_018141023.1|ALJ7	WP_018139614.1|ALJ8
OG_131:	WP_018145574.1|AKL10	WP_018941073.1|AKL11	WP_018145574.1|AKL12	WP_018947797.1|AKL17	WP_017941792.1|AKL19	WP_018145574.1|AKL3	WP_018145574.1|AKL6	WP_018145574.1|AKL7	WP_018145574.1|AKL8	WP_018145574.1|AKL9	WP_012982884.1|AL21	WP_018145574.1|AL2	WP_018139617.1|AL5	WP_018862310.1|ALD1	WP_018870731.1|ALE10	WP_018870731.1|ALE11	WP_018866994.1|ALE12	WP_017941792.1|ALE14	WP_018866994.1|ALE16	WP_018866994.1|ALE17	WP_018870731.1|ALE18	WP_028492283.1|ALE19	WP_018870731.1|ALE20	WP_018866994.1|ALE21	WP_018866994.1|ALE22	WP_018870731.1|ALE23	WP_018866994.1|ALE25	WP_018866994.1|ALE27	WP_018866994.1|ALE28	WP_018866994.1|ALE30	WP_018866994.1|ALE31	WP_017941792.1|ALE6	WP_018866994.1|ALE9	WP_018862310.1|ALJ10	WP_018139617.1|ALJ11	WP_018139617.1|ALJ12	WP_018139617.1|ALJ15	WP_018873003.1|ALJ16	WP_038050965.1|ALJ1	WP_012982884.1|ALJ20	WP_012982884.1|ALJ21	WP_018934993.1|ALJ24	WP_018139617.1|ALJ2	WP_018862310.1|ALJ3	WP_018139617.1|ALJ4	WP_018139617.1|ALJ5	WP_018141026.1|ALJ6	WP_018141026.1|ALJ7	WP_018139617.1|ALJ8
OG_132:	WP_018145584.1|AKL10	WP_018941083.1|AKL11	WP_018145584.1|AKL12	WP_018947807.1|AKL17	WP_024327253.1|AKL19	WP_018145584.1|AKL3	WP_018145584.1|AKL6	WP_018145584.1|AKL7	WP_018145584.1|AKL8	WP_018145584.1|AKL9	WP_012982874.1|AL21	WP_018169862.1|AL2	WP_017926286.1|AL5	WP_018862320.1|ALD1	WP_019022788.1|ALE10	WP_018870721.1|ALE11	WP_018866984.1|ALE12	WP_017941802.1|ALE14	WP_018866984.1|ALE16	WP_018866984.1|ALE17	WP_019022788.1|ALE18	WP_028492274.1|ALE19	WP_018870721.1|ALE20	WP_018866984.1|ALE21	WP_018866984.1|ALE22	WP_019022788.1|ALE23	WP_018866984.1|ALE25	WP_018866984.1|ALE27	WP_018866984.1|ALE28	WP_018866984.1|ALE30	WP_018875557.1|ALE31	WP_017941802.1|ALE6	WP_018866984.1|ALE9	WP_018862320.1|ALJ10	WP_017926286.1|ALJ11	WP_017926286.1|ALJ12	WP_020146793.1|ALJ15	WP_018873013.1|ALJ16	WP_038050985.1|ALJ1	WP_012982874.1|ALJ20	WP_012982874.1|ALJ21	WP_018935003.1|ALJ24	WP_017926286.1|ALJ2	WP_018862320.1|ALJ3	WP_017926286.1|ALJ4	WP_017926286.1|ALJ5	WP_018141036.1|ALJ6	WP_018141036.1|ALJ7	WP_017926286.1|ALJ8
OG_133:	WP_018145590.1|AKL10	WP_018941089.1|AKL11	WP_018145590.1|AKL12	WP_018947813.1|AKL17	WP_024327259.1|AKL19	WP_018145590.1|AKL3	WP_018145590.1|AKL6	WP_018145590.1|AKL7	WP_018145590.1|AKL8	WP_018145590.1|AKL9	WP_019024131.1|AL21	WP_018145590.1|AL2	WP_018139631.1|AL5	WP_018862326.1|ALD1	WP_019590316.1|ALE10	WP_019570665.1|ALE11	WP_018866978.1|ALE12	WP_017941808.1|ALE14	WP_018866978.1|ALE16	WP_018866978.1|ALE17	WP_019590316.1|ALE18	WP_019022783.1|ALE19	WP_018870715.1|ALE20	WP_018866978.1|ALE21	WP_018866978.1|ALE22	WP_019022783.1|ALE23	WP_018866978.1|ALE25	WP_018866978.1|ALE27	WP_018866978.1|ALE28	WP_018866978.1|ALE30	WP_018875553.1|ALE31	WP_017941808.1|ALE6	WP_018866978.1|ALE9	WP_018862326.1|ALJ10	WP_018139631.1|ALJ11	WP_018139631.1|ALJ12	WP_018139631.1|ALJ15	WP_018873019.1|ALJ16	WP_038050998.1|ALJ1	WP_019024131.1|ALJ20	WP_019024131.1|ALJ21	WP_018935009.1|ALJ24	WP_018139631.1|ALJ2	WP_018862326.1|ALJ3	WP_018139631.1|ALJ4	WP_018139631.1|ALJ5	WP_018141042.1|ALJ6	WP_018141042.1|ALJ7	WP_018139631.1|ALJ8
OG_134:	WP_018145599.1|AKL10	WP_018941098.1|AKL11	WP_018951947.1|AKL12	WP_018947817.1|AKL17	WP_024327268.1|AKL19	WP_018145599.1|AKL3	WP_018145599.1|AKL6	WP_018145599.1|AKL7	WP_018145599.1|AKL8	WP_018145599.1|AKL9	WP_019024140.1|AL21	WP_018145599.1|AL2	WP_018139640.1|AL5	WP_018862335.1|ALD1	WP_019590314.1|ALE10	WP_018870711.1|ALE11	WP_019558078.1|ALE12	WP_017941817.1|ALE14	WP_018866969.1|ALE16	WP_028483992.1|ALE17	WP_019590314.1|ALE18	WP_018870711.1|ALE19	WP_019591337.1|ALE20	WP_018866969.1|ALE21	WP_018882038.1|ALE22	WP_018870711.1|ALE23	WP_018866969.1|ALE25	WP_018882038.1|ALE27	WP_018866969.1|ALE28	WP_018866969.1|ALE30	WP_018866969.1|ALE31	WP_017941817.1|ALE6	WP_018866969.1|ALE9	WP_018862335.1|ALJ10	WP_018139640.1|ALJ11	WP_018139640.1|ALJ12	WP_020146787.1|ALJ15	WP_018873028.1|ALJ16	WP_038051011.1|ALJ1	WP_019024140.1|ALJ20	WP_019024140.1|ALJ21	WP_018935013.1|ALJ24	WP_018139640.1|ALJ2	WP_018862335.1|ALJ3	WP_018139640.1|ALJ4	WP_018139640.1|ALJ5	WP_018875142.1|ALJ6	WP_018141051.1|ALJ7	WP_018139640.1|ALJ8
OG_135:	WP_018145607.1|AKL10	WP_018941107.1|AKL11	WP_018145607.1|AKL12	WP_018947826.1|AKL17	WP_024327277.1|AKL19	WP_018145607.1|AKL3	WP_018145607.1|AKL6	WP_018145607.1|AKL7	WP_018176744.1|AKL8	WP_018145607.1|AKL9	WP_019024148.1|AL21	WP_018145607.1|AL2	WP_018648910.1|AL5	WP_018862343.1|ALD1	WP_019022768.1|ALE10	WP_018947826.1|ALE11	WP_018866960.1|ALE12	WP_017941826.1|ALE14	WP_019583905.1|ALE16	WP_018866960.1|ALE17	WP_019022768.1|ALE18	WP_018947826.1|ALE19	WP_019022768.1|ALE20	WP_018866960.1|ALE21	WP_018866960.1|ALE22	WP_019022768.1|ALE23	WP_018866960.1|ALE25	WP_018866960.1|ALE27	WP_018866960.1|ALE28	WP_018866960.1|ALE30	WP_018866960.1|ALE31	WP_017941826.1|ALE6	WP_018866960.1|ALE9	WP_018862343.1|ALJ10	WP_018139649.1|ALJ11	WP_018139649.1|ALJ12	WP_018139649.1|ALJ15	WP_018873037.1|ALJ16	WP_018141060.1|ALJ1	WP_019024148.1|ALJ20	WP_019024148.1|ALJ21	WP_018935023.1|ALJ24	WP_018139649.1|ALJ2	WP_018862343.1|ALJ3	WP_018648910.1|ALJ4	WP_018648910.1|ALJ5	WP_018141060.1|ALJ6	WP_018141060.1|ALJ7	WP_018139649.1|ALJ8
OG_136:	WP_018145636.1|AKL10	WP_018939621.1|AKL11	WP_018951478.1|AKL12	WP_018946114.1|AKL17	WP_024327308.1|AKL19	WP_018937547.1|AKL3	WP_018145636.1|AKL6	WP_018145636.1|AKL7	WP_018145636.1|AKL8	WP_018937547.1|AKL9	WP_019024175.1|AL21	WP_018650120.1|AL2	WP_018173923.1|AL5	WP_018862365.1|ALD1	WP_019590273.1|ALE10	WP_019570376.1|ALE11	WP_018866363.1|ALE12	WP_017940694.1|ALE14	WP_018866363.1|ALE16	WP_018866363.1|ALE17	WP_019590273.1|ALE18	WP_028491147.1|ALE19	WP_019591294.1|ALE20	WP_018866363.1|ALE21	WP_018866363.1|ALE22	WP_019021965.1|ALE23	WP_018866363.1|ALE25	WP_018866363.1|ALE27	WP_018877429.1|ALE28	WP_018866363.1|ALE30	WP_018866363.1|ALE31	WP_017940694.1|ALE6	WP_018866363.1|ALE9	WP_018862365.1|ALJ10	WP_018139678.1|ALJ11	WP_018139678.1|ALJ12	WP_018173923.1|ALJ15	WP_018872632.1|ALJ16	WP_038054757.1|ALJ1	WP_019024175.1|ALJ20	WP_019024175.1|ALJ21	WP_018935725.1|ALJ24	WP_018995295.1|ALJ2	WP_018862365.1|ALJ3	WP_018173923.1|ALJ4	WP_018173923.1|ALJ5	WP_018140058.1|ALJ6	WP_018140058.1|ALJ7	WP_018139678.1|ALJ8
OG_137:	WP_018145650.1|AKL10	WP_018939631.1|AKL11	WP_018145650.1|AKL12	WP_018946043.1|AKL17	WP_024327322.1|AKL19	WP_018145650.1|AKL3	WP_018145650.1|AKL6	WP_018145650.1|AKL7	WP_018145650.1|AKL8	WP_018145650.1|AKL9	WP_019024186.1|AL21	WP_018145650.1|AL2	WP_018139689.1|AL5	WP_018139689.1|ALD1	WP_019022023.1|ALE10	WP_019570323.1|ALE11	WP_018866351.1|ALE12	WP_017941585.1|ALE14	WP_019583534.1|ALE16	WP_018866351.1|ALE17	WP_019022023.1|ALE18	WP_019022023.1|ALE19	WP_019022023.1|ALE20	WP_018866351.1|ALE21	WP_018866351.1|ALE22	WP_019022023.1|ALE23	WP_018866351.1|ALE25	WP_018866351.1|ALE27	WP_018875505.1|ALE28	WP_018875505.1|ALE30	WP_018875505.1|ALE31	WP_017941585.1|ALE6	WP_018875505.1|ALE9	WP_018139689.1|ALJ10	WP_018139689.1|ALJ11	WP_018139689.1|ALJ12	WP_018139689.1|ALJ15	WP_018872608.1|ALJ16	WP_018140070.1|ALJ1	WP_019024186.1|ALJ20	WP_019024186.1|ALJ21	WP_018935458.1|ALJ24	WP_018139689.1|ALJ2	WP_018139689.1|ALJ3	WP_018139689.1|ALJ4	WP_018139689.1|ALJ5	WP_018140070.1|ALJ6	WP_018140070.1|ALJ7	WP_018139689.1|ALJ8
OG_138:	WP_018145676.1|AKL10	WP_012982657.1|AKL11	WP_018145676.1|AKL12	WP_018869396.1|AKL17	WP_017941560.1|AKL19	WP_018145676.1|AKL3	WP_018145676.1|AKL6	WP_018145676.1|AKL7	WP_018145676.1|AKL8	WP_018145676.1|AKL9	WP_012982657.1|AL21	WP_018145676.1|AL2	WP_012982657.1|AL5	WP_012982657.1|ALD1	WP_018869396.1|ALE10	WP_018869396.1|ALE11	WP_017941560.1|ALE12	WP_017941560.1|ALE14	WP_017941560.1|ALE16	WP_017941560.1|ALE17	WP_018869396.1|ALE18	WP_018869396.1|ALE19	WP_018869396.1|ALE20	WP_017941560.1|ALE21	WP_017941560.1|ALE22	WP_018869396.1|ALE23	WP_017941560.1|ALE25	WP_017941560.1|ALE27	WP_017941560.1|ALE28	WP_017941560.1|ALE30	WP_017941560.1|ALE31	WP_017941560.1|ALE6	WP_017941560.1|ALE9	WP_012982657.1|ALJ10	WP_012982657.1|ALJ11	WP_012982657.1|ALJ12	WP_012982657.1|ALJ15	WP_018872584.1|ALJ16	WP_017941560.1|ALJ1	WP_012982657.1|ALJ20	WP_012982657.1|ALJ21	WP_018935484.1|ALJ24	WP_012982657.1|ALJ2	WP_012982657.1|ALJ3	WP_012982657.1|ALJ4	WP_012982657.1|ALJ5	WP_017941560.1|ALJ6	WP_017941560.1|ALJ7	WP_012982657.1|ALJ8
OG_139:	WP_018145688.1|AKL10	WP_018939757.1|AKL11	WP_018145688.1|AKL12	WP_018946007.1|AKL17	WP_018866315.1|AKL19	WP_018145688.1|AKL3	WP_018145688.1|AKL6	WP_018145688.1|AKL7	WP_018145688.1|AKL8	WP_018145688.1|AKL9	WP_012982643.1|AL21	WP_018145688.1|AL2	WP_012982643.1|AL5	WP_018861385.1|ALD1	WP_018869416.1|ALE10	WP_019570293.1|ALE11	WP_018866315.1|ALE12	WP_017941546.1|ALE14	WP_018866315.1|ALE16	WP_018866315.1|ALE17	WP_018869416.1|ALE18	WP_018869416.1|ALE19	WP_018869416.1|ALE20	WP_018866315.1|ALE21	WP_018866315.1|ALE22	WP_018869416.1|ALE23	WP_018866315.1|ALE25	WP_018866315.1|ALE27	WP_018866315.1|ALE28	WP_018866315.1|ALE30	WP_018866315.1|ALE31	WP_017941546.1|ALE6	WP_018866315.1|ALE9	WP_018861385.1|ALJ10	WP_012982643.1|ALJ11	WP_012982643.1|ALJ12	WP_012982643.1|ALJ15	WP_018872570.1|ALJ16	WP_018140105.1|ALJ1	WP_012982643.1|ALJ20	WP_012982643.1|ALJ21	WP_018935497.1|ALJ24	WP_012982643.1|ALJ2	WP_018861385.1|ALJ3	WP_012982643.1|ALJ4	WP_012982643.1|ALJ5	WP_018140105.1|ALJ6	WP_018140105.1|ALJ7	WP_012982643.1|ALJ8
OG_140:	WP_018145699.1|AKL10	WP_018939746.1|AKL11	WP_018169761.1|AKL12	WP_018945984.1|AKL17	WP_024327369.1|AKL19	WP_018145699.1|AKL3	WP_018145699.1|AKL6	WP_018145699.1|AKL7	WP_018169761.1|AKL8	WP_018145699.1|AKL9	WP_019025576.1|AL21	WP_018169761.1|AL2	WP_018174340.1|AL5	WP_018861374.1|ALD1	WP_019022072.1|ALE10	WP_019569979.1|ALE11	WP_018866304.1|ALE12	WP_017942288.1|ALE14	WP_018866304.1|ALE16	WP_028484518.1|ALE17	WP_019022072.1|ALE18	WP_028491626.1|ALE19	WP_019591405.1|ALE20	WP_018866304.1|ALE21	WP_018866304.1|ALE22	WP_019022072.1|ALE23	WP_018866304.1|ALE25	WP_018866304.1|ALE27	WP_018866304.1|ALE28	WP_018866304.1|ALE30	WP_018866304.1|ALE31	WP_017942288.1|ALE6	WP_018866304.1|ALE9	WP_018861374.1|ALJ10	WP_012982618.1|ALJ11	WP_012982618.1|ALJ12	WP_012982618.1|ALJ15	WP_018872560.1|ALJ16	WP_038054664.1|ALJ1	WP_019025576.1|ALJ20	WP_019025576.1|ALJ21	WP_018935512.1|ALJ24	WP_018993919.1|ALJ2	WP_018861374.1|ALJ3	WP_018174340.1|ALJ4	WP_018174340.1|ALJ5	WP_018140116.1|ALJ6	WP_018140116.1|ALJ7	WP_012982618.1|ALJ8
OG_141:	WP_018145703.1|AKL10	WP_018939742.1|AKL11	WP_018145703.1|AKL12	WP_018945980.1|AKL17	WP_024327373.1|AKL19	WP_018145703.1|AKL3	WP_018145703.1|AKL6	WP_018145703.1|AKL7	WP_018176808.1|AKL8	WP_018145703.1|AKL9	WP_012982613.1|AL21	WP_018145703.1|AL2	WP_018174338.1|AL5	WP_018861370.1|ALD1	WP_019022076.1|ALE10	WP_019569982.1|ALE11	WP_019558030.1|ALE12	WP_017942284.1|ALE14	WP_018875465.1|ALE16	WP_019558030.1|ALE17	WP_019022076.1|ALE18	WP_028491624.1|ALE19	WP_018945980.1|ALE20	WP_018866300.1|ALE21	WP_018875465.1|ALE22	WP_019022076.1|ALE23	WP_018866300.1|ALE25	WP_018875465.1|ALE27	WP_018875465.1|ALE28	WP_018875465.1|ALE30	WP_018875465.1|ALE31	WP_017942284.1|ALE6	WP_018875465.1|ALE9	WP_018861370.1|ALJ10	WP_018139267.1|ALJ11	WP_018139267.1|ALJ12	WP_012982613.1|ALJ15	WP_018872556.1|ALJ16	WP_018140120.1|ALJ1	WP_012982613.1|ALJ20	WP_012982613.1|ALJ21	WP_018935516.1|ALJ24	WP_012982613.1|ALJ2	WP_018861370.1|ALJ3	WP_018174338.1|ALJ4	WP_018174338.1|ALJ5	WP_018140120.1|ALJ6	WP_018140120.1|ALJ7	WP_018139267.1|ALJ8
OG_142:	WP_018145724.1|AKL10	WP_018939721.1|AKL11	WP_018937615.1|AKL12	WP_018945962.1|AKL17	WP_024327394.1|AKL19	WP_018937615.1|AKL3	WP_018145724.1|AKL6	WP_019611732.1|AKL7	WP_018169745.1|AKL8	WP_018937615.1|AKL9	WP_019024260.1|AL21	WP_018169745.1|AL2	WP_012982592.1|AL5	WP_018868228.1|ALD1	WP_019590007.1|ALE10	WP_019569995.1|ALE11	WP_018866279.1|ALE12	WP_017942263.1|ALE14	WP_018866279.1|ALE16	WP_018866279.1|ALE17	WP_019590007.1|ALE18	WP_028491609.1|ALE19	WP_019590007.1|ALE20	WP_018866279.1|ALE21	WP_018866279.1|ALE22	WP_019022093.1|ALE23	WP_018866279.1|ALE25	WP_018866279.1|ALE27	WP_018866279.1|ALE28	WP_018866279.1|ALE30	WP_018866279.1|ALE31	WP_017942263.1|ALE6	WP_018866279.1|ALE9	WP_018868228.1|ALJ10	WP_012982592.1|ALJ11	WP_012982592.1|ALJ12	WP_012982592.1|ALJ15	WP_018872535.1|ALJ16	WP_038054631.1|ALJ1	WP_019024260.1|ALJ20	WP_019024260.1|ALJ21	WP_018935537.1|ALJ24	WP_012982592.1|ALJ2	WP_018861348.1|ALJ3	WP_012982592.1|ALJ4	WP_012982592.1|ALJ5	WP_018140423.1|ALJ6	WP_018140423.1|ALJ7	WP_012982592.1|ALJ8
OG_143:	WP_018145731.1|AKL10	WP_018939714.1|AKL11	WP_018937622.1|AKL12	WP_018869463.1|AKL17	WP_042799130.1|AKL19	WP_018937622.1|AKL3	WP_018145731.1|AKL6	WP_018145731.1|AKL7	WP_018176827.1|AKL8	WP_018937622.1|AKL9	WP_019024253.1|AL21	WP_018176827.1|AL2	WP_018174321.1|AL5	WP_018861341.1|ALD1	WP_018869463.1|ALE10	WP_018869463.1|ALE11	WP_018866272.1|ALE12	WP_017942256.1|ALE14	WP_018866272.1|ALE16	WP_018866272.1|ALE17	WP_018869463.1|ALE18	WP_018869463.1|ALE19	WP_018869463.1|ALE20	WP_018866272.1|ALE21	WP_018877369.1|ALE22	WP_018869463.1|ALE23	WP_018866272.1|ALE25	WP_018877369.1|ALE27	WP_018877369.1|ALE28	WP_018866272.1|ALE30	WP_018875442.1|ALE31	WP_017942256.1|ALE6	WP_018866272.1|ALE9	WP_018861341.1|ALJ10	WP_018139246.1|ALJ11	WP_018139246.1|ALJ12	WP_018139246.1|ALJ15	WP_018872528.1|ALJ16	WP_038054618.1|ALJ1	WP_019024253.1|ALJ20	WP_019024253.1|ALJ21	WP_018935544.1|ALJ24	WP_018139246.1|ALJ2	WP_018861341.1|ALJ3	WP_018174321.1|ALJ4	WP_018174321.1|ALJ5	WP_018874742.1|ALJ6	WP_018140430.1|ALJ7	WP_018139246.1|ALJ8
OG_144:	WP_018145732.1|AKL10	WP_018939713.1|AKL11	WP_018169737.1|AKL12	WP_018869464.1|AKL17	WP_024327402.1|AKL19	WP_018169737.1|AKL3	WP_018145732.1|AKL6	WP_018145732.1|AKL7	WP_018169737.1|AKL8	WP_018169737.1|AKL9	WP_019024252.1|AL21	WP_018169737.1|AL2	WP_018174320.1|AL5	WP_018861340.1|ALD1	WP_019590011.1|ALE10	WP_018869464.1|ALE11	WP_018866271.1|ALE12	WP_017942255.1|ALE14	WP_018866271.1|ALE16	WP_018866271.1|ALE17	WP_019590011.1|ALE18	WP_018869464.1|ALE19	WP_018869464.1|ALE20	WP_018866271.1|ALE21	WP_018866271.1|ALE22	WP_018869464.1|ALE23	WP_018866271.1|ALE25	WP_018866271.1|ALE27	WP_018866271.1|ALE28	WP_018866271.1|ALE30	WP_018866271.1|ALE31	WP_017942255.1|ALE6	WP_018879083.1|ALE9	WP_018861340.1|ALJ10	WP_081601217.1|ALJ11	WP_081601217.1|ALJ12	WP_018174320.1|ALJ15	WP_018872527.1|ALJ16	WP_081610804.1|ALJ1	WP_019024252.1|ALJ20	WP_019024252.1|ALJ21	WP_018174320.1|ALJ2	WP_018861340.1|ALJ3	WP_018174320.1|ALJ4	WP_018174320.1|ALJ5	WP_081610804.1|ALJ6	WP_081610804.1|ALJ7	WP_081601217.1|ALJ8	WP_018174320.1|ALJ9
OG_145:	WP_018145737.1|AKL10	WP_018939709.1|AKL11	WP_018145737.1|AKL12	WP_018945953.1|AKL17	WP_024327407.1|AKL19	WP_018145737.1|AKL3	WP_018145737.1|AKL6	WP_018145737.1|AKL7	WP_018145737.1|AKL8	WP_018145737.1|AKL9	WP_017926410.1|AL21	WP_018145737.1|AL2	WP_018139241.1|AL5	WP_018861336.1|ALD1	WP_019590013.1|ALE10	WP_019570001.1|ALE11	WP_018866266.1|ALE12	WP_017942250.1|ALE14	WP_018866266.1|ALE16	WP_018866266.1|ALE17	WP_019590013.1|ALE18	WP_018869469.1|ALE19	WP_019590013.1|ALE20	WP_018866266.1|ALE21	WP_018866266.1|ALE22	WP_019022102.1|ALE23	WP_018866266.1|ALE25	WP_018866266.1|ALE27	WP_018866266.1|ALE28	WP_018866266.1|ALE30	WP_018866266.1|ALE31	WP_017942250.1|ALE6	WP_018866266.1|ALE9	WP_018861336.1|ALJ10	WP_018139241.1|ALJ11	WP_018139241.1|ALJ12	WP_018139241.1|ALJ15	WP_018872522.1|ALJ16	WP_038054611.1|ALJ1	WP_017926410.1|ALJ20	WP_017926410.1|ALJ21	WP_018935550.1|ALJ24	WP_018139241.1|ALJ2	WP_018861336.1|ALJ3	WP_018139241.1|ALJ4	WP_018139241.1|ALJ5	WP_018140435.1|ALJ6	WP_018140435.1|ALJ7	WP_018139241.1|ALJ8
OG_146:	WP_018145740.1|AKL10	WP_018939706.1|AKL11	WP_018145740.1|AKL12	WP_018945950.1|AKL17	WP_024327410.1|AKL19	WP_018145740.1|AKL3	WP_018145740.1|AKL6	WP_018145740.1|AKL7	WP_018176832.1|AKL8	WP_018145740.1|AKL9	WP_019024246.1|AL21	WP_018176832.1|AL2	WP_018174314.1|AL5	WP_018861333.1|ALD1	WP_019590015.1|ALE10	WP_019570003.1|ALE11	WP_019558015.1|ALE12	WP_017942247.1|ALE14	WP_019583570.1|ALE16	WP_028484501.1|ALE17	WP_019590015.1|ALE18	WP_019570003.1|ALE19	WP_019590015.1|ALE20	WP_018866263.1|ALE21	WP_018879080.1|ALE22	WP_018869472.1|ALE23	WP_018866263.1|ALE25	WP_018879080.1|ALE27	WP_018877364.1|ALE28	WP_018866263.1|ALE30	WP_018866263.1|ALE31	WP_017942247.1|ALE6	WP_018879080.1|ALE9	WP_018861333.1|ALJ10	WP_018139238.1|ALJ11	WP_018139238.1|ALJ12	WP_018139238.1|ALJ15	WP_018872519.1|ALJ16	WP_038054605.1|ALJ1	WP_019024246.1|ALJ20	WP_019024246.1|ALJ21	WP_018935553.1|ALJ24	WP_018139238.1|ALJ2	WP_018861333.1|ALJ3	WP_018174314.1|ALJ4	WP_018174314.1|ALJ5	WP_018140438.1|ALJ6	WP_018140438.1|ALJ7	WP_018139238.1|ALJ8
OG_147:	WP_018145741.1|AKL10	WP_026288072.1|AKL11	WP_018145741.1|AKL12	WP_018945949.1|AKL17	WP_017942246.1|AKL19	WP_018145741.1|AKL3	WP_018145741.1|AKL6	WP_018145741.1|AKL7	WP_018145741.1|AKL8	WP_018145741.1|AKL9	WP_012982575.1|AL21	WP_018145741.1|AL2	WP_018139237.1|AL5	WP_026278642.1|ALD1	WP_018945949.1|ALE10	WP_018945949.1|ALE11	WP_017942246.1|ALE12	WP_017942246.1|ALE14	WP_017942246.1|ALE16	WP_017942246.1|ALE17	WP_018945949.1|ALE18	WP_028491599.1|ALE19	WP_018945949.1|ALE20	WP_017942246.1|ALE21	WP_017942246.1|ALE22	WP_018945949.1|ALE23	WP_017942246.1|ALE25	WP_017942246.1|ALE27	WP_017942246.1|ALE28	WP_017942246.1|ALE30	WP_017942246.1|ALE31	WP_017942246.1|ALE6	WP_017942246.1|ALE9	WP_026278642.1|ALJ10	WP_018139237.1|ALJ11	WP_018139237.1|ALJ12	WP_018139237.1|ALJ15	WP_018872518.1|ALJ16	WP_018145741.1|ALJ1	WP_012982575.1|ALJ20	WP_012982575.1|ALJ21	WP_026287584.1|ALJ24	WP_018139237.1|ALJ2	WP_026278642.1|ALJ3	WP_018139237.1|ALJ4	WP_018139237.1|ALJ5	WP_018145741.1|ALJ6	WP_018145741.1|ALJ7	WP_018139237.1|ALJ8
OG_148:	WP_018145749.1|AKL10	WP_018939698.1|AKL11	WP_018145749.1|AKL12	WP_018869481.1|AKL17	WP_024327418.1|AKL19	WP_018145749.1|AKL3	WP_018145749.1|AKL6	WP_018145749.1|AKL7	WP_018145749.1|AKL8	WP_018145749.1|AKL9	WP_019024240.1|AL21	WP_018145749.1|AL2	WP_018139231.1|AL5	WP_018861324.1|ALD1	WP_018869481.1|ALE10	WP_051081238.1|ALE11	WP_018866255.1|ALE12	WP_017942238.1|ALE14	WP_019583574.1|ALE16	WP_018866255.1|ALE17	WP_018869481.1|ALE18	WP_028491597.1|ALE19	WP_018869481.1|ALE20	WP_018866255.1|ALE21	WP_018866255.1|ALE22	WP_018869481.1|ALE23	WP_018866255.1|ALE25	WP_018866255.1|ALE27	WP_018866255.1|ALE28	WP_018866255.1|ALE30	WP_018866255.1|ALE31	WP_017942238.1|ALE6	WP_018866255.1|ALE9	WP_018861324.1|ALJ10	WP_018139231.1|ALJ11	WP_018139231.1|ALJ12	WP_018139231.1|ALJ15	WP_018872510.1|ALJ16	WP_018140447.1|ALJ1	WP_019024240.1|ALJ20	WP_019024240.1|ALJ21	WP_018935562.1|ALJ24	WP_018139231.1|ALJ2	WP_018861324.1|ALJ3	WP_018139231.1|ALJ4	WP_018139231.1|ALJ5	WP_018140447.1|ALJ6	WP_018140447.1|ALJ7	WP_018139231.1|ALJ8
OG_149:	WP_018145753.1|AKL10	WP_018939694.1|AKL11	WP_018145753.1|AKL12	WP_018945939.1|AKL17	WP_024327422.1|AKL19	WP_018937636.1|AKL3	WP_018145753.1|AKL6	WP_018145753.1|AKL7	WP_018169721.1|AKL8	WP_018937636.1|AKL9	WP_019024237.1|AL21	WP_018650160.1|AL2	WP_018174308.1|AL5	WP_018861320.1|ALD1	WP_019590022.1|ALE10	WP_019570013.1|ALE11	WP_018875432.1|ALE12	WP_017942234.1|ALE14	WP_019583576.1|ALE16	WP_018875432.1|ALE17	WP_019590022.1|ALE18	WP_019590022.1|ALE19	WP_019591424.1|ALE20	WP_018866251.1|ALE21	WP_018875432.1|ALE22	WP_018869485.1|ALE23	WP_018866251.1|ALE25	WP_018875432.1|ALE27	WP_018875432.1|ALE28	WP_018880657.1|ALE30	WP_018875432.1|ALE31	WP_017942234.1|ALE6	WP_018875432.1|ALE9	WP_018861320.1|ALJ10	WP_018139227.1|ALJ11	WP_018139227.1|ALJ12	WP_018174308.1|ALJ15	WP_018872506.1|ALJ16	WP_038054588.1|ALJ1	WP_019024237.1|ALJ20	WP_019024237.1|ALJ21	WP_018935566.1|ALJ24	WP_018994977.1|ALJ2	WP_018861320.1|ALJ3	WP_018174308.1|ALJ4	WP_018174308.1|ALJ5	WP_018140451.1|ALJ6	WP_018140451.1|ALJ7	WP_018139227.1|ALJ8
OG_150:	WP_018145758.1|AKL10	WP_018939689.1|AKL11	WP_018145758.1|AKL12	WP_018945934.1|AKL17	WP_024327427.1|AKL19	WP_018145758.1|AKL3	WP_018145758.1|AKL6	WP_018145758.1|AKL7	WP_018169717.1|AKL8	WP_018145758.1|AKL9	WP_026301033.1|AL21	WP_018169717.1|AL2	WP_018862905.1|AL5	WP_018861315.1|ALD1	WP_018869490.1|ALE10	WP_019022113.1|ALE11	WP_018866246.1|ALE12	WP_017942229.1|ALE14	WP_018866246.1|ALE16	WP_018866246.1|ALE17	WP_018869490.1|ALE18	WP_019022113.1|ALE19	WP_019022113.1|ALE20	WP_018866246.1|ALE21	WP_018866246.1|ALE22	WP_019022113.1|ALE23	WP_018866246.1|ALE25	WP_018866246.1|ALE27	WP_018877358.1|ALE28	WP_018866246.1|ALE30	WP_018866246.1|ALE31	WP_017942229.1|ALE6	WP_018866246.1|ALE9	WP_018861315.1|ALJ10	WP_018862905.1|ALJ11	WP_018862905.1|ALJ12	WP_018862905.1|ALJ15	WP_018872501.1|ALJ16	WP_038054986.1|ALJ1	WP_026301033.1|ALJ20	WP_026301033.1|ALJ21	WP_018935571.1|ALJ24	WP_018862905.1|ALJ2	WP_018861315.1|ALJ3	WP_018862905.1|ALJ4	WP_018862905.1|ALJ5	WP_018874743.1|ALJ6	WP_018874743.1|ALJ7	WP_018862905.1|ALJ8
OG_151:	WP_018145900.1|AKL10	WP_018941584.1|AKL11	WP_018169561.1|AKL12	WP_018946122.1|AKL17	WP_024328004.1|AKL19	WP_018937788.1|AKL3	WP_018145900.1|AKL6	WP_018145900.1|AKL7	WP_018169561.1|AKL8	WP_018937788.1|AKL9	WP_012983237.1|AL21	WP_018169561.1|AL2	WP_018138473.1|AL5	WP_018138473.1|ALD1	WP_018870767.1|ALE10	WP_018870767.1|ALE11	WP_018875679.1|ALE12	WP_017942161.1|ALE14	WP_018867105.1|ALE16	WP_018875679.1|ALE17	WP_018870767.1|ALE18	WP_018870767.1|ALE19	WP_018870767.1|ALE20	WP_018867105.1|ALE21	WP_018867105.1|ALE22	WP_018870767.1|ALE23	WP_018867105.1|ALE25	WP_018867105.1|ALE27	WP_018875679.1|ALE28	WP_018867105.1|ALE30	WP_018875679.1|ALE31	WP_017942161.1|ALE6	WP_018867105.1|ALE9	WP_018138473.1|ALJ10	WP_018138473.1|ALJ11	WP_018138473.1|ALJ12	WP_018138473.1|ALJ15	WP_018873916.1|ALJ16	WP_018139922.1|ALJ1	WP_012983237.1|ALJ20	WP_012983237.1|ALJ21	WP_018935734.1|ALJ24	WP_018138473.1|ALJ2	WP_018138473.1|ALJ3	WP_018138473.1|ALJ4	WP_018138473.1|ALJ5	WP_018139922.1|ALJ6	WP_018139922.1|ALJ7	WP_018138473.1|ALJ8
OG_152:	WP_018146028.1|AKL10	WP_018940778.1|AKL11	WP_018951222.1|AKL12	WP_081618822.1|AKL17	WP_024328102.1|AKL19	WP_018938704.1|AKL3	WP_018146028.1|AKL6	WP_019612371.1|AKL7	WP_018169462.1|AKL8	WP_018938704.1|AKL9	WP_019024694.1|AL21	WP_018169462.1|AL2	WP_018138706.1|AL5	WP_018868496.1|ALD1	WP_019589712.1|ALE10	WP_019569707.1|ALE11	WP_019558203.1|ALE12	WP_017942366.1|ALE14	WP_018866871.1|ALE16	WP_028484132.1|ALE17	WP_019589712.1|ALE18	WP_081694119.1|ALE19	WP_019569707.1|ALE20	WP_018866871.1|ALE21	WP_018882508.1|ALE22	WP_019021862.1|ALE23	WP_018866871.1|ALE25	WP_018882508.1|ALE27	WP_018866871.1|ALE28	WP_018866871.1|ALE30	WP_018875756.1|ALE31	WP_017942366.1|ALE6	WP_018875756.1|ALE9	WP_018868496.1|ALJ10	WP_018138706.1|ALJ11	WP_018138706.1|ALJ12	WP_018138706.1|ALJ15	WP_018872834.1|ALJ16	WP_038051253.1|ALJ1	WP_019024694.1|ALJ20	WP_019024694.1|ALJ21	WP_018936799.1|ALJ24	WP_018138706.1|ALJ2	WP_018861750.1|ALJ3	WP_018138706.1|ALJ4	WP_018138706.1|ALJ5	WP_018140011.1|ALJ6	WP_018140011.1|ALJ7	WP_018138706.1|ALJ8
OG_153:	WP_018146058.1|AKL10	WP_018940809.1|AKL11	WP_018146058.1|AKL12	WP_018947000.1|AKL17	WP_024328074.1|AKL19	WP_018146058.1|AKL3	WP_018146058.1|AKL6	WP_018146058.1|AKL7	WP_018146058.1|AKL8	WP_018146058.1|AKL9	WP_019024718.1|AL21	WP_018146058.1|AL2	WP_017925939.1|AL5	WP_018861721.1|ALD1	WP_018870182.1|ALE10	WP_019021899.1|ALE11	WP_019558217.1|ALE12	WP_017942339.1|ALE14	WP_017942339.1|ALE16	WP_018866901.1|ALE17	WP_018870182.1|ALE18	WP_018870182.1|ALE19	WP_018870182.1|ALE20	WP_018866901.1|ALE21	WP_017942339.1|ALE22	WP_019021899.1|ALE23	WP_018866901.1|ALE25	WP_017942339.1|ALE27	WP_017942339.1|ALE28	WP_018866901.1|ALE30	WP_018866901.1|ALE31	WP_017942339.1|ALE6	WP_017942339.1|ALE9	WP_018861721.1|ALJ10	WP_017925939.1|ALJ11	WP_017925939.1|ALJ12	WP_017925939.1|ALJ15	WP_018872806.1|ALJ16	WP_018140755.1|ALJ1	WP_019024718.1|ALJ20	WP_019024718.1|ALJ21	WP_018936750.1|ALJ24	WP_017925939.1|ALJ2	WP_018861721.1|ALJ3	WP_017925939.1|ALJ4	WP_017925939.1|ALJ5	WP_018140755.1|ALJ6	WP_018140755.1|ALJ7	WP_017925939.1|ALJ8
OG_154:	WP_018146059.1|AKL10	WP_018940810.1|AKL11	WP_018146059.1|AKL12	WP_018946999.1|AKL17	WP_024325812.1|AKL19	WP_018146059.1|AKL3	WP_018146059.1|AKL6	WP_018146059.1|AKL7	WP_018146059.1|AKL8	WP_018146059.1|AKL9	WP_012982167.1|AL21	WP_018146059.1|AL2	WP_018138678.1|AL5	WP_018861720.1|ALD1	WP_019589686.1|ALE10	WP_019569744.1|ALE11	WP_018866902.1|ALE12	WP_017942338.1|ALE14	WP_018866902.1|ALE16	WP_018866902.1|ALE17	WP_019589686.1|ALE18	WP_018870183.1|ALE19	WP_019589686.1|ALE20	WP_018866902.1|ALE21	WP_018878878.1|ALE22	WP_019021898.1|ALE23	WP_018866902.1|ALE25	WP_018878878.1|ALE27	WP_018866902.1|ALE28	WP_018866902.1|ALE30	WP_018866902.1|ALE31	WP_017942338.1|ALE6	WP_018878878.1|ALE9	WP_018861720.1|ALJ10	WP_018138678.1|ALJ11	WP_018138678.1|ALJ12	WP_018138678.1|ALJ15	WP_018872805.1|ALJ16	WP_038054039.1|ALJ1	WP_012982167.1|ALJ20	WP_012982167.1|ALJ21	WP_018936751.1|ALJ24	WP_018138678.1|ALJ2	WP_018861720.1|ALJ3	WP_018138678.1|ALJ4	WP_018138678.1|ALJ5	WP_018140754.1|ALJ6	WP_018140754.1|ALJ7	WP_018138678.1|ALJ8
OG_155:	WP_018146060.1|AKL10	WP_018940811.1|AKL11	WP_018146060.1|AKL12	WP_018946998.1|AKL17	WP_024325813.1|AKL19	WP_018146060.1|AKL3	WP_018146060.1|AKL6	WP_019612360.1|AKL7	WP_018146060.1|AKL8	WP_018146060.1|AKL9	WP_018138677.1|AL21	WP_018146060.1|AL2	WP_018138677.1|AL5	WP_018861719.1|ALD1	WP_019589687.1|ALE10	WP_019569743.1|ALE11	WP_026279247.1|ALE12	WP_017942337.1|ALE14	WP_026279247.1|ALE16	WP_026279247.1|ALE17	WP_019589687.1|ALE18	WP_018870184.1|ALE19	WP_019589687.1|ALE20	WP_026279247.1|ALE21	WP_026279247.1|ALE22	WP_018870184.1|ALE23	WP_026279247.1|ALE25	WP_026279247.1|ALE27	WP_026279247.1|ALE28	WP_026279247.1|ALE30	WP_026279247.1|ALE31	WP_017942337.1|ALE6	WP_026279247.1|ALE9	WP_018861719.1|ALJ10	WP_018138677.1|ALJ11	WP_018138677.1|ALJ12	WP_018138677.1|ALJ15	WP_018872804.1|ALJ16	WP_018140753.1|ALJ1	WP_018138677.1|ALJ20	WP_018138677.1|ALJ21	WP_018936752.1|ALJ24	WP_018138677.1|ALJ2	WP_018861719.1|ALJ3	WP_018138677.1|ALJ4	WP_018138677.1|ALJ5	WP_018140753.1|ALJ6	WP_018140753.1|ALJ7	WP_018138677.1|ALJ8
OG_156:	WP_018146063.1|AKL10	WP_018940814.1|AKL11	WP_018146063.1|AKL12	WP_018946995.1|AKL17	WP_024325816.1|AKL19	WP_018146063.1|AKL3	WP_018146063.1|AKL6	WP_018146063.1|AKL7	WP_018146063.1|AKL8	WP_018146063.1|AKL9	WP_026301081.1|AL21	WP_018146063.1|AL2	WP_012982163.1|AL5	WP_018861716.1|ALD1	WP_018936755.1|ALE10	WP_018936755.1|ALE11	WP_018866906.1|ALE12	WP_017942334.1|ALE14	WP_018866906.1|ALE16	WP_028484143.1|ALE17	WP_018936755.1|ALE18	WP_018870187.1|ALE19	WP_018936755.1|ALE20	WP_018866906.1|ALE21	WP_018866906.1|ALE22	WP_018936755.1|ALE23	WP_018866906.1|ALE25	WP_018866906.1|ALE27	WP_018866906.1|ALE28	WP_018866906.1|ALE30	WP_018866906.1|ALE31	WP_017942334.1|ALE6	WP_018866906.1|ALE9	WP_018861716.1|ALJ10	WP_012982163.1|ALJ11	WP_012982163.1|ALJ12	WP_012982163.1|ALJ15	WP_018872801.1|ALJ16	WP_018140750.1|ALJ1	WP_026301081.1|ALJ20	WP_026301081.1|ALJ21	WP_018936755.1|ALJ24	WP_012982163.1|ALJ2	WP_018861716.1|ALJ3	WP_012982163.1|ALJ4	WP_012982163.1|ALJ5	WP_018140750.1|ALJ6	WP_018140750.1|ALJ7	WP_012982163.1|ALJ8
OG_157:	WP_018146064.1|AKL10	WP_018940815.1|AKL11	WP_018146064.1|AKL12	WP_018946994.1|AKL17	WP_024325817.1|AKL19	WP_018146064.1|AKL3	WP_018146064.1|AKL6	WP_018146064.1|AKL7	WP_018146064.1|AKL8	WP_018146064.1|AKL9	WP_012982162.1|AL21	WP_018146064.1|AL2	WP_012982162.1|AL5	WP_018861715.1|ALD1	WP_018946994.1|ALE10	WP_018870188.1|ALE11	WP_017942333.1|ALE12	WP_017942333.1|ALE14	WP_017942333.1|ALE16	WP_028484144.1|ALE17	WP_018946994.1|ALE18	WP_018870188.1|ALE19	WP_018946994.1|ALE20	WP_017942333.1|ALE21	WP_017942333.1|ALE22	WP_018870188.1|ALE23	WP_017942333.1|ALE25	WP_017942333.1|ALE27	WP_017942333.1|ALE28	WP_017942333.1|ALE30	WP_017942333.1|ALE31	WP_017942333.1|ALE6	WP_017942333.1|ALE9	WP_018861715.1|ALJ10	WP_012982162.1|ALJ11	WP_012982162.1|ALJ12	WP_012982162.1|ALJ15	WP_018872800.1|ALJ16	WP_018140749.1|ALJ1	WP_012982162.1|ALJ20	WP_012982162.1|ALJ21	WP_018936756.1|ALJ24	WP_012982162.1|ALJ2	WP_018861715.1|ALJ3	WP_012982162.1|ALJ4	WP_012982162.1|ALJ5	WP_018140749.1|ALJ6	WP_018140749.1|ALJ7	WP_012982162.1|ALJ8
OG_158:	WP_018146069.1|AKL10	WP_018940820.1|AKL11	WP_018146069.1|AKL12	WP_018870193.1|AKL17	WP_018866911.1|AKL19	WP_018146069.1|AKL3	WP_018146069.1|AKL6	WP_018146069.1|AKL7	WP_018146069.1|AKL8	WP_018146069.1|AKL9	WP_017925947.1|AL21	WP_018146069.1|AL2	WP_012982157.1|AL5	WP_018861710.1|ALD1	WP_018870193.1|ALE10	WP_018870193.1|ALE11	WP_018866911.1|ALE12	WP_017942328.1|ALE14	WP_018866911.1|ALE16	WP_018866911.1|ALE17	WP_018870193.1|ALE18	WP_018870193.1|ALE19	WP_018870193.1|ALE20	WP_018866911.1|ALE21	WP_018866911.1|ALE22	WP_018870193.1|ALE23	WP_018866911.1|ALE25	WP_018866911.1|ALE27	WP_018866911.1|ALE28	WP_018866911.1|ALE30	WP_018866911.1|ALE31	WP_017942328.1|ALE6	WP_018866911.1|ALE9	WP_018861710.1|ALJ10	WP_012982157.1|ALJ11	WP_012982157.1|ALJ12	WP_012982157.1|ALJ15	WP_018872795.1|ALJ16	WP_018140744.1|ALJ1	WP_017925947.1|ALJ20	WP_017925947.1|ALJ21	WP_018936761.1|ALJ24	WP_012982157.1|ALJ2	WP_018861710.1|ALJ3	WP_012982157.1|ALJ4	WP_012982157.1|ALJ5	WP_018140744.1|ALJ6	WP_018140744.1|ALJ7	WP_012982157.1|ALJ8
OG_159:	WP_018146145.1|AKL10	WP_018941563.1|AKL11	WP_018146145.1|AKL12	WP_018947015.1|AKL17	WP_024326304.1|AKL19	WP_018146145.1|AKL3	WP_018146145.1|AKL6	WP_018146145.1|AKL7	WP_018146145.1|AKL8	WP_018146145.1|AKL9	WP_019025062.1|AL21	WP_018146145.1|AL2	WP_018138491.1|AL5	WP_018862819.1|ALD1	WP_019589672.1|ALE10	WP_018870166.1|ALE11	WP_018866553.1|ALE12	WP_017940386.1|ALE14	WP_018876232.1|ALE16	WP_018866553.1|ALE17	WP_019589672.1|ALE18	WP_028491782.1|ALE19	WP_018870166.1|ALE20	WP_018866553.1|ALE21	WP_018866553.1|ALE22	WP_018870166.1|ALE23	WP_018866553.1|ALE25	WP_018866553.1|ALE27	WP_018866553.1|ALE28	WP_018876232.1|ALE30	WP_018876232.1|ALE31	WP_017940386.1|ALE6	WP_018876232.1|ALE9	WP_018862819.1|ALJ10	WP_018138491.1|ALJ11	WP_018138491.1|ALJ12	WP_018138491.1|ALJ15	WP_018872661.1|ALJ16	WP_018141729.1|ALJ1	WP_019025062.1|ALJ20	WP_019025062.1|ALJ21	WP_018936734.1|ALJ24	WP_018138491.1|ALJ2	WP_018862819.1|ALJ3	WP_018138491.1|ALJ4	WP_018138491.1|ALJ5	WP_018141729.1|ALJ6	WP_018141729.1|ALJ7	WP_018138491.1|ALJ8
OG_160:	WP_018146146.1|AKL10	WP_018941564.1|AKL11	WP_018146146.1|AKL12	WP_018870167.1|AKL17	WP_018866552.1|AKL19	WP_018146146.1|AKL3	WP_018146146.1|AKL6	WP_018146146.1|AKL7	WP_018146146.1|AKL8	WP_018146146.1|AKL9	WP_012983220.1|AL21	WP_018146146.1|AL2	WP_018138490.1|AL5	WP_018138490.1|ALD1	WP_018870167.1|ALE10	WP_018870167.1|ALE11	WP_018866552.1|ALE12	WP_018866552.1|ALE14	WP_018866552.1|ALE16	WP_018866552.1|ALE17	WP_018870167.1|ALE18	WP_018870167.1|ALE19	WP_018870167.1|ALE20	WP_018866552.1|ALE21	WP_018866552.1|ALE22	WP_018870167.1|ALE23	WP_018866552.1|ALE25	WP_018866552.1|ALE27	WP_018866552.1|ALE28	WP_018866552.1|ALE30	WP_018866552.1|ALE31	WP_018866552.1|ALE6	WP_018866552.1|ALE9	WP_018138490.1|ALJ10	WP_018138490.1|ALJ11	WP_018138490.1|ALJ12	WP_018138490.1|ALJ15	WP_018872660.1|ALJ16	WP_018141730.1|ALJ1	WP_012983220.1|ALJ20	WP_012983220.1|ALJ21	WP_018936735.1|ALJ24	WP_018138490.1|ALJ2	WP_018138490.1|ALJ3	WP_018138490.1|ALJ4	WP_018138490.1|ALJ5	WP_018141730.1|ALJ6	WP_018141730.1|ALJ7	WP_018138490.1|ALJ8
OG_161:	WP_018146302.1|AKL10	WP_018941198.1|AKL11	WP_018146302.1|AKL12	WP_018936343.1|AKL17	WP_018146302.1|AKL19	WP_018146302.1|AKL3	WP_018146302.1|AKL6	WP_018146302.1|AKL7	WP_018146302.1|AKL8	WP_018146302.1|AKL9	WP_012983371.1|AL21	WP_018146302.1|AL2	WP_012983371.1|AL5	WP_012983371.1|ALD1	WP_018936343.1|ALE10	WP_018936343.1|ALE11	WP_017941885.1|ALE12	WP_017941885.1|ALE14	WP_017941885.1|ALE16	WP_017941885.1|ALE17	WP_018936343.1|ALE18	WP_018936343.1|ALE19	WP_018936343.1|ALE20	WP_017941885.1|ALE21	WP_017941885.1|ALE22	WP_018936343.1|ALE23	WP_017941885.1|ALE25	WP_017941885.1|ALE27	WP_017941885.1|ALE28	WP_017941885.1|ALE30	WP_017941885.1|ALE31	WP_017941885.1|ALE6	WP_017941885.1|ALE9	WP_012983371.1|ALJ10	WP_012983371.1|ALJ11	WP_012983371.1|ALJ12	WP_012983371.1|ALJ15	WP_018872319.1|ALJ16	WP_018141885.1|ALJ1	WP_012983371.1|ALJ20	WP_012983371.1|ALJ21	WP_018936343.1|ALJ24	WP_012983371.1|ALJ2	WP_012983371.1|ALJ3	WP_012983371.1|ALJ4	WP_012983371.1|ALJ5	WP_018141885.1|ALJ6	WP_018141885.1|ALJ7	WP_012983371.1|ALJ8
OG_162:	WP_018146304.1|AKL10	WP_018941200.1|AKL11	WP_018951327.1|AKL12	WP_018947186.1|AKL17	WP_024326489.1|AKL19	WP_018146304.1|AKL3	WP_018146304.1|AKL6	WP_018146304.1|AKL7	WP_018176513.1|AKL8	WP_018146304.1|AKL9	WP_019024931.1|AL21	WP_018146304.1|AL2	WP_018138640.1|AL5	WP_012983369.1|ALD1	WP_026331283.1|ALE10	WP_026331283.1|ALE11	WP_018867869.1|ALE12	WP_017941887.1|ALE14	WP_018867869.1|ALE16	WP_028484418.1|ALE17	WP_026331283.1|ALE18	WP_026331283.1|ALE19	WP_026332943.1|ALE20	WP_018867869.1|ALE21	WP_018867869.1|ALE22	WP_026300790.1|ALE23	WP_018867869.1|ALE25	WP_018867869.1|ALE27	WP_018867869.1|ALE28	WP_018867869.1|ALE30	WP_018867869.1|ALE31	WP_017941887.1|ALE6	WP_018867869.1|ALE9	WP_012983369.1|ALJ10	WP_018138640.1|ALJ11	WP_018138640.1|ALJ12	WP_018138640.1|ALJ15	WP_018872317.1|ALJ16	WP_018141887.1|ALJ1	WP_019024931.1|ALJ20	WP_019024931.1|ALJ21	WP_018936345.1|ALJ24	WP_018138640.1|ALJ2	WP_012983369.1|ALJ3	WP_018138640.1|ALJ4	WP_018138640.1|ALJ5	WP_018141887.1|ALJ6	WP_018141887.1|ALJ7	WP_018138640.1|ALJ8
OG_163:	WP_018146305.1|AKL10	WP_017925738.1|AKL11	WP_018146305.1|AKL12	WP_018947187.1|AKL17	WP_017941888.1|AKL19	WP_018146305.1|AKL3	WP_018146305.1|AKL6	WP_018146305.1|AKL7	WP_018146305.1|AKL8	WP_018146305.1|AKL9	WP_017925738.1|AL21	WP_018146305.1|AL2	WP_017925738.1|AL5	WP_018861996.1|ALD1	WP_019569277.1|ALE10	WP_019569277.1|ALE11	WP_018867870.1|ALE12	WP_017941888.1|ALE14	WP_018867870.1|ALE16	WP_018867870.1|ALE17	WP_019569277.1|ALE18	WP_019569277.1|ALE19	WP_019591745.1|ALE20	WP_018867870.1|ALE21	WP_018867870.1|ALE22	WP_018947187.1|ALE23	WP_018867870.1|ALE25	WP_018867870.1|ALE27	WP_018867870.1|ALE28	WP_018867870.1|ALE30	WP_018867870.1|ALE31	WP_017941888.1|ALE6	WP_018867870.1|ALE9	WP_018861996.1|ALJ10	WP_017925738.1|ALJ11	WP_017925738.1|ALJ12	WP_017925738.1|ALJ15	WP_018872316.1|ALJ16	WP_017941888.1|ALJ1	WP_017925738.1|ALJ20	WP_017925738.1|ALJ21	WP_018936346.1|ALJ24	WP_017925738.1|ALJ2	WP_018861996.1|ALJ3	WP_017925738.1|ALJ4	WP_017925738.1|ALJ5	WP_017941888.1|ALJ6	WP_017941888.1|ALJ7	WP_017925738.1|ALJ8
OG_164:	WP_018146306.1|AKL10	WP_018941201.1|AKL11	WP_018146306.1|AKL12	WP_026288994.1|AKL17	WP_024326490.1|AKL19	WP_018146306.1|AKL3	WP_018146306.1|AKL6	WP_018146306.1|AKL7	WP_018176514.1|AKL8	WP_018146306.1|AKL9	WP_019024932.1|AL21	WP_018167978.1|AL2	WP_018649274.1|AL5	WP_018861995.1|ALD1	WP_019021512.1|ALE10	WP_019569278.1|ALE11	WP_026329859.1|ALE12	WP_026143010.1|ALE14	WP_026280229.1|ALE16	WP_026280229.1|ALE17	WP_019021512.1|ALE18	WP_028492016.1|ALE19	WP_019591744.1|ALE20	WP_026279325.1|ALE21	WP_026280922.1|ALE22	WP_019021512.1|ALE23	WP_026279325.1|ALE25	WP_026280922.1|ALE27	WP_026280443.1|ALE28	WP_026279325.1|ALE30	WP_026280229.1|ALE31	WP_026143010.1|ALE6	WP_026280628.1|ALE9	WP_018861995.1|ALJ10	WP_018138641.1|ALJ11	WP_018138641.1|ALJ12	WP_018138641.1|ALJ15	WP_018872315.1|ALJ16	WP_038051505.1|ALJ1	WP_019024932.1|ALJ20	WP_019024932.1|ALJ21	WP_018936347.1|ALJ24	WP_018138641.1|ALJ2	WP_018861995.1|ALJ3	WP_018649274.1|ALJ4	WP_018649274.1|ALJ5	WP_018141888.1|ALJ6	WP_018141888.1|ALJ7	WP_018138641.1|ALJ8
OG_165:	WP_018146348.1|AKL10	WP_018941121.1|AKL11	WP_018146348.1|AKL12	WP_018870239.1|AKL17	WP_024326529.1|AKL19	WP_018146348.1|AKL3	WP_018146348.1|AKL6	WP_018146348.1|AKL7	WP_018176544.1|AKL8	WP_018146348.1|AKL9	WP_019024881.1|AL21	WP_018650470.1|AL2	WP_018138049.1|AL5	WP_018138049.1|ALD1	WP_018870239.1|ALE10	WP_018870239.1|ALE11	WP_018867944.1|ALE12	WP_017940440.1|ALE14	WP_018867944.1|ALE16	WP_018867944.1|ALE17	WP_018870239.1|ALE18	WP_028492090.1|ALE19	WP_018870239.1|ALE20	WP_018867944.1|ALE21	WP_018867944.1|ALE22	WP_018870239.1|ALE23	WP_018867944.1|ALE25	WP_018867944.1|ALE27	WP_018867944.1|ALE28	WP_018867944.1|ALE30	WP_018867944.1|ALE31	WP_017940440.1|ALE6	WP_018867944.1|ALE9	WP_018138049.1|ALJ10	WP_018138049.1|ALJ11	WP_018138049.1|ALJ12	WP_018138049.1|ALJ15	WP_018872280.1|ALJ16	WP_038053432.1|ALJ1	WP_019024881.1|ALJ20	WP_019024881.1|ALJ21	WP_018870239.1|ALJ24	WP_018138049.1|ALJ2	WP_018138049.1|ALJ3	WP_018138049.1|ALJ4	WP_018138049.1|ALJ5	WP_018140361.1|ALJ6	WP_018140361.1|ALJ7	WP_018138049.1|ALJ8
OG_166:	WP_018167977.1|AKL10	WP_018941199.1|AKL11	WP_018951326.1|AKL12	WP_026288993.1|AKL17	WP_024326488.1|AKL19	WP_018176512.1|AKL3	WP_018146303.1|AKL6	WP_018176512.1|AKL7	WP_018176512.1|AKL8	WP_018176512.1|AKL9	WP_019024930.1|AL21	WP_018650436.1|AL2	WP_018175413.1|AL5	WP_018861997.1|ALD1	WP_026332665.1|ALE10	WP_026279416.1|ALE11	WP_018867868.1|ALE12	WP_017941886.1|ALE14	WP_018867868.1|ALE16	WP_018867868.1|ALE17	WP_026332665.1|ALE18	WP_028492015.1|ALE19	WP_026279416.1|ALE20	WP_018867868.1|ALE21	WP_018867868.1|ALE22	WP_026279416.1|ALE23	WP_018867868.1|ALE25	WP_018867868.1|ALE27	WP_018878024.1|ALE28	WP_018867868.1|ALE30	WP_018867868.1|ALE31	WP_017941886.1|ALE6	WP_018867868.1|ALE9	WP_018861997.1|ALJ10	WP_018138639.1|ALJ11	WP_018138639.1|ALJ12	WP_018175413.1|ALJ15	WP_018872318.1|ALJ16	WP_038051503.1|ALJ1	WP_019024930.1|ALJ20	WP_019024930.1|ALJ21	WP_018936344.1|ALJ24	WP_018175413.1|ALJ2	WP_018861997.1|ALJ3	WP_018175413.1|ALJ4	WP_018175413.1|ALJ5	WP_018141886.1|ALJ6	WP_018141886.1|ALJ7	WP_018138639.1|ALJ8
OG_167:	WP_018168138.1|AKL10	WP_018941744.1|AKL11	WP_018168138.1|AKL12	WP_018870158.1|AKL17	WP_024327143.1|AKL19	WP_018168138.1|AKL3	WP_018144070.1|AKL6	WP_018144070.1|AKL7	WP_018168138.1|AKL8	WP_018168138.1|AKL9	WP_019024967.1|AL21	WP_018168138.1|AL2	WP_018138078.1|AL5	WP_018861953.1|ALD1	WP_018870158.1|ALE10	WP_018870158.1|ALE11	WP_018867218.1|ALE12	WP_017940953.1|ALE14	WP_018867218.1|ALE16	WP_018867218.1|ALE17	WP_018870158.1|ALE18	WP_018870158.1|ALE19	WP_018870158.1|ALE20	WP_018867218.1|ALE21	WP_018867218.1|ALE22	WP_018870158.1|ALE23	WP_018867218.1|ALE25	WP_018867218.1|ALE27	WP_018867218.1|ALE28	WP_018867218.1|ALE30	WP_018867218.1|ALE31	WP_017940953.1|ALE6	WP_018867218.1|ALE9	WP_018861953.1|ALJ10	WP_018138078.1|ALJ11	WP_018138078.1|ALJ12	WP_018138078.1|ALJ15	WP_018873833.1|ALJ16	WP_018140327.1|ALJ1	WP_019024967.1|ALJ20	WP_019024967.1|ALJ21	WP_018936726.1|ALJ24	WP_018138078.1|ALJ2	WP_018861953.1|ALJ3	WP_018138078.1|ALJ4	WP_018138078.1|ALJ5	WP_018140327.1|ALJ6	WP_018140327.1|ALJ7	WP_018138078.1|ALJ8
OG_168:	WP_018168152.1|AKL10	WP_018941766.1|AKL11	WP_018168152.1|AKL12	WP_018870343.1|AKL17	WP_017940973.1|AKL19	WP_018168152.1|AKL3	WP_018144050.1|AKL6	WP_018144050.1|AKL7	WP_018168152.1|AKL8	WP_018168152.1|AKL9	WP_012983301.1|AL21	WP_018168152.1|AL2	WP_012983301.1|AL5	WP_012983301.1|ALD1	WP_019589768.1|ALE10	WP_018870343.1|ALE11	WP_019558717.1|ALE12	WP_017940973.1|ALE14	WP_018882792.1|ALE16	WP_018867237.1|ALE17	WP_019589768.1|ALE18	WP_018870343.1|ALE19	WP_019589768.1|ALE20	WP_018867237.1|ALE21	WP_018882792.1|ALE22	WP_018870343.1|ALE23	WP_018867237.1|ALE25	WP_018882792.1|ALE27	WP_018867237.1|ALE28	WP_018867237.1|ALE30	WP_018867237.1|ALE31	WP_017940973.1|ALE6	WP_018867237.1|ALE9	WP_012983301.1|ALJ10	WP_012983301.1|ALJ11	WP_012983301.1|ALJ12	WP_012983301.1|ALJ15	WP_018873812.1|ALJ16	WP_038053566.1|ALJ1	WP_012983301.1|ALJ20	WP_012983301.1|ALJ21	WP_018935789.1|ALJ24	WP_012983301.1|ALJ2	WP_012983301.1|ALJ3	WP_012983301.1|ALJ4	WP_012983301.1|ALJ5	WP_018874473.1|ALJ6	WP_018140305.1|ALJ7	WP_012983301.1|ALJ8
OG_169:	WP_018168220.1|AKL10	WP_018941700.1|AKL11	WP_018168220.1|AKL12	WP_018947364.1|AKL17	WP_024327878.1|AKL19	WP_018939029.1|AKL3	WP_018144456.1|AKL6	WP_019612032.1|AKL7	WP_081623052.1|AKL8	WP_018939029.1|AKL9	WP_019023152.1|AL21	WP_018168220.1|AL2	WP_018138016.1|AL5	WP_018868660.1|ALD1	WP_019589148.1|ALE10	WP_019570406.1|ALE11	WP_019558758.1|ALE12	WP_017942795.1|ALE14	WP_019558758.1|ALE16	WP_018865661.1|ALE17	WP_019589148.1|ALE18	WP_028490939.1|ALE19	WP_019591055.1|ALE20	WP_018865661.1|ALE21	WP_018882412.1|ALE22	WP_019021420.1|ALE23	WP_018865661.1|ALE25	WP_018882412.1|ALE27	WP_018878174.1|ALE28	WP_018881640.1|ALE30	WP_018865661.1|ALE31	WP_017942795.1|ALE6	WP_018865661.1|ALE9	WP_018868660.1|ALJ10	WP_018138016.1|ALJ11	WP_018138016.1|ALJ12	WP_018138016.1|ALJ15	WP_018873058.1|ALJ16	WP_038053250.1|ALJ1	WP_019023152.1|ALJ20	WP_019023152.1|ALJ21	WP_018935225.1|ALJ24	WP_018995105.1|ALJ2	WP_018862610.1|ALJ3	WP_018138016.1|ALJ4	WP_018138016.1|ALJ5	WP_018874856.1|ALJ6	WP_018140235.1|ALJ7	WP_018138016.1|ALJ8
OG_170:	WP_018168233.1|AKL10	WP_018941716.1|AKL11	WP_018939016.1|AKL12	WP_018947378.1|AKL17	WP_024327863.1|AKL19	WP_018939016.1|AKL3	WP_018144472.1|AKL6	WP_019612022.1|AKL7	WP_018176148.1|AKL8	WP_018939016.1|AKL9	WP_019023165.1|AL21	WP_018168233.1|AL2	WP_018138001.1|AL5	WP_018868652.1|ALD1	WP_019589134.1|ALE10	WP_019570416.1|ALE11	WP_019558753.1|ALE12	WP_017942779.1|ALE14	WP_018879986.1|ALE16	WP_028484364.1|ALE17	WP_019589134.1|ALE18	WP_028490947.1|ALE19	WP_019591045.1|ALE20	WP_018865646.1|ALE21	WP_018865646.1|ALE22	WP_019021434.1|ALE23	WP_018865646.1|ALE25	WP_018865646.1|ALE27	WP_018878163.1|ALE28	WP_018879986.1|ALE30	WP_018876481.1|ALE31	WP_017942779.1|ALE6	WP_018879986.1|ALE9	WP_018868652.1|ALJ10	WP_018138001.1|ALJ11	WP_018138001.1|ALJ12	WP_018138001.1|ALJ15	WP_018873074.1|ALJ16	WP_038053228.1|ALJ1	WP_019023165.1|ALJ20	WP_019023165.1|ALJ21	WP_018935241.1|ALJ24	WP_018995098.1|ALJ2	WP_018862595.1|ALJ3	WP_018138001.1|ALJ4	WP_018138001.1|ALJ5	WP_018874846.1|ALJ6	WP_018140219.1|ALJ7	WP_018138001.1|ALJ8
OG_171:	WP_018168234.1|AKL10	WP_018941717.1|AKL11	WP_018168234.1|AKL12	WP_018947379.1|AKL17	WP_024327862.1|AKL19	WP_018168234.1|AKL3	WP_018144473.1|AKL6	WP_018144473.1|AKL7	WP_018176149.1|AKL8	WP_018168234.1|AKL9	WP_019023166.1|AL21	WP_018168234.1|AL2	WP_018138000.1|AL5	WP_018862594.1|ALD1	WP_018869867.1|ALE10	WP_019570417.1|ALE11	WP_018879987.1|ALE12	WP_017942778.1|ALE14	WP_019583710.1|ALE16	WP_018881645.1|ALE17	WP_018869867.1|ALE18	WP_018869867.1|ALE19	WP_019570417.1|ALE20	WP_018865645.1|ALE21	WP_018865645.1|ALE22	WP_018869867.1|ALE23	WP_018865645.1|ALE25	WP_018865645.1|ALE27	WP_018865645.1|ALE28	WP_018881645.1|ALE30	WP_018865645.1|ALE31	WP_017942778.1|ALE6	WP_018879987.1|ALE9	WP_018862594.1|ALJ10	WP_018138000.1|ALJ11	WP_018138000.1|ALJ12	WP_018138000.1|ALJ15	WP_018873075.1|ALJ16	WP_018140218.1|ALJ1	WP_019023166.1|ALJ20	WP_019023166.1|ALJ21	WP_018935242.1|ALJ24	WP_018138000.1|ALJ2	WP_018862594.1|ALJ3	WP_018138000.1|ALJ4	WP_018138000.1|ALJ5	WP_018140218.1|ALJ6	WP_018140218.1|ALJ7	WP_018138000.1|ALJ8
OG_172:	WP_018168235.1|AKL10	WP_026288339.1|AKL11	WP_018168235.1|AKL12	WP_018947380.1|AKL17	WP_024327861.1|AKL19	WP_018168235.1|AKL3	WP_018144474.1|AKL6	WP_018144474.1|AKL7	WP_018144474.1|AKL8	WP_018168235.1|AKL9	WP_038029621.1|AL21	WP_018168235.1|AL2	WP_038038537.1|AL5	WP_038040618.1|ALD1	WP_019589133.1|ALE10	WP_019570418.1|ALE11	WP_018879988.1|ALE12	WP_026143130.1|ALE14	WP_018878162.1|ALE16	WP_028484363.1|ALE17	WP_019589133.1|ALE18	WP_028490948.1|ALE19	WP_019591044.1|ALE20	WP_018865644.1|ALE21	WP_018878162.1|ALE22	WP_019021435.1|ALE23	WP_018865644.1|ALE25	WP_018878162.1|ALE27	WP_018878162.1|ALE28	WP_018881646.1|ALE30	WP_018876482.1|ALE31	WP_026143130.1|ALE6	WP_018879988.1|ALE9	WP_038040618.1|ALJ10	WP_038049515.1|ALJ11	WP_038049515.1|ALJ12	WP_038050256.1|ALJ15	WP_018873076.1|ALJ16	WP_026181449.1|ALJ1	WP_038029621.1|ALJ20	WP_038029621.1|ALJ21	WP_018935243.1|ALJ24	WP_038038537.1|ALJ2	WP_038040618.1|ALJ3	WP_038038537.1|ALJ4	WP_038038537.1|ALJ5	WP_018874845.1|ALJ6	WP_026181449.1|ALJ7	WP_038049515.1|ALJ8
OG_173:	WP_018168241.1|AKL10	WP_018941734.1|AKL11	WP_018168241.1|AKL12	WP_018947389.1|AKL17	WP_024327852.1|AKL19	WP_018938176.1|AKL3	WP_018144483.1|AKL6	WP_018176155.1|AKL7	WP_018176155.1|AKL8	WP_018938176.1|AKL9	WP_019023174.1|AL21	WP_018168241.1|AL2	WP_018137990.1|AL5	WP_018862584.1|ALD1	WP_019589130.1|ALE10	WP_019570425.1|ALE11	WP_018865637.1|ALE12	WP_017942768.1|ALE14	WP_018865637.1|ALE16	WP_018865637.1|ALE17	WP_019589130.1|ALE18	WP_018869857.1|ALE19	WP_019589130.1|ALE20	WP_018865637.1|ALE21	WP_018865637.1|ALE22	WP_019021442.1|ALE23	WP_018865637.1|ALE25	WP_018865637.1|ALE27	WP_018865637.1|ALE28	WP_018865637.1|ALE30	WP_018865637.1|ALE31	WP_017942768.1|ALE6	WP_018865637.1|ALE9	WP_018862584.1|ALJ10	WP_018137990.1|ALJ11	WP_018137990.1|ALJ12	WP_018137990.1|ALJ15	WP_018873085.1|ALJ16	WP_038053214.1|ALJ1	WP_019023174.1|ALJ20	WP_019023174.1|ALJ21	WP_018935252.1|ALJ24	WP_018995094.1|ALJ2	WP_018862584.1|ALJ3	WP_018137990.1|ALJ4	WP_018137990.1|ALJ5	WP_018140208.1|ALJ6	WP_018140208.1|ALJ7	WP_018137990.1|ALJ8
OG_174:	WP_018168261.1|AKL10	WP_018939230.1|AKL11	WP_018952142.1|AKL12	WP_018946799.1|AKL17	WP_029681122.1|AKL19	WP_018938194.1|AKL3	WP_018144507.1|AKL6	WP_018144507.1|AKL7	WP_018176173.1|AKL8	WP_018938194.1|AKL9	WP_019023192.1|AL21	WP_018176173.1|AL2	WP_018993183.1|AL5	WP_018868646.1|ALD1	WP_019589794.1|ALE10	WP_019569580.1|ALE11	WP_019558745.1|ALE12	WP_017942749.1|ALE14	WP_019583694.1|ALE16	WP_028484352.1|ALE17	WP_019589794.1|ALE18	WP_028491877.1|ALE19	WP_019591082.1|ALE20	WP_018865619.1|ALE21	WP_018882429.1|ALE22	WP_019021744.1|ALE23	WP_018865619.1|ALE25	WP_018882429.1|ALE27	WP_018878144.1|ALE28	WP_026280793.1|ALE30	WP_018876507.1|ALE31	WP_017942749.1|ALE6	WP_018880003.1|ALE9	WP_018868646.1|ALJ10	WP_020404937.1|ALJ11	WP_020404937.1|ALJ12	WP_083925141.1|ALJ15	WP_026279866.1|ALJ16	WP_038054914.1|ALJ1	WP_019023192.1|ALJ20	WP_019023192.1|ALJ21	WP_018935834.1|ALJ24	WP_018995082.1|ALJ2	WP_018862567.1|ALJ3	WP_018993183.1|ALJ4	WP_018993183.1|ALJ5	WP_026280139.1|ALJ6	WP_018140199.1|ALJ7	WP_020404937.1|ALJ8
OG_175:	WP_018168267.1|AKL10	WP_026288124.1|AKL11	WP_018168267.1|AKL12	WP_018947402.1|AKL17	WP_029681120.1|AKL19	WP_018938200.1|AKL3	WP_018144519.1|AKL6	WP_018144519.1|AKL7	WP_018168267.1|AKL8	WP_018938200.1|AKL9	WP_019023797.1|AL21	WP_018168267.1|AL2	WP_018175365.1|AL5	WP_018860708.1|ALD1	WP_019589122.1|ALE10	WP_019570430.1|ALE11	WP_026143123.1|ALE12	WP_026143123.1|ALE14	WP_026143123.1|ALE16	WP_026143123.1|ALE17	WP_019589122.1|ALE18	WP_019589122.1|ALE19	WP_019591036.1|ALE20	WP_026143123.1|ALE21	WP_026280880.1|ALE22	WP_019021450.1|ALE23	WP_026143123.1|ALE25	WP_026280880.1|ALE27	WP_026280453.1|ALE28	WP_026143123.1|ALE30	WP_026143123.1|ALE31	WP_026143123.1|ALE6	WP_026143123.1|ALE9	WP_018860708.1|ALJ10	WP_018137786.1|ALJ11	WP_018137786.1|ALJ12	WP_018137786.1|ALJ15	WP_018873114.1|ALJ16	WP_051074852.1|ALJ1	WP_019023797.1|ALJ20	WP_019023797.1|ALJ21	WP_018935265.1|ALJ24	WP_018137786.1|ALJ2	WP_018860708.1|ALJ3	WP_018175365.1|ALJ4	WP_018175365.1|ALJ5	WP_051074852.1|ALJ6	WP_051068444.1|ALJ7	WP_018137786.1|ALJ8
OG_176:	WP_018168278.1|AKL10	WP_018940000.1|AKL11	WP_018168278.1|AKL12	WP_018947414.1|AKL17	WP_024327809.1|AKL19	WP_018938209.1|AKL3	WP_018144531.1|AKL6	WP_018144531.1|AKL7	WP_018176184.1|AKL8	WP_018938209.1|AKL9	WP_019023785.1|AL21	WP_018144531.1|AL2	WP_018175360.1|AL5	WP_018860722.1|ALD1	WP_019589112.1|ALE10	WP_019570440.1|ALE11	WP_018865599.1|ALE12	WP_017942725.1|ALE14	WP_018865599.1|ALE16	WP_018865599.1|ALE17	WP_019589112.1|ALE18	WP_019570440.1|ALE19	WP_019570440.1|ALE20	WP_018865599.1|ALE21	WP_018881413.1|ALE22	WP_019021461.1|ALE23	WP_018865599.1|ALE25	WP_018881413.1|ALE27	WP_018865599.1|ALE28	WP_018881413.1|ALE30	WP_018865599.1|ALE31	WP_017942725.1|ALE6	WP_018865599.1|ALE9	WP_018860722.1|ALJ10	WP_012981785.1|ALJ11	WP_012981785.1|ALJ12	WP_012981785.1|ALJ15	WP_018873126.1|ALJ16	WP_038053181.1|ALJ1	WP_019023785.1|ALJ20	WP_019023785.1|ALJ21	WP_018935277.1|ALJ24	WP_018175360.1|ALJ2	WP_018860722.1|ALJ3	WP_018175360.1|ALJ4	WP_018175360.1|ALJ5	WP_018140176.1|ALJ6	WP_018140176.1|ALJ7	WP_012981785.1|ALJ8
OG_177:	WP_018168287.1|AKL10	WP_018940099.1|AKL11	WP_018952127.1|AKL12	WP_018946788.1|AKL17	WP_024327794.1|AKL19	WP_018168287.1|AKL3	WP_018144546.1|AKL6	WP_018144546.1|AKL7	WP_018144546.1|AKL8	WP_018168287.1|AKL9	WP_019023700.1|AL21	WP_018168287.1|AL2	WP_012981687.1|AL5	WP_018860820.1|ALD1	WP_019589800.1|ALE10	WP_019569568.1|ALE11	WP_018880273.1|ALE12	WP_017942710.1|ALE14	WP_019583680.1|ALE16	WP_019583680.1|ALE17	WP_019589800.1|ALE18	WP_019589800.1|ALE19	WP_019589800.1|ALE20	WP_018865584.1|ALE21	WP_018865584.1|ALE22	WP_019021735.1|ALE23	WP_018865584.1|ALE25	WP_018865584.1|ALE27	WP_018878126.1|ALE28	WP_018881418.1|ALE30	WP_018865584.1|ALE31	WP_017942710.1|ALE6	WP_018880273.1|ALE9	WP_018860820.1|ALJ10	WP_018139040.1|ALJ11	WP_018139040.1|ALJ12	WP_012981687.1|ALJ15	WP_018873141.1|ALJ16	WP_038053152.1|ALJ1	WP_019023700.1|ALJ20	WP_019023700.1|ALJ21	WP_018935847.1|ALJ24	WP_012981687.1|ALJ2	WP_018860820.1|ALJ3	WP_012981687.1|ALJ4	WP_012981687.1|ALJ5	WP_018140161.1|ALJ6	WP_018140161.1|ALJ7	WP_018139040.1|ALJ8
OG_178:	WP_018168414.1|AKL10	WP_018941305.1|AKL11	WP_018168414.1|AKL12	WP_018870322.1|AKL17	WP_024327103.1|AKL19	WP_018168414.1|AKL3	WP_026181995.1|AKL6	WP_026338825.1|AKL7	WP_018168414.1|AKL8	WP_018168414.1|AKL9	WP_017926707.1|AL21	WP_018168414.1|AL2	WP_018649035.1|AL5	WP_018862499.1|ALD1	WP_038037597.1|ALE10	WP_018870322.1|ALE11	WP_018877060.1|ALE12	WP_017941143.1|ALE14	WP_018877060.1|ALE16	WP_018877060.1|ALE17	WP_038037597.1|ALE18	WP_038037597.1|ALE19	WP_018870322.1|ALE20	WP_018867552.1|ALE21	WP_018877060.1|ALE22	WP_018870322.1|ALE23	WP_018867552.1|ALE25	WP_018877060.1|ALE27	WP_018877060.1|ALE28	WP_018877060.1|ALE30	WP_018877060.1|ALE31	WP_017941143.1|ALE6	WP_018877060.1|ALE9	WP_018862499.1|ALJ10	WP_018138342.1|ALJ11	WP_018138342.1|ALJ12	WP_018138342.1|ALJ15	WP_018873424.1|ALJ16	WP_038054936.1|ALJ1	WP_017926707.1|ALJ20	WP_017926707.1|ALJ21	WP_038046824.1|ALJ24	WP_018138342.1|ALJ2	WP_018862499.1|ALJ3	WP_018649035.1|ALJ4	WP_018649035.1|ALJ5	WP_018140285.1|ALJ6	WP_018140285.1|ALJ7	WP_018138342.1|ALJ8
OG_179:	WP_018168416.1|AKL10	WP_018941302.1|AKL11	WP_018168416.1|AKL12	WP_018935767.1|AKL17	WP_018867548.1|AKL19	WP_018938849.1|AKL3	WP_018144003.1|AKL6	WP_018168416.1|AKL7	WP_018168416.1|AKL8	WP_018938849.1|AKL9	WP_012982051.1|AL21	WP_018168416.1|AL2	WP_018649033.1|AL5	WP_018862495.1|ALD1	WP_018935767.1|ALE10	WP_019569634.1|ALE11	WP_018867548.1|ALE12	WP_017941147.1|ALE14	WP_018867548.1|ALE16	WP_018867548.1|ALE17	WP_018935767.1|ALE18	WP_018935767.1|ALE19	WP_019569634.1|ALE20	WP_018867548.1|ALE21	WP_018881837.1|ALE22	WP_018935767.1|ALE23	WP_018867548.1|ALE25	WP_018881837.1|ALE27	WP_018867548.1|ALE28	WP_018867548.1|ALE30	WP_018867548.1|ALE31	WP_017941147.1|ALE6	WP_018867548.1|ALE9	WP_018862495.1|ALJ10	WP_018138338.1|ALJ11	WP_018138338.1|ALJ12	WP_018138338.1|ALJ15	WP_018873428.1|ALJ16	WP_018140281.1|ALJ1	WP_012982051.1|ALJ20	WP_012982051.1|ALJ21	WP_018935767.1|ALJ24	WP_018138338.1|ALJ2	WP_018862495.1|ALJ3	WP_018649033.1|ALJ4	WP_018649033.1|ALJ5	WP_018140281.1|ALJ6	WP_018140281.1|ALJ7	WP_018138338.1|ALJ8
OG_180:	WP_018168425.1|AKL10	WP_018941290.1|AKL11	WP_018168425.1|AKL12	WP_018946883.1|AKL17	WP_024327056.1|AKL19	WP_018168425.1|AKL3	WP_018143987.1|AKL6	WP_018143987.1|AKL7	WP_018168425.1|AKL8	WP_018168425.1|AKL9	WP_012982064.1|AL21	WP_018168425.1|AL2	WP_018174699.1|AL5	WP_018868575.1|ALD1	WP_019589748.1|ALE10	WP_018870305.1|ALE11	WP_018867533.1|ALE12	WP_017941164.1|ALE14	WP_018867533.1|ALE16	WP_018867533.1|ALE17	WP_019589748.1|ALE18	WP_018870305.1|ALE19	WP_018870305.1|ALE20	WP_018867533.1|ALE21	WP_018867533.1|ALE22	WP_018870305.1|ALE23	WP_018867533.1|ALE25	WP_018867533.1|ALE27	WP_018867533.1|ALE28	WP_018867533.1|ALE30	WP_018867533.1|ALE31	WP_017941164.1|ALE6	WP_018867533.1|ALE9	WP_018868575.1|ALJ10	WP_012982064.1|ALJ11	WP_012982064.1|ALJ12	WP_012982064.1|ALJ15	WP_018873443.1|ALJ16	WP_038053607.1|ALJ1	WP_012982064.1|ALJ20	WP_012982064.1|ALJ21	WP_018935755.1|ALJ24	WP_012982064.1|ALJ2	WP_018862482.1|ALJ3	WP_018174699.1|ALJ4	WP_018174699.1|ALJ5	WP_018140265.1|ALJ6	WP_018140265.1|ALJ7	WP_012982064.1|ALJ8
OG_181:	WP_018168432.1|AKL10	WP_018941634.1|AKL11	WP_018168432.1|AKL12	WP_018946896.1|AKL17	WP_024327048.1|AKL19	WP_018168432.1|AKL3	WP_018143979.1|AKL6	WP_018143979.1|AKL7	WP_018176076.1|AKL8	WP_018168432.1|AKL9	WP_012983147.1|AL21	WP_018176076.1|AL2	WP_018138395.1|AL5	WP_018862774.1|ALD1	WP_019569659.1|ALE10	WP_019569659.1|ALE11	WP_018862774.1|ALE12	WP_017941171.1|ALE14	WP_019584003.1|ALE16	WP_018862774.1|ALE17	WP_019569659.1|ALE18	WP_028492053.1|ALE19	WP_019591127.1|ALE20	WP_018862774.1|ALE21	WP_018862774.1|ALE22	WP_019021810.1|ALE23	WP_018862774.1|ALE25	WP_018862774.1|ALE27	WP_018862774.1|ALE28	WP_018862774.1|ALE30	WP_018862774.1|ALE31	WP_017941171.1|ALE6	WP_018879883.1|ALE9	WP_018862774.1|ALJ10	WP_018138395.1|ALJ11	WP_018138395.1|ALJ12	WP_018138395.1|ALJ15	WP_012983147.1|ALJ16	WP_038053620.1|ALJ1	WP_012983147.1|ALJ20	WP_012983147.1|ALJ21	WP_018936859.1|ALJ24	WP_018138395.1|ALJ2	WP_018862774.1|ALJ3	WP_018138395.1|ALJ4	WP_018138395.1|ALJ5	WP_018140257.1|ALJ6	WP_018140257.1|ALJ7	WP_018138395.1|ALJ8
OG_182:	WP_018168649.1|AKL10	WP_018940574.1|AKL11	WP_018950735.1|AKL12	WP_018947036.1|AKL17	WP_024326227.1|AKL19	WP_018168649.1|AKL3	WP_018144293.1|AKL6	WP_019612112.1|AKL7	WP_018177060.1|AKL8	WP_018168649.1|AKL9	WP_019024473.1|AL21	WP_018168649.1|AL2	WP_018174057.1|AL5	WP_018861585.1|ALD1	WP_019589660.1|ALE10	WP_019021930.1|ALE11	WP_019558595.1|ALE12	WP_017941736.1|ALE14	WP_019583278.1|ALE16	WP_018866043.1|ALE17	WP_019589660.1|ALE18	WP_019589660.1|ALE19	WP_019591212.1|ALE20	WP_018866043.1|ALE21	WP_018881085.1|ALE22	WP_019021930.1|ALE23	WP_018866043.1|ALE25	WP_018881085.1|ALE27	WP_018877660.1|ALE28	WP_018881085.1|ALE30	WP_018866043.1|ALE31	WP_017941736.1|ALE6	WP_018866043.1|ALE9	WP_018861585.1|ALJ10	WP_018137723.1|ALJ11	WP_018137723.1|ALJ12	WP_018137723.1|ALJ15	WP_018871968.1|ALJ16	WP_038051198.1|ALJ1	WP_019024473.1|ALJ20	WP_019024473.1|ALJ21	WP_018936709.1|ALJ24	WP_018174057.1|ALJ2	WP_018861585.1|ALJ3	WP_018174057.1|ALJ4	WP_018174057.1|ALJ5	WP_018874987.1|ALJ6	WP_018141548.1|ALJ7	WP_018137723.1|ALJ8
OG_183:	WP_018168681.1|AKL10	WP_018939457.1|AKL11	WP_018168681.1|AKL12	WP_018947147.1|AKL17	WP_029681042.1|AKL19	WP_018649577.1|AKL3	WP_018144878.1|AKL6	WP_018144878.1|AKL7	WP_018168681.1|AKL8	WP_018649577.1|AKL9	WP_012983833.1|AL21	WP_018649577.1|AL2	WP_018174973.1|AL5	WP_018861196.1|ALD1	WP_018869012.1|ALE10	WP_018869012.1|ALE11	WP_018867685.1|ALE12	WP_017941471.1|ALE14	WP_018878658.1|ALE16	WP_018867685.1|ALE17	WP_018869012.1|ALE18	WP_018869012.1|ALE19	WP_018869012.1|ALE20	WP_018867685.1|ALE21	WP_018867685.1|ALE22	WP_018869012.1|ALE23	WP_018867685.1|ALE25	WP_018867685.1|ALE27	WP_018878658.1|ALE28	WP_018878658.1|ALE30	WP_018867685.1|ALE31	WP_017941471.1|ALE6	WP_018867685.1|ALE9	WP_018861196.1|ALJ10	WP_012983833.1|ALJ11	WP_012983833.1|ALJ12	WP_012983833.1|ALJ15	WP_018873901.1|ALJ16	WP_038052575.1|ALJ1	WP_012983833.1|ALJ20	WP_012983833.1|ALJ21	WP_018936922.1|ALJ24	WP_018174973.1|ALJ2	WP_018861196.1|ALJ3	WP_018174973.1|ALJ4	WP_018174973.1|ALJ5	WP_018141209.1|ALJ6	WP_018141209.1|ALJ7	WP_012983833.1|ALJ8
OG_184:	WP_018168682.1|AKL10	WP_018939456.1|AKL11	WP_018168682.1|AKL12	WP_018947146.1|AKL17	WP_024326618.1|AKL19	WP_018168682.1|AKL3	WP_018144879.1|AKL6	WP_018144879.1|AKL7	WP_018168682.1|AKL8	WP_018168682.1|AKL9	WP_018174972.1|AL21	WP_018649578.1|AL2	WP_018174972.1|AL5	WP_018861197.1|ALD1	WP_018869013.1|ALE10	WP_018869013.1|ALE11	WP_018867684.1|ALE12	WP_017941470.1|ALE14	WP_018867684.1|ALE16	WP_018867684.1|ALE17	WP_018869013.1|ALE18	WP_018869013.1|ALE19	WP_018869013.1|ALE20	WP_018867684.1|ALE21	WP_018867684.1|ALE22	WP_019021538.1|ALE23	WP_018867684.1|ALE25	WP_018867684.1|ALE27	WP_018867684.1|ALE28	WP_018867684.1|ALE30	WP_018867684.1|ALE31	WP_017941470.1|ALE6	WP_018867684.1|ALE9	WP_018861197.1|ALJ10	WP_012983832.1|ALJ11	WP_012983832.1|ALJ12	WP_012983832.1|ALJ15	WP_018873902.1|ALJ16	WP_018141208.1|ALJ1	WP_018174972.1|ALJ20	WP_018174972.1|ALJ21	WP_018936923.1|ALJ24	WP_018174972.1|ALJ2	WP_018861197.1|ALJ3	WP_018174972.1|ALJ4	WP_018174972.1|ALJ5	WP_018141208.1|ALJ6	WP_018141208.1|ALJ7	WP_012983832.1|ALJ8
OG_185:	WP_018168765.1|AKL10	WP_018941356.1|AKL11	WP_018168765.1|AKL12	WP_024328678.1|AKL17	WP_024326644.1|AKL19	WP_018168765.1|AKL3	WP_018144914.1|AKL6	WP_018144914.1|AKL7	WP_018168765.1|AKL8	WP_018168765.1|AKL9	WP_038029692.1|AL21	WP_018168765.1|AL2	WP_012981441.1|AL5	WP_038040103.1|ALD1	WP_019588879.1|ALE10	WP_019569293.1|ALE11	WP_018867655.1|ALE12	WP_017943109.1|ALE14	WP_019584310.1|ALE16	WP_028484301.1|ALE17	WP_019588879.1|ALE18	WP_019588879.1|ALE19	WP_026332842.1|ALE20	WP_018867655.1|ALE21	WP_018867655.1|ALE22	WP_026300787.1|ALE23	WP_018867655.1|ALE25	WP_018867655.1|ALE27	WP_018867655.1|ALE28	WP_018880960.1|ALE30	WP_018876763.1|ALE31	WP_017943109.1|ALE6	WP_018879242.1|ALE9	WP_038040103.1|ALJ10	WP_012981441.1|ALJ11	WP_012981441.1|ALJ12	WP_012981441.1|ALJ15	WP_018871571.1|ALJ16	WP_038052317.1|ALJ1	WP_038029692.1|ALJ20	WP_038029692.1|ALJ21	WP_018936367.1|ALJ24	WP_012981441.1|ALJ2	WP_038044398.1|ALJ3	WP_012981441.1|ALJ4	WP_012981441.1|ALJ5	WP_018142356.1|ALJ6	WP_018142356.1|ALJ7	WP_012981441.1|ALJ8
OG_186:	WP_018168776.1|AKL10	WP_018940260.1|AKL11	WP_018168776.1|AKL12	WP_018947279.1|AKL17	WP_042799094.1|AKL19	WP_018168776.1|AKL3	WP_018144930.1|AKL6	WP_018168776.1|AKL7	WP_018168776.1|AKL8	WP_018168776.1|AKL9	WP_038029714.1|AL21	WP_018168776.1|AL2	WP_012981539.1|AL5	WP_038040115.1|ALD1	WP_019588932.1|ALE10	WP_019569356.1|ALE11	WP_038035779.1|ALE12	WP_017943093.1|ALE14	WP_038035779.1|ALE16	WP_038028736.1|ALE17	WP_019588932.1|ALE18	WP_019569356.1|ALE19	WP_019569356.1|ALE20	WP_038035779.1|ALE21	WP_038032872.1|ALE22	WP_019022571.1|ALE23	WP_038035779.1|ALE25	WP_038032872.1|ALE27	WP_038032872.1|ALE28	WP_038032872.1|ALE30	WP_038028736.1|ALE31	WP_017943093.1|ALE6	WP_038035779.1|ALE9	WP_038040115.1|ALJ10	WP_012981539.1|ALJ11	WP_012981539.1|ALJ12	WP_012981539.1|ALJ15	WP_038047392.1|ALJ16	WP_018141084.1|ALJ1	WP_038029714.1|ALJ20	WP_038029714.1|ALJ21	WP_018936457.1|ALJ24	WP_012981539.1|ALJ2	WP_038040115.1|ALJ3	WP_012981539.1|ALJ4	WP_012981539.1|ALJ5	WP_018141084.1|ALJ6	WP_018141084.1|ALJ7	WP_012981539.1|ALJ8
OG_187:	WP_018168781.1|AKL10	WP_012981531.1|AKL11	WP_018168781.1|AKL12	WP_024328616.1|AKL17	WP_024326666.1|AKL19	WP_018168781.1|AKL3	WP_018144938.1|AKL6	WP_018168781.1|AKL7	WP_018168781.1|AKL8	WP_018168781.1|AKL9	WP_018139854.1|AL21	WP_018168781.1|AL2	WP_018139854.1|AL5	WP_018860953.1|ALD1	WP_019641486.1|ALE10	WP_019641486.1|ALE11	WP_018141092.1|ALE12	WP_017943084.1|ALE14	WP_018141092.1|ALE16	WP_018141092.1|ALE17	WP_019641486.1|ALE18	WP_019641486.1|ALE19	WP_019641486.1|ALE20	WP_018141092.1|ALE21	WP_018141092.1|ALE22	WP_019641486.1|ALE23	WP_018141092.1|ALE25	WP_018141092.1|ALE27	WP_018141092.1|ALE28	WP_018141092.1|ALE30	WP_018141092.1|ALE31	WP_017943084.1|ALE6	WP_018141092.1|ALE9	WP_018860953.1|ALJ10	WP_018139854.1|ALJ11	WP_018139854.1|ALJ12	WP_018139854.1|ALJ15	WP_018871595.1|ALJ16	WP_018141092.1|ALJ1	WP_018139854.1|ALJ20	WP_018139854.1|ALJ21	WP_019641486.1|ALJ24	WP_018139854.1|ALJ2	WP_018860953.1|ALJ3	WP_018139854.1|ALJ4	WP_018139854.1|ALJ5	WP_018141092.1|ALJ6	WP_018141092.1|ALJ7	WP_018139854.1|ALJ8
OG_188:	WP_018168792.1|AKL10	WP_018939578.1|AKL11	WP_018168792.1|AKL12	WP_018947246.1|AKL17	WP_024326683.1|AKL19	WP_018168792.1|AKL3	WP_018144956.1|AKL6	WP_018168792.1|AKL7	WP_018168792.1|AKL8	WP_018168792.1|AKL9	WP_018861070.1|AL21	WP_018168792.1|AL2	WP_018139739.1|AL5	WP_018868128.1|ALD1	WP_018868899.1|ALE10	WP_019569326.1|ALE11	WP_018881972.1|ALE12	WP_018158464.1|ALE14	WP_018867615.1|ALE16	WP_028484681.1|ALE17	WP_018868899.1|ALE18	WP_028491314.1|ALE19	WP_019022542.1|ALE20	WP_018867615.1|ALE21	WP_018881972.1|ALE22	WP_019022542.1|ALE23	WP_018867615.1|ALE25	WP_018881972.1|ALE27	WP_018867615.1|ALE28	WP_018867615.1|ALE30	WP_018867615.1|ALE31	WP_018158464.1|ALE6	WP_018867615.1|ALE9	WP_018868128.1|ALJ10	WP_018139739.1|ALJ11	WP_018139739.1|ALJ12	WP_020146082.1|ALJ15	WP_026279655.1|ALJ16	WP_038052378.1|ALJ1	WP_018861070.1|ALJ20	WP_018861070.1|ALJ21	WP_018936422.1|ALJ24	WP_018139739.1|ALJ2	WP_018861070.1|ALJ3	WP_018139739.1|ALJ4	WP_018139739.1|ALJ5	WP_018874226.1|ALJ6	WP_018141110.1|ALJ7	WP_018139739.1|ALJ8
OG_189:	WP_018168793.1|AKL10	WP_018939579.1|AKL11	WP_018168793.1|AKL12	WP_018947247.1|AKL17	WP_024326684.1|AKL19	WP_018168793.1|AKL3	WP_018144957.1|AKL6	WP_018168793.1|AKL7	WP_018168793.1|AKL8	WP_018168793.1|AKL9	WP_012983957.1|AL21	WP_018168793.1|AL2	WP_018139740.1|AL5	WP_018861069.1|ALD1	WP_019022543.1|ALE10	WP_019569327.1|ALE11	WP_019558331.1|ALE12	WP_017943065.1|ALE14	WP_018867614.1|ALE16	WP_018867614.1|ALE17	WP_019022543.1|ALE18	WP_018868898.1|ALE19	WP_019022543.1|ALE20	WP_018867614.1|ALE21	WP_018867614.1|ALE22	WP_019022543.1|ALE23	WP_018867614.1|ALE25	WP_018867614.1|ALE27	WP_018867614.1|ALE28	WP_018867614.1|ALE30	WP_018867614.1|ALE31	WP_017943065.1|ALE6	WP_018867614.1|ALE9	WP_018861069.1|ALJ10	WP_018139740.1|ALJ11	WP_018139740.1|ALJ12	WP_018139740.1|ALJ15	WP_018871614.1|ALJ16	WP_038052381.1|ALJ1	WP_012983957.1|ALJ20	WP_012983957.1|ALJ21	WP_018936423.1|ALJ24	WP_018139740.1|ALJ2	WP_018861069.1|ALJ3	WP_018139740.1|ALJ4	WP_018139740.1|ALJ5	WP_018141111.1|ALJ6	WP_018141111.1|ALJ7	WP_018139740.1|ALJ8
OG_190:	WP_018168794.1|AKL10	WP_018939580.1|AKL11	WP_018168794.1|AKL12	WP_018947248.1|AKL17	WP_024326685.1|AKL19	WP_018168794.1|AKL3	WP_018144958.1|AKL6	WP_019612221.1|AKL7	WP_018175921.1|AKL8	WP_018168794.1|AKL9	WP_019023488.1|AL21	WP_018175921.1|AL2	WP_018139741.1|AL5	WP_018861068.1|ALD1	WP_019588907.1|ALE10	WP_019569328.1|ALE11	WP_019558332.1|ALE12	WP_017943064.1|ALE14	WP_019582936.1|ALE16	WP_028484680.1|ALE17	WP_019588907.1|ALE18	WP_028491313.1|ALE19	WP_019590858.1|ALE20	WP_018867613.1|ALE21	WP_018867613.1|ALE22	WP_019022544.1|ALE23	WP_018867613.1|ALE25	WP_018867613.1|ALE27	WP_018867613.1|ALE28	WP_018867613.1|ALE30	WP_018867613.1|ALE31	WP_017943064.1|ALE6	WP_018879262.1|ALE9	WP_018861068.1|ALJ10	WP_018139741.1|ALJ11	WP_018139741.1|ALJ12	WP_018139741.1|ALJ15	WP_018871615.1|ALJ16	WP_038052385.1|ALJ1	WP_019023488.1|ALJ20	WP_019023488.1|ALJ21	WP_018936424.1|ALJ24	WP_018139741.1|ALJ2	WP_018861068.1|ALJ3	WP_018139741.1|ALJ4	WP_018139741.1|ALJ5	WP_018141112.1|ALJ6	WP_018141112.1|ALJ7	WP_018139741.1|ALJ8
OG_191:	WP_018168816.1|AKL10	WP_018940242.1|AKL11	WP_018168816.1|AKL12	WP_018947293.1|AKL17	WP_024326709.1|AKL19	WP_018168816.1|AKL3	WP_018144981.1|AKL6	WP_018144981.1|AKL7	WP_018168816.1|AKL8	WP_018168816.1|AKL9	WP_019023617.1|AL21	WP_018168816.1|AL2	WP_012981557.1|AL5	WP_018860927.1|ALD1	WP_019588940.1|ALE10	WP_019569364.1|ALE11	WP_018881984.1|ALE12	WP_017943040.1|ALE14	WP_018867590.1|ALE16	WP_018867590.1|ALE17	WP_019588940.1|ALE18	WP_028491283.1|ALE19	WP_019022582.1|ALE20	WP_018867590.1|ALE21	WP_018881984.1|ALE22	WP_019022582.1|ALE23	WP_018867590.1|ALE25	WP_018881984.1|ALE27	WP_018878229.1|ALE28	WP_018879281.1|ALE30	WP_018867590.1|ALE31	WP_017943040.1|ALE6	WP_018879281.1|ALE9	WP_018860927.1|ALJ10	WP_018138209.1|ALJ11	WP_018138209.1|ALJ12	WP_012981557.1|ALJ15	WP_018871638.1|ALJ16	WP_018141135.1|ALJ1	WP_019023617.1|ALJ20	WP_019023617.1|ALJ21	WP_018936470.1|ALJ24	WP_012981557.1|ALJ2	WP_018860927.1|ALJ3	WP_012981557.1|ALJ4	WP_012981557.1|ALJ5	WP_018141135.1|ALJ6	WP_018141135.1|ALJ7	WP_018138209.1|ALJ8
OG_192:	WP_018168824.1|AKL10	WP_018941402.1|AKL11	WP_018950890.1|AKL12	WP_018868822.1|AKL17	WP_024326717.1|AKL19	WP_018937489.1|AKL3	WP_018144990.1|AKL6	WP_018144990.1|AKL7	WP_018168824.1|AKL8	WP_018937489.1|AKL9	WP_019023554.1|AL21	WP_018168824.1|AL2	WP_018139803.1|AL5	WP_018860989.1|ALD1	WP_018868822.1|ALE10	WP_018868822.1|ALE11	WP_018867581.1|ALE12	WP_017943029.1|ALE14	WP_019582957.1|ALE16	WP_018867581.1|ALE17	WP_018868822.1|ALE18	WP_018868822.1|ALE19	WP_018868822.1|ALE20	WP_018867581.1|ALE21	WP_018881989.1|ALE22	WP_018868822.1|ALE23	WP_018867581.1|ALE25	WP_018881989.1|ALE27	WP_018867581.1|ALE28	WP_018867581.1|ALE30	WP_018877030.1|ALE31	WP_017943029.1|ALE6	WP_018867581.1|ALE9	WP_018860989.1|ALJ10	WP_018139803.1|ALJ11	WP_018139803.1|ALJ12	WP_018139803.1|ALJ15	WP_018871664.1|ALJ16	WP_018141144.1|ALJ1	WP_019023554.1|ALJ20	WP_019023554.1|ALJ21	WP_018936484.1|ALJ24	WP_018139803.1|ALJ2	WP_018860989.1|ALJ3	WP_018139803.1|ALJ4	WP_018139803.1|ALJ5	WP_018141144.1|ALJ6	WP_018141144.1|ALJ7	WP_018139803.1|ALJ8
OG_193:	WP_018168849.1|AKL10	WP_018941428.1|AKL11	WP_018168849.1|AKL12	WP_018947339.1|AKL17	WP_024326741.1|AKL19	WP_018168849.1|AKL3	WP_018145012.1|AKL6	WP_018168849.1|AKL7	WP_018175953.1|AKL8	WP_018168849.1|AKL9	WP_019023577.1|AL21	WP_018175953.1|AL2	WP_018139826.1|AL5	WP_018868116.1|ALD1	WP_018868797.1|ALE10	WP_019569402.1|ALE11	WP_019558360.1|ALE12	WP_017943001.1|ALE14	WP_019558360.1|ALE16	WP_018877009.1|ALE17	WP_018868797.1|ALE18	WP_028491250.1|ALE19	WP_018868797.1|ALE20	WP_018867919.1|ALE21	WP_018877009.1|ALE22	WP_018868797.1|ALE23	WP_018867919.1|ALE25	WP_018877009.1|ALE27	WP_018867919.1|ALE28	WP_018877009.1|ALE30	WP_018877009.1|ALE31	WP_017943001.1|ALE6	WP_018877009.1|ALE9	WP_018868116.1|ALJ10	WP_018139826.1|ALJ11	WP_018139826.1|ALJ12	WP_018139826.1|ALJ15	WP_018871671.1|ALJ16	WP_038052473.1|ALJ1	WP_019023577.1|ALJ20	WP_019023577.1|ALJ21	WP_018936510.1|ALJ24	WP_018139826.1|ALJ2	WP_018860984.1|ALJ3	WP_018139826.1|ALJ4	WP_018139826.1|ALJ5	WP_018874214.1|ALJ6	WP_018141162.1|ALJ7	WP_018139826.1|ALJ8
OG_194:	WP_018168865.1|AKL10	WP_018940275.1|AKL11	WP_018950920.1|AKL12	WP_018947290.1|AKL17	WP_024326758.1|AKL19	WP_018937453.1|AKL3	WP_018145030.1|AKL6	WP_018168865.1|AKL7	WP_018168865.1|AKL8	WP_018937453.1|AKL9	WP_019023564.1|AL21	WP_018649606.1|AL2	WP_018139841.1|AL5	WP_018860969.1|ALD1	WP_018868851.1|ALE10	WP_019569362.1|ALE11	WP_018867569.1|ALE12	WP_017942983.1|ALE14	WP_018867569.1|ALE16	WP_018867569.1|ALE17	WP_018868851.1|ALE18	WP_019022579.1|ALE19	WP_018868851.1|ALE20	WP_018867569.1|ALE21	WP_018867569.1|ALE22	WP_019022579.1|ALE23	WP_018867569.1|ALE25	WP_018867569.1|ALE27	WP_018878215.1|ALE28	WP_018867569.1|ALE30	WP_018867569.1|ALE31	WP_017942983.1|ALE6	WP_018867569.1|ALE9	WP_018860969.1|ALJ10	WP_018139841.1|ALJ11	WP_018139841.1|ALJ12	WP_020146055.1|ALJ15	WP_018871691.1|ALJ16	WP_038052516.1|ALJ1	WP_019023564.1|ALJ20	WP_019023564.1|ALJ21	WP_018936467.1|ALJ24	WP_018139841.1|ALJ2	WP_018860969.1|ALJ3	WP_018139841.1|ALJ4	WP_018139841.1|ALJ5	WP_018874212.1|ALJ6	WP_018141179.1|ALJ7	WP_018139841.1|ALJ8
OG_195:	WP_018169038.1|AKL10	WP_018940026.1|AKL11	WP_018951634.1|AKL12	WP_018947432.1|AKL17	WP_024327512.1|AKL19	WP_018937284.1|AKL3	WP_018145264.1|AKL6	WP_018145264.1|AKL7	WP_018169038.1|AKL8	WP_018937284.1|AKL9	WP_019023762.1|AL21	WP_018169038.1|AL2	WP_018175345.1|AL5	WP_026278577.1|ALD1	WP_019021477.1|ALE10	WP_018869811.1|ALE11	WP_026142892.1|ALE12	WP_026142892.1|ALE14	WP_018877276.1|ALE16	WP_019592791.1|ALE17	WP_019021477.1|ALE18	WP_018869811.1|ALE19	WP_018869811.1|ALE20	WP_019592791.1|ALE21	WP_019592791.1|ALE22	WP_019021477.1|ALE23	WP_019592791.1|ALE25	WP_019592791.1|ALE27	WP_018877276.1|ALE28	WP_018877276.1|ALE30	WP_026280275.1|ALE31	WP_026142892.1|ALE6	WP_018877276.1|ALE9	WP_026278577.1|ALJ10	WP_018137630.1|ALJ11	WP_018137630.1|ALJ12	WP_018993509.1|ALJ15	WP_018873954.1|ALJ16	WP_038051947.1|ALJ1	WP_019023762.1|ALJ20	WP_019023762.1|ALJ21	WP_018935298.1|ALJ24	WP_018993509.1|ALJ2	WP_026278577.1|ALJ3	WP_018175345.1|ALJ4	WP_018175345.1|ALJ5	WP_018142117.1|ALJ6	WP_018142117.1|ALJ7	WP_018137630.1|ALJ8
OG_196:	WP_018169050.1|AKL10	WP_018940012.1|AKL11	WP_018937272.1|AKL12	WP_018947420.1|AKL17	WP_024327498.1|AKL19	WP_018937272.1|AKL3	WP_018145277.1|AKL6	WP_018145277.1|AKL7	WP_018169050.1|AKL8	WP_018937272.1|AKL9	WP_019023774.1|AL21	WP_018169050.1|AL2	WP_012981773.1|AL5	WP_018868069.1|ALD1	WP_018869824.1|ALE10	WP_019570443.1|ALE11	WP_018880826.1|ALE12	WP_017940659.1|ALE14	WP_019583101.1|ALE16	WP_018865833.1|ALE17	WP_018869824.1|ALE18	WP_018869824.1|ALE19	WP_018869824.1|ALE20	WP_018865833.1|ALE21	WP_018880826.1|ALE22	WP_018869824.1|ALE23	WP_018865833.1|ALE25	WP_018880826.1|ALE27	WP_018877286.1|ALE28	WP_018880826.1|ALE30	WP_018876052.1|ALE31	WP_017940659.1|ALE6	WP_018876052.1|ALE9	WP_018868069.1|ALJ10	WP_012981773.1|ALJ11	WP_012981773.1|ALJ12	WP_012981773.1|ALJ15	WP_018872746.1|ALJ16	WP_038051914.1|ALJ1	WP_019023774.1|ALJ20	WP_019023774.1|ALJ21	WP_018935285.1|ALJ24	WP_018994586.1|ALJ2	WP_018860733.1|ALJ3	WP_012981773.1|ALJ4	WP_012981773.1|ALJ5	WP_018142103.1|ALJ6	WP_018142103.1|ALJ7	WP_012981773.1|ALJ8
OG_197:	WP_018169269.1|AKL10	WP_018939541.1|AKL11	WP_018951517.1|AKL12	WP_018947177.1|AKL17	WP_024326816.1|AKL19	WP_018169269.1|AKL3	WP_018144781.1|AKL6	WP_018144781.1|AKL7	WP_018169269.1|AKL8	WP_018169269.1|AKL9	WP_019023456.1|AL21	WP_018650624.1|AL2	WP_018139549.1|AL5	WP_018861108.1|ALD1	WP_019021517.1|ALE10	WP_019570896.1|ALE11	WP_018876656.1|ALE12	WP_017941993.1|ALE14	WP_019583346.1|ALE16	WP_018876656.1|ALE17	WP_019021517.1|ALE18	WP_018947177.1|ALE19	WP_018947177.1|ALE20	WP_018866654.1|ALE21	WP_018876656.1|ALE22	WP_019021517.1|ALE23	WP_018866654.1|ALE25	WP_018876656.1|ALE27	WP_018876656.1|ALE28	WP_018881045.1|ALE30	WP_018876656.1|ALE31	WP_017941993.1|ALE6	WP_018876656.1|ALE9	WP_018861108.1|ALJ10	WP_018139549.1|ALJ11	WP_018139549.1|ALJ12	WP_018993333.1|ALJ15	WP_018873514.1|ALJ16	WP_038052710.1|ALJ1	WP_019023456.1|ALJ20	WP_019023456.1|ALJ21	WP_018936334.1|ALJ24	WP_018139549.1|ALJ2	WP_018861108.1|ALJ3	WP_018139549.1|ALJ4	WP_018139549.1|ALJ5	WP_018141292.1|ALJ6	WP_018141292.1|ALJ7	WP_018139549.1|ALJ8
OG_198:	WP_018169363.1|AKL10	WP_018941562.1|AKL11	WP_018169363.1|AKL12	WP_018947016.1|AKL17	WP_024326303.1|AKL19	WP_018938438.1|AKL3	WP_018146144.1|AKL6	WP_018169363.1|AKL7	WP_018169363.1|AKL8	WP_018938438.1|AKL9	WP_019025063.1|AL21	WP_018169363.1|AL2	WP_012983218.1|AL5	WP_018862820.1|ALD1	WP_018870165.1|ALE10	WP_018870165.1|ALE11	WP_018866554.1|ALE12	WP_017940387.1|ALE14	WP_018866554.1|ALE16	WP_018866554.1|ALE17	WP_018870165.1|ALE18	WP_018870165.1|ALE19	WP_018870165.1|ALE20	WP_018866554.1|ALE21	WP_018866554.1|ALE22	WP_019021913.1|ALE23	WP_018866554.1|ALE25	WP_018866554.1|ALE27	WP_018866554.1|ALE28	WP_018866554.1|ALE30	WP_018866554.1|ALE31	WP_017940387.1|ALE6	WP_018866554.1|ALE9	WP_018862820.1|ALJ10	WP_012983218.1|ALJ11	WP_012983218.1|ALJ12	WP_012983218.1|ALJ15	WP_018872662.1|ALJ16	WP_018874605.1|ALJ1	WP_019025063.1|ALJ20	WP_019025063.1|ALJ21	WP_018936733.1|ALJ24	WP_012983218.1|ALJ2	WP_018862820.1|ALJ3	WP_012983218.1|ALJ4	WP_012983218.1|ALJ5	WP_018874605.1|ALJ6	WP_018141728.1|ALJ7	WP_012983218.1|ALJ8
OG_199:	WP_018169366.1|AKL10	WP_018941559.1|AKL11	WP_018169366.1|AKL12	WP_018947019.1|AKL17	WP_024326300.1|AKL19	WP_018169366.1|AKL3	WP_018146141.1|AKL6	WP_018146141.1|AKL7	WP_018169366.1|AKL8	WP_018169366.1|AKL9	WP_012983215.1|AL21	WP_018169366.1|AL2	WP_018138494.1|AL5	WP_018862823.1|ALD1	WP_018947019.1|ALE10	WP_018870162.1|ALE11	WP_018866557.1|ALE12	WP_017940390.1|ALE14	WP_018866557.1|ALE16	WP_018866557.1|ALE17	WP_018947019.1|ALE18	WP_018947019.1|ALE19	WP_018947019.1|ALE20	WP_018866557.1|ALE21	WP_018882340.1|ALE22	WP_018870162.1|ALE23	WP_018866557.1|ALE25	WP_018882340.1|ALE27	WP_018866557.1|ALE28	WP_018866557.1|ALE30	WP_018876235.1|ALE31	WP_017940390.1|ALE6	WP_018866557.1|ALE9	WP_018862823.1|ALJ10	WP_018138494.1|ALJ11	WP_018138494.1|ALJ12	WP_012983215.1|ALJ15	WP_018872665.1|ALJ16	WP_038053973.1|ALJ1	WP_012983215.1|ALJ20	WP_012983215.1|ALJ21	WP_018936730.1|ALJ24	WP_018138494.1|ALJ2	WP_018862823.1|ALJ3	WP_018138494.1|ALJ4	WP_018138494.1|ALJ5	WP_018874603.1|ALJ6	WP_018141725.1|ALJ7	WP_018138494.1|ALJ8
OG_200:	WP_018169367.1|AKL10	WP_018941558.1|AKL11	WP_018169367.1|AKL12	WP_018947020.1|AKL17	WP_024326299.1|AKL19	WP_018169367.1|AKL3	WP_018146140.1|AKL6	WP_018146140.1|AKL7	WP_018169367.1|AKL8	WP_018169367.1|AKL9	WP_018138495.1|AL21	WP_018169367.1|AL2	WP_018175489.1|AL5	WP_018862824.1|ALD1	WP_018870161.1|ALE10	WP_019569760.1|ALE11	WP_018866558.1|ALE12	WP_017940391.1|ALE14	WP_018866558.1|ALE16	WP_018866558.1|ALE17	WP_018870161.1|ALE18	WP_019021916.1|ALE19	WP_018870161.1|ALE20	WP_018866558.1|ALE21	WP_018866558.1|ALE22	WP_019021916.1|ALE23	WP_018866558.1|ALE25	WP_018866558.1|ALE27	WP_018877986.1|ALE28	WP_018866558.1|ALE30	WP_018866558.1|ALE31	WP_017940391.1|ALE6	WP_018879528.1|ALE9	WP_018862824.1|ALJ10	WP_018138495.1|ALJ11	WP_018138495.1|ALJ12	WP_018138495.1|ALJ15	WP_018872666.1|ALJ16	WP_018141724.1|ALJ1	WP_018138495.1|ALJ20	WP_018138495.1|ALJ21	WP_018936729.1|ALJ24	WP_018138495.1|ALJ2	WP_018862824.1|ALJ3	WP_018175489.1|ALJ4	WP_018175489.1|ALJ5	WP_018141724.1|ALJ6	WP_018141724.1|ALJ7	WP_018138495.1|ALJ8
OG_201:	WP_018169389.1|AKL10	WP_018138448.1|AKL11	WP_018169389.1|AKL12	WP_018946938.1|AKL17	WP_018169389.1|AKL19	WP_018169389.1|AKL3	WP_018146115.1|AKL6	WP_018146115.1|AKL7	WP_018169389.1|AKL8	WP_018169389.1|AKL9	WP_019025026.1|AL21	WP_018169389.1|AL2	WP_018138448.1|AL5	WP_018861899.1|ALD1	WP_018946938.1|ALE10	WP_019569695.1|ALE11	WP_018867840.1|ALE12	WP_017941293.1|ALE14	WP_018867840.1|ALE16	WP_018867840.1|ALE17	WP_018946938.1|ALE18	WP_018946938.1|ALE19	WP_019569695.1|ALE20	WP_018867840.1|ALE21	WP_018867840.1|ALE22	WP_018946938.1|ALE23	WP_018867840.1|ALE25	WP_018867840.1|ALE27	WP_018867840.1|ALE28	WP_018867840.1|ALE30	WP_018867840.1|ALE31	WP_017941293.1|ALE6	WP_018867840.1|ALE9	WP_018861899.1|ALJ10	WP_018138448.1|ALJ11	WP_018138448.1|ALJ12	WP_020146405.1|ALJ15	WP_018872690.1|ALJ16	WP_018140699.1|ALJ1	WP_019025026.1|ALJ20	WP_019025026.1|ALJ21	WP_018936812.1|ALJ24	WP_018138448.1|ALJ2	WP_018861899.1|ALJ3	WP_018138448.1|ALJ4	WP_018138448.1|ALJ5	WP_018140699.1|ALJ6	WP_018140699.1|ALJ7	WP_018138448.1|ALJ8
OG_202:	WP_018169722.1|AKL10	WP_018939695.1|AKL11	WP_018169722.1|AKL12	WP_018945940.1|AKL17	WP_024327421.1|AKL19	WP_018145752.1|AKL3	WP_018145752.1|AKL6	WP_018145752.1|AKL7	WP_018169722.1|AKL8	WP_018145752.1|AKL9	WP_012982564.1|AL21	WP_018169722.1|AL2	WP_018174309.1|AL5	WP_018861321.1|ALD1	WP_019590021.1|ALE10	WP_019570012.1|ALE11	WP_018866252.1|ALE12	WP_017942235.1|ALE14	WP_018866252.1|ALE16	WP_018866252.1|ALE17	WP_019590021.1|ALE18	WP_028491595.1|ALE19	WP_019591423.1|ALE20	WP_018866252.1|ALE21	WP_018879074.1|ALE22	WP_018869484.1|ALE23	WP_018866252.1|ALE25	WP_018879074.1|ALE27	WP_018866252.1|ALE28	WP_018866252.1|ALE30	WP_018866252.1|ALE31	WP_017942235.1|ALE6	WP_018879074.1|ALE9	WP_018861321.1|ALJ10	WP_018139228.1|ALJ11	WP_018139228.1|ALJ12	WP_018139228.1|ALJ15	WP_018872507.1|ALJ16	WP_038054590.1|ALJ1	WP_012982564.1|ALJ20	WP_012982564.1|ALJ21	WP_018935565.1|ALJ24	WP_018139228.1|ALJ2	WP_018861321.1|ALJ3	WP_018174309.1|ALJ4	WP_018174309.1|ALJ5	WP_018140450.1|ALJ6	WP_018140450.1|ALJ7	WP_018139228.1|ALJ8
OG_203:	WP_018169763.1|AKL10	WP_018939749.1|AKL11	WP_018169763.1|AKL12	WP_018869428.1|AKL17	WP_024327366.1|AKL19	WP_018169763.1|AKL3	WP_018145696.1|AKL6	WP_019611746.1|AKL7	WP_018169763.1|AKL8	WP_018169763.1|AKL9	WP_012982621.1|AL21	WP_018169763.1|AL2	WP_012982621.1|AL5	WP_018861377.1|ALD1	WP_018869428.1|ALE10	WP_018869428.1|ALE11	WP_018866307.1|ALE12	WP_017942291.1|ALE14	WP_018875471.1|ALE16	WP_018866307.1|ALE17	WP_018869428.1|ALE18	WP_018869428.1|ALE19	WP_018869428.1|ALE20	WP_018866307.1|ALE21	WP_018866307.1|ALE22	WP_018869428.1|ALE23	WP_018866307.1|ALE25	WP_018866307.1|ALE27	WP_018866307.1|ALE28	WP_018866307.1|ALE30	WP_018875471.1|ALE31	WP_017942291.1|ALE6	WP_018866307.1|ALE9	WP_018861377.1|ALJ10	WP_012982621.1|ALJ11	WP_012982621.1|ALJ12	WP_012982621.1|ALJ15	WP_018872562.1|ALJ16	WP_038054672.1|ALJ1	WP_012982621.1|ALJ20	WP_012982621.1|ALJ21	WP_018935509.1|ALJ24	WP_012982621.1|ALJ2	WP_018861377.1|ALJ3	WP_012982621.1|ALJ4	WP_012982621.1|ALJ5	WP_018140113.1|ALJ6	WP_018140113.1|ALJ7	WP_012982621.1|ALJ8
OG_204:	WP_018169782.1|AKL10	WP_018939773.1|AKL11	WP_018145673.1|AKL12	WP_018869393.1|AKL17	WP_024327345.1|AKL19	WP_018145673.1|AKL3	WP_018145673.1|AKL6	WP_018145673.1|AKL7	WP_018176792.1|AKL8	WP_018145673.1|AKL9	WP_012982661.1|AL21	WP_018169782.1|AL2	WP_018139418.1|AL5	WP_018861402.1|ALD1	WP_018869393.1|ALE10	WP_018869393.1|ALE11	WP_018866329.1|ALE12	WP_017941563.1|ALE14	WP_018866329.1|ALE16	WP_018866329.1|ALE17	WP_018869393.1|ALE18	WP_018869393.1|ALE19	WP_019591237.1|ALE20	WP_018866329.1|ALE21	WP_018866329.1|ALE22	WP_019022043.1|ALE23	WP_018866329.1|ALE25	WP_018866329.1|ALE27	WP_018877407.1|ALE28	WP_018866329.1|ALE30	WP_018866329.1|ALE31	WP_017941563.1|ALE6	WP_018866329.1|ALE9	WP_018861402.1|ALJ10	WP_018139418.1|ALJ11	WP_018139418.1|ALJ12	WP_018139418.1|ALJ15	WP_018872587.1|ALJ16	WP_038054689.1|ALJ1	WP_012982661.1|ALJ20	WP_012982661.1|ALJ21	WP_018935481.1|ALJ24	WP_018139418.1|ALJ2	WP_018861402.1|ALJ3	WP_018139418.1|ALJ4	WP_018139418.1|ALJ5	WP_018874910.1|ALJ6	WP_018140092.1|ALJ7	WP_018139418.1|ALJ8
OG_205:	WP_018169799.1|AKL10	WP_018939636.1|AKL11	WP_018169799.1|AKL12	WP_018946038.1|AKL17	WP_024327328.1|AKL19	WP_018937561.1|AKL3	WP_018145656.1|AKL6	WP_019611768.1|AKL7	WP_018169799.1|AKL8	WP_018937561.1|AKL9	WP_019024191.1|AL21	WP_018169799.1|AL2	WP_018139694.1|AL5	WP_018861269.1|ALD1	WP_018869375.1|ALE10	WP_018869375.1|ALE11	WP_018866346.1|ALE12	WP_017941580.1|ALE14	WP_018866346.1|ALE16	WP_018866346.1|ALE17	WP_018869375.1|ALE18	WP_028491095.1|ALE19	WP_018869375.1|ALE20	WP_018866346.1|ALE21	WP_018879128.1|ALE22	WP_018946038.1|ALE23	WP_018866346.1|ALE25	WP_018879128.1|ALE27	WP_018877418.1|ALE28	WP_018866346.1|ALE30	WP_018866346.1|ALE31	WP_017941580.1|ALE6	WP_018879128.1|ALE9	WP_018861269.1|ALJ10	WP_018139694.1|ALJ11	WP_018139694.1|ALJ12	WP_018139694.1|ALJ15	WP_018872603.1|ALJ16	WP_038054717.1|ALJ1	WP_019024191.1|ALJ20	WP_019024191.1|ALJ21	WP_018935463.1|ALJ24	WP_018995305.1|ALJ2	WP_018861269.1|ALJ3	WP_018139694.1|ALJ4	WP_018139694.1|ALJ5	WP_018140075.1|ALJ6	WP_018140075.1|ALJ7	WP_018139694.1|ALJ8
OG_206:	WP_018169820.1|AKL10	WP_018939616.1|AKL11	WP_018169820.1|AKL12	WP_026288880.1|AKL17	WP_017940689.1|AKL19	WP_018169820.1|AKL3	WP_018145631.1|AKL6	WP_018169820.1|AKL7	WP_018169820.1|AKL8	WP_018169820.1|AKL9	WP_019024171.1|AL21	WP_018169820.1|AL2	WP_018139673.1|AL5	WP_018862361.1|ALD1	WP_026279570.1|ALE10	WP_026331399.1|ALE11	WP_018866368.1|ALE12	WP_017940689.1|ALE14	WP_018866368.1|ALE16	WP_018866368.1|ALE17	WP_026279570.1|ALE18	WP_026279570.1|ALE19	WP_024329563.1|ALE20	WP_018866368.1|ALE21	WP_018866368.1|ALE22	WP_026300837.1|ALE23	WP_018866368.1|ALE25	WP_018866368.1|ALE27	WP_018866368.1|ALE28	WP_018866368.1|ALE30	WP_018866368.1|ALE31	WP_017940689.1|ALE6	WP_018866368.1|ALE9	WP_018862361.1|ALJ10	WP_018139673.1|ALJ11	WP_018139673.1|ALJ12	WP_018139673.1|ALJ15	WP_018872637.1|ALJ16	WP_018140054.1|ALJ1	WP_019024171.1|ALJ20	WP_019024171.1|ALJ21	WP_026287617.1|ALJ24	WP_018139673.1|ALJ2	WP_018862361.1|ALJ3	WP_018139673.1|ALJ4	WP_018139673.1|ALJ5	WP_018140054.1|ALJ6	WP_018140054.1|ALJ7	WP_018139673.1|ALJ8
OG_207:	WP_018169848.1|AKL10	WP_018941101.1|AKL11	WP_018169848.1|AKL12	WP_018947820.1|AKL17	WP_024327271.1|AKL19	WP_018938624.1|AKL3	WP_018145602.1|AKL6	WP_018169848.1|AKL7	WP_018169848.1|AKL8	WP_018938624.1|AKL9	WP_026301025.1|AL21	WP_018169848.1|AL2	WP_018862913.1|AL5	WP_018862338.1|ALD1	WP_026331440.1|ALE10	WP_026331440.1|ALE11	WP_018866966.1|ALE12	WP_017941820.1|ALE14	WP_019583901.1|ALE16	WP_018866966.1|ALE17	WP_026331440.1|ALE18	WP_018870708.1|ALE19	WP_019591335.1|ALE20	WP_018866966.1|ALE21	WP_018866966.1|ALE22	WP_026300905.1|ALE23	WP_018866966.1|ALE25	WP_018866966.1|ALE27	WP_018877453.1|ALE28	WP_018880582.1|ALE30	WP_018866966.1|ALE31	WP_017941820.1|ALE6	WP_018880211.1|ALE9	WP_018862338.1|ALJ10	WP_018139643.1|ALJ11	WP_018139643.1|ALJ12	WP_018173950.1|ALJ15	WP_018873031.1|ALJ16	WP_038051017.1|ALJ1	WP_026301025.1|ALJ20	WP_026301025.1|ALJ21	WP_018935016.1|ALJ24	WP_018173950.1|ALJ2	WP_018862338.1|ALJ3	WP_018862913.1|ALJ4	WP_018862913.1|ALJ5	WP_018875141.1|ALJ6	WP_018141054.1|ALJ7	WP_018139643.1|ALJ8
OG_208:	WP_018169851.1|AKL10	WP_018941097.1|AKL11	WP_018951946.1|AKL12	WP_018947816.1|AKL17	WP_024327267.1|AKL19	WP_018169851.1|AKL3	WP_018145598.1|AKL6	WP_018176738.1|AKL7	WP_018176738.1|AKL8	WP_018169851.1|AKL9	WP_019024139.1|AL21	WP_018169851.1|AL2	WP_018139639.1|AL5	WP_018862334.1|ALD1	WP_018870712.1|ALE10	WP_019570667.1|ALE11	WP_018875546.1|ALE12	WP_018158425.1|ALE14	WP_018875546.1|ALE16	WP_018866970.1|ALE17	WP_018870712.1|ALE18	WP_018870712.1|ALE19	WP_018870712.1|ALE20	WP_018866970.1|ALE21	WP_018882037.1|ALE22	WP_018870712.1|ALE23	WP_018866970.1|ALE25	WP_018882037.1|ALE27	WP_018875546.1|ALE28	WP_018866970.1|ALE30	WP_018875546.1|ALE31	WP_018158425.1|ALE6	WP_018875546.1|ALE9	WP_018862334.1|ALJ10	WP_018139639.1|ALJ11	WP_018139639.1|ALJ12	WP_018994229.1|ALJ15	WP_018873027.1|ALJ16	WP_038051009.1|ALJ1	WP_019024139.1|ALJ20	WP_019024139.1|ALJ21	WP_018935012.1|ALJ24	WP_018173952.1|ALJ2	WP_018862334.1|ALJ3	WP_018139639.1|ALJ4	WP_018139639.1|ALJ5	WP_018141050.1|ALJ6	WP_018141050.1|ALJ7	WP_018139639.1|ALJ8
OG_209:	WP_018169970.1|AKL10	WP_018940439.1|AKL11	WP_018145455.1|AKL12	WP_026288876.1|AKL17	WP_018145455.1|AKL19	WP_018145455.1|AKL3	WP_018145455.1|AKL6	WP_019611866.1|AKL7	WP_018145455.1|AKL8	WP_018145455.1|AKL9	WP_038029438.1|AL21	WP_018145455.1|AL2	WP_038038722.1|AL5	WP_026278690.1|ALD1	WP_019590254.1|ALE10	WP_019590254.1|ALE11	WP_019558894.1|ALE12	WP_017942012.1|ALE14	WP_018867321.1|ALE16	WP_018876827.1|ALE17	WP_019590254.1|ALE18	WP_028491131.1|ALE19	WP_019591279.1|ALE20	WP_018867321.1|ALE21	WP_018876827.1|ALE22	WP_026300841.1|ALE23	WP_018867321.1|ALE25	WP_018876827.1|ALE27	WP_018877833.1|ALE28	WP_018876827.1|ALE30	WP_018876827.1|ALE31	WP_017942012.1|ALE6	WP_018878975.1|ALE9	WP_026278690.1|ALJ10	WP_038038722.1|ALJ11	WP_038038722.1|ALJ12	WP_020146210.1|ALJ15	WP_026279895.1|ALJ16	WP_018140930.1|ALJ1	WP_038029438.1|ALJ20	WP_038029438.1|ALJ21	WP_026287612.1|ALJ24	WP_038038722.1|ALJ2	WP_026278690.1|ALJ3	WP_038038722.1|ALJ4	WP_038038722.1|ALJ5	WP_018140930.1|ALJ6	WP_018140930.1|ALJ7	WP_038038722.1|ALJ8
OG_210:	WP_018170056.1|AKL10	WP_018940327.1|AKL11	WP_026289403.1|AKL12	WP_018946083.1|AKL17	WP_024326129.1|AKL19	WP_018938080.1|AKL3	WP_018144186.1|AKL6	WP_018175763.1|AKL7	WP_018175763.1|AKL8	WP_018938080.1|AKL9	WP_019025178.1|AL21	WP_026313036.1|AL2	WP_018174116.1|AL5	WP_018862748.1|ALD1	WP_019590250.1|ALE10	WP_019570353.1|ALE11	WP_018866150.1|ALE12	WP_017941600.1|ALE14	WP_019584352.1|ALE16	WP_019584352.1|ALE17	WP_019590250.1|ALE18	WP_028491124.1|ALE19	WP_019591274.1|ALE20	WP_018866150.1|ALE21	WP_018866150.1|ALE22	WP_019021991.1|ALE23	WP_018866150.1|ALE25	WP_018866150.1|ALE27	WP_018877583.1|ALE28	WP_018866150.1|ALE30	WP_018876391.1|ALE31	WP_017941600.1|ALE6	WP_018880361.1|ALE9	WP_018862748.1|ALJ10	WP_018138419.1|ALJ11	WP_018138419.1|ALJ12	WP_020146464.1|ALJ15	WP_018871895.1|ALJ16	WP_018140827.1|ALJ1	WP_019025178.1|ALJ20	WP_019025178.1|ALJ21	WP_018935634.1|ALJ24	WP_018174116.1|ALJ2	WP_018862748.1|ALJ3	WP_018174116.1|ALJ4	WP_018174116.1|ALJ5	WP_018140827.1|ALJ6	WP_018140827.1|ALJ7	WP_018138419.1|ALJ8
OG_211:	WP_018175596.1|AKL10	WP_018940009.1|AKL11	WP_018951624.1|AKL12	WP_026289012.1|AKL17	WP_024327495.1|AKL19	WP_018937270.1|AKL3	WP_018145280.1|AKL6	WP_018145280.1|AKL7	WP_018175596.1|AKL8	WP_018937270.1|AKL9	WP_019023777.1|AL21	WP_018649662.1|AL2	WP_018175355.1|AL5	WP_018868068.1|ALD1	WP_019589111.1|ALE10	WP_019570442.1|ALE11	WP_018876054.1|ALE12	WP_017940656.1|ALE14	WP_018876054.1|ALE16	WP_028484982.1|ALE17	WP_019589111.1|ALE18	WP_028490967.1|ALE19	WP_019591030.1|ALE20	WP_018865830.1|ALE21	WP_018881659.1|ALE22	WP_019021465.1|ALE23	WP_018865830.1|ALE25	WP_018881659.1|ALE27	WP_018876054.1|ALE28	WP_018880825.1|ALE30	WP_018876054.1|ALE31	WP_017940656.1|ALE6	WP_018879478.1|ALE9	WP_018868068.1|ALJ10	WP_012981776.1|ALJ11	WP_012981776.1|ALJ12	WP_012981776.1|ALJ15	WP_018872749.1|ALJ16	WP_018142100.1|ALJ1	WP_019023777.1|ALJ20	WP_019023777.1|ALJ21	WP_018935282.1|ALJ24	WP_012981776.1|ALJ2	WP_018860730.1|ALJ3	WP_018175355.1|ALJ4	WP_018175355.1|ALJ5	WP_018142100.1|ALJ6	WP_018142100.1|ALJ7	WP_012981776.1|ALJ8
OG_212:	WP_018175597.1|AKL10	WP_018940011.1|AKL11	WP_018145278.1|AKL12	WP_018947419.1|AKL17	WP_024327497.1|AKL19	WP_018937271.1|AKL3	WP_018145278.1|AKL6	WP_018145278.1|AKL7	WP_018175597.1|AKL8	WP_018937271.1|AKL9	WP_019023775.1|AL21	WP_018175597.1|AL2	WP_012981774.1|AL5	WP_018860732.1|ALD1	WP_019021466.1|ALE10	WP_019021466.1|ALE11	WP_019558459.1|ALE12	WP_017940658.1|ALE14	WP_018865832.1|ALE16	WP_019558459.1|ALE17	WP_019021466.1|ALE18	WP_028490968.1|ALE19	WP_019021466.1|ALE20	WP_018865832.1|ALE21	WP_018865832.1|ALE22	WP_019021466.1|ALE23	WP_018865832.1|ALE25	WP_018865832.1|ALE27	WP_018877287.1|ALE28	WP_018865832.1|ALE30	WP_018876053.1|ALE31	WP_017940658.1|ALE6	WP_018877287.1|ALE9	WP_018860732.1|ALJ10	WP_012981774.1|ALJ11	WP_012981774.1|ALJ12	WP_012981774.1|ALJ15	WP_018872747.1|ALJ16	WP_018142102.1|ALJ1	WP_019023775.1|ALJ20	WP_019023775.1|ALJ21	WP_018935284.1|ALJ24	WP_012981774.1|ALJ2	WP_018860732.1|ALJ3	WP_012981774.1|ALJ4	WP_012981774.1|ALJ5	WP_018142102.1|ALJ6	WP_018142102.1|ALJ7	WP_012981774.1|ALJ8
OG_213:	WP_018175756.1|AKL10	WP_018940316.1|AKL11	WP_018950820.1|AKL12	WP_018946101.1|AKL17	WP_024326138.1|AKL19	WP_018938088.1|AKL3	WP_018144194.1|AKL6	WP_018144194.1|AKL7	WP_018175756.1|AKL8	WP_018938088.1|AKL9	WP_019025188.1|AL21	WP_018649945.1|AL2	WP_018138410.1|AL5	WP_018862759.1|ALD1	WP_019590262.1|ALE10	WP_018869308.1|ALE11	WP_018866140.1|ALE12	WP_081602011.1|ALE14	WP_019584347.1|ALE16	WP_018866140.1|ALE17	WP_019590262.1|ALE18	WP_028491139.1|ALE19	WP_019590262.1|ALE20	WP_018866140.1|ALE21	WP_018881139.1|ALE22	WP_018869308.1|ALE23	WP_018866140.1|ALE25	WP_018881139.1|ALE27	WP_018877589.1|ALE28	WP_018881139.1|ALE30	WP_018866140.1|ALE31	WP_081602011.1|ALE6	WP_018880355.1|ALE9	WP_018862759.1|ALJ10	WP_018138410.1|ALJ11	WP_018138410.1|ALJ12	WP_020146456.1|ALJ15	WP_051074930.1|ALJ16	WP_081911432.1|ALJ1	WP_019025188.1|ALJ20	WP_019025188.1|ALJ21	WP_018935712.1|ALJ24	WP_018138410.1|ALJ2	WP_018862759.1|ALJ3	WP_018138410.1|ALJ4	WP_018138410.1|ALJ5	WP_083916376.1|ALJ6	WP_081610817.1|ALJ7	WP_018138410.1|ALJ8
OG_214:	WP_018175776.1|AKL10	WP_018940980.1|AKL11	WP_018175776.1|AKL12	WP_018946057.1|AKL17	WP_024326108.1|AKL19	WP_018649966.1|AKL3	WP_018144167.1|AKL6	WP_019612183.1|AKL7	WP_018175776.1|AKL8	WP_018649966.1|AKL9	WP_026301014.1|AL21	WP_018649966.1|AL2	WP_018174017.1|AL5	WP_018862189.1|ALD1	WP_019590235.1|ALE10	WP_019570334.1|ALE11	WP_019558538.1|ALE12	WP_018158515.1|ALE14	WP_019584362.1|ALE16	WP_019584362.1|ALE17	WP_019590235.1|ALE18	WP_028491105.1|ALE19	WP_019022012.1|ALE20	WP_018866169.1|ALE21	WP_018876404.1|ALE22	WP_019022012.1|ALE23	WP_018866169.1|ALE25	WP_018876404.1|ALE27	WP_018877570.1|ALE28	WP_018880372.1|ALE30	WP_018876404.1|ALE31	WP_018158515.1|ALE6	WP_018880372.1|ALE9	WP_018862189.1|ALJ10	WP_018138523.1|ALJ11	WP_018138523.1|ALJ12	WP_020146521.1|ALJ15	WP_018873261.1|ALJ16	WP_038054164.1|ALJ1	WP_026301014.1|ALJ20	WP_026301014.1|ALJ21	WP_018935443.1|ALJ24	WP_018995151.1|ALJ2	WP_018862189.1|ALJ3	WP_018174017.1|ALJ4	WP_018174017.1|ALJ5	WP_018874979.1|ALJ6	WP_018139936.1|ALJ7	WP_018138523.1|ALJ8
OG_215:	WP_018175778.1|AKL10	WP_018940983.1|AKL11	WP_018175778.1|AKL12	WP_018946054.1|AKL17	WP_024326105.1|AKL19	WP_018170039.1|AKL3	WP_018144164.1|AKL6	WP_018144164.1|AKL7	WP_018175778.1|AKL8	WP_018170039.1|AKL9	WP_019023987.1|AL21	WP_018175778.1|AL2	WP_018174019.1|AL5	WP_081616599.1|ALD1	WP_019022015.1|ALE10	WP_019022015.1|ALE11	WP_018866172.1|ALE12	WP_017942095.1|ALE14	WP_018876407.1|ALE16	WP_018876407.1|ALE17	WP_019022015.1|ALE18	WP_019022015.1|ALE19	WP_019022015.1|ALE20	WP_018866172.1|ALE21	WP_018877567.1|ALE22	WP_019022015.1|ALE23	WP_018866172.1|ALE25	WP_018877567.1|ALE27	WP_018877567.1|ALE28	WP_018881149.1|ALE30	WP_018876407.1|ALE31	WP_017942095.1|ALE6	WP_018876407.1|ALE9	WP_081616599.1|ALJ10	WP_018138526.1|ALJ11	WP_018138526.1|ALJ12	WP_018174019.1|ALJ15	WP_018873264.1|ALJ16	WP_038054172.1|ALJ1	WP_019023987.1|ALJ20	WP_019023987.1|ALJ21	WP_018935446.1|ALJ24	WP_018174019.1|ALJ2	WP_081616599.1|ALJ3	WP_018174019.1|ALJ4	WP_018174019.1|ALJ5	WP_018139933.1|ALJ6	WP_018139933.1|ALJ7	WP_018138526.1|ALJ8
OG_216:	WP_018175814.1|AKL10	WP_018941167.1|AKL11	WP_018952112.1|AKL12	WP_018946828.1|AKL17	WP_024326022.1|AKL19	WP_018938990.1|AKL3	WP_018144139.1|AKL6	WP_018144139.1|AKL7	WP_018175814.1|AKL8	WP_018938990.1|AKL9	WP_019024905.1|AL21	WP_018649709.1|AL2	WP_018175400.1|AL5	WP_018862028.1|ALD1	WP_019589780.1|ALE10	WP_019569601.1|ALE11	WP_019558977.1|ALE12	WP_017940412.1|ALE14	WP_018867141.1|ALE16	WP_018878278.1|ALE17	WP_019589780.1|ALE18	WP_018935809.1|ALE19	WP_019591092.1|ALE20	WP_018867141.1|ALE21	WP_018878278.1|ALE22	WP_019021760.1|ALE23	WP_018867141.1|ALE25	WP_018878278.1|ALE27	WP_018878278.1|ALE28	WP_018878278.1|ALE30	WP_018875863.1|ALE31	WP_017940412.1|ALE6	WP_018878278.1|ALE9	WP_018862028.1|ALJ10	WP_018138611.1|ALJ11	WP_018138611.1|ALJ12	WP_012983405.1|ALJ15	WP_018873353.1|ALJ16	WP_038051643.1|ALJ1	WP_019024905.1|ALJ20	WP_019024905.1|ALJ21	WP_018935809.1|ALJ24	WP_018175400.1|ALJ2	WP_018862028.1|ALJ3	WP_018175400.1|ALJ4	WP_018175400.1|ALJ5	WP_018874343.1|ALJ6	WP_018141964.1|ALJ7	WP_018138611.1|ALJ8
OG_217:	WP_018175823.1|AKL10	WP_026288243.1|AKL11	WP_018175823.1|AKL12	WP_018946840.1|AKL17	WP_024326042.1|AKL19	WP_026287993.1|AKL3	WP_026182089.1|AKL6	WP_026182089.1|AKL7	WP_018175823.1|AKL8	WP_026287993.1|AKL9	WP_019023884.1|AL21	WP_018175823.1|AL2	WP_018174607.1|AL5	WP_018860596.1|ALD1	WP_019589773.1|ALE10	WP_019569611.1|ALE11	WP_018878744.1|ALE12	WP_017940576.1|ALE14	WP_019584570.1|ALE16	WP_018878744.1|ALE17	WP_019589773.1|ALE18	WP_028491389.1|ALE19	WP_019591102.1|ALE20	WP_018867124.1|ALE21	WP_018878744.1|ALE22	WP_019021770.1|ALE23	WP_018867124.1|ALE25	WP_018878744.1|ALE27	WP_018878744.1|ALE28	WP_018881191.1|ALE30	WP_018877126.1|ALE31	WP_017940576.1|ALE6	WP_018879906.1|ALE9	WP_018860596.1|ALJ10	WP_018138591.1|ALJ11	WP_018138591.1|ALJ12	WP_020146339.1|ALJ15	WP_018873704.1|ALJ16	WP_038051705.1|ALJ1	WP_019023884.1|ALJ20	WP_019023884.1|ALJ21	WP_083916875.1|ALJ24	WP_018174607.1|ALJ2	WP_018860596.1|ALJ3	WP_018174607.1|ALJ4	WP_018174607.1|ALJ5	WP_018874363.1|ALJ6	WP_018141990.1|ALJ7	WP_018138591.1|ALJ8
OG_218:	WP_018175824.1|AKL10	WP_018940924.1|AKL11	WP_018175824.1|AKL12	WP_018870352.1|AKL17	WP_018141991.1|AKL19	WP_018175824.1|AKL3	WP_018145384.1|AKL6	WP_018145384.1|AKL7	WP_018175824.1|AKL8	WP_018175824.1|AKL9	WP_012981909.1|AL21	WP_018168064.1|AL2	WP_018138592.1|AL5	WP_012981909.1|ALD1	WP_018870352.1|ALE10	WP_018870352.1|ALE11	WP_018141991.1|ALE12	WP_018141991.1|ALE14	WP_018141991.1|ALE16	WP_018141991.1|ALE17	WP_018870352.1|ALE18	WP_018870352.1|ALE19	WP_018870352.1|ALE20	WP_026279267.1|ALE21	WP_018141991.1|ALE22	WP_018870352.1|ALE23	WP_026279267.1|ALE25	WP_018141991.1|ALE27	WP_018141991.1|ALE28	WP_018141991.1|ALE30	WP_018141991.1|ALE31	WP_018141991.1|ALE6	WP_018141991.1|ALE9	WP_012981909.1|ALJ10	WP_018138592.1|ALJ11	WP_018138592.1|ALJ12	WP_018138592.1|ALJ15	WP_026279962.1|ALJ16	WP_038051709.1|ALJ1	WP_012981909.1|ALJ20	WP_012981909.1|ALJ21	WP_026287631.1|ALJ24	WP_018138592.1|ALJ2	WP_012981909.1|ALJ3	WP_018138592.1|ALJ4	WP_018138592.1|ALJ5	WP_018141991.1|ALJ6	WP_018141991.1|ALJ7	WP_018138592.1|ALJ8
OG_219:	WP_018175878.1|AKL10	WP_018939978.1|AKL11	WP_018145285.1|AKL12	WP_018946818.1|AKL17	WP_024327490.1|AKL19	WP_018937268.1|AKL3	WP_018145285.1|AKL6	WP_018145285.1|AKL7	WP_018175878.1|AKL8	WP_018937268.1|AKL9	WP_019023805.1|AL21	WP_018169058.1|AL2	WP_018175373.1|AL5	WP_018860700.1|ALD1	WP_018870367.1|ALE10	WP_019569592.1|ALE11	WP_018865825.1|ALE12	WP_017940792.1|ALE14	WP_018876059.1|ALE16	WP_018880821.1|ALE17	WP_018870367.1|ALE18	WP_018870367.1|ALE19	WP_018870367.1|ALE20	WP_018865825.1|ALE21	WP_018882489.1|ALE22	WP_018870367.1|ALE23	WP_018865825.1|ALE25	WP_018882489.1|ALE27	WP_018877292.1|ALE28	WP_018880821.1|ALE30	WP_018876059.1|ALE31	WP_017940792.1|ALE6	WP_018877292.1|ALE9	WP_018860700.1|ALJ10	WP_018137840.1|ALJ11	WP_018137840.1|ALJ12	WP_018137840.1|ALJ15	WP_018872754.1|ALJ16	WP_038051896.1|ALJ1	WP_019023805.1|ALJ20	WP_019023805.1|ALJ21	WP_018935812.1|ALJ24	WP_018137840.1|ALJ2	WP_018860700.1|ALJ3	WP_018175373.1|ALJ4	WP_018175373.1|ALJ5	WP_018142095.1|ALJ6	WP_018142095.1|ALJ7	WP_018137840.1|ALJ8
OG_220:	WP_018175901.1|AKL10	WP_018939560.1|AKL11	WP_018938656.1|AKL12	WP_018936517.1|AKL17	WP_024326636.1|AKL19	WP_018938656.1|AKL3	WP_018144904.1|AKL6	WP_018175901.1|AKL7	WP_018175901.1|AKL8	WP_018938656.1|AKL9	WP_019023475.1|AL21	WP_018168756.1|AL2	WP_018139724.1|AL5	WP_018861088.1|ALD1	WP_018936517.1|ALE10	WP_018936517.1|ALE11	WP_019558923.1|ALE12	WP_017943119.1|ALE14	WP_019584316.1|ALE16	WP_018867665.1|ALE17	WP_018936517.1|ALE18	WP_028491244.1|ALE19	WP_018936517.1|ALE20	WP_018867665.1|ALE21	WP_018881954.1|ALE22	WP_018936517.1|ALE23	WP_018867665.1|ALE25	WP_018881954.1|ALE27	WP_018878268.1|ALE28	WP_018880965.1|ALE30	WP_018867665.1|ALE31	WP_017943119.1|ALE6	WP_018867665.1|ALE9	WP_018861088.1|ALJ10	WP_018139724.1|ALJ11	WP_018139724.1|ALJ12	WP_018867665.1|ALJ15	WP_018871556.1|ALJ16	WP_038052522.1|ALJ1	WP_019023475.1|ALJ20	WP_019023475.1|ALJ21	WP_018936517.1|ALJ24	WP_018994435.1|ALJ2	WP_018861088.1|ALJ3	WP_018139724.1|ALJ4	WP_018139724.1|ALJ5	WP_018874209.1|ALJ6	WP_018141183.1|ALJ7	WP_018139724.1|ALJ8
OG_221:	WP_018175903.1|AKL10	WP_018939562.1|AKL11	WP_018951604.1|AKL12	WP_018947347.1|AKL17	WP_024326638.1|AKL19	WP_018175903.1|AKL3	WP_018144906.1|AKL6	WP_018144906.1|AKL7	WP_018175903.1|AKL8	WP_018175903.1|AKL9	WP_019023477.1|AL21	WP_018168758.1|AL2	WP_018175062.1|AL5	WP_018861086.1|ALD1	WP_019569409.1|ALE10	WP_019569409.1|ALE11	WP_018867663.1|ALE12	WP_017943117.1|ALE14	WP_018867663.1|ALE16	WP_018867663.1|ALE17	WP_019569409.1|ALE18	WP_028491242.1|ALE19	WP_019569409.1|ALE20	WP_018867663.1|ALE21	WP_018881955.1|ALE22	WP_019022624.1|ALE23	WP_018867663.1|ALE25	WP_018881955.1|ALE27	WP_018867663.1|ALE28	WP_018867663.1|ALE30	WP_018867663.1|ALE31	WP_017943117.1|ALE6	WP_018867663.1|ALE9	WP_018861086.1|ALJ10	WP_018139726.1|ALJ11	WP_018139726.1|ALJ12	WP_018139726.1|ALJ15	WP_026279648.1|ALJ16	WP_018874211.1|ALJ1	WP_019023477.1|ALJ20	WP_019023477.1|ALJ21	WP_018936519.1|ALJ24	WP_018175062.1|ALJ2	WP_018861086.1|ALJ3	WP_018175062.1|ALJ4	WP_018175062.1|ALJ5	WP_018874211.1|ALJ6	WP_018141181.1|ALJ7	WP_018139726.1|ALJ8
OG_222:	WP_018175909.1|AKL10	WP_018940253.1|AKL11	WP_018175909.1|AKL12	WP_018947274.1|AKL17	WP_024326652.1|AKL19	WP_018175909.1|AKL3	WP_018144922.1|AKL6	WP_018144922.1|AKL7	WP_018175909.1|AKL8	WP_018175909.1|AKL9	WP_019023608.1|AL21	WP_018175909.1|AL2	WP_018175133.1|AL5	WP_018868099.1|ALD1	WP_019588928.1|ALE10	WP_019569352.1|ALE11	WP_018867647.1|ALE12	WP_017943101.1|ALE14	WP_018876771.1|ALE16	WP_028484690.1|ALE17	WP_019588928.1|ALE18	WP_028491294.1|ALE19	WP_019590872.1|ALE20	WP_018867647.1|ALE21	WP_018876771.1|ALE22	WP_019022567.1|ALE23	WP_018867647.1|ALE25	WP_018876771.1|ALE27	WP_018876771.1|ALE28	WP_018879249.1|ALE30	WP_018876771.1|ALE31	WP_017943101.1|ALE6	WP_018879249.1|ALE9	WP_018868099.1|ALJ10	WP_018139865.1|ALJ11	WP_018139865.1|ALJ12	WP_012981546.1|ALJ15	WP_018871579.1|ALJ16	WP_038052336.1|ALJ1	WP_019023608.1|ALJ20	WP_019023608.1|ALJ21	WP_018936450.1|ALJ24	WP_018994492.1|ALJ2	WP_018860938.1|ALJ3	WP_018175133.1|ALJ4	WP_018175133.1|ALJ5	WP_018141076.1|ALJ6	WP_018141076.1|ALJ7	WP_018139865.1|ALJ8
OG_223:	WP_018175911.1|AKL10	WP_018940258.1|AKL11	WP_018175911.1|AKL12	WP_018947278.1|AKL17	WP_024326656.1|AKL19	WP_018175911.1|AKL3	WP_018144927.1|AKL6	WP_018175911.1|AKL7	WP_018175911.1|AKL8	WP_018175911.1|AKL9	WP_019023603.1|AL21	WP_018175911.1|AL2	WP_018175132.1|AL5	WP_018860943.1|ALD1	WP_019569355.1|ALE10	WP_019569355.1|ALE11	WP_018867642.1|ALE12	WP_017943096.1|ALE14	WP_018878255.1|ALE16	WP_018878255.1|ALE17	WP_019569355.1|ALE18	WP_028491292.1|ALE19	WP_019022569.1|ALE20	WP_018867642.1|ALE21	WP_018880955.1|ALE22	WP_019022569.1|ALE23	WP_018867642.1|ALE25	WP_018880955.1|ALE27	WP_018878255.1|ALE28	WP_018880955.1|ALE30	WP_018876774.1|ALE31	WP_017943096.1|ALE6	WP_018879252.1|ALE9	WP_018860943.1|ALJ10	WP_018139862.1|ALJ11	WP_018139862.1|ALJ12	WP_012981541.1|ALJ15	WP_018871584.1|ALJ16	WP_018141081.1|ALJ1	WP_019023603.1|ALJ20	WP_019023603.1|ALJ21	WP_018936455.1|ALJ24	WP_018139862.1|ALJ2	WP_018860943.1|ALJ3	WP_018175132.1|ALJ4	WP_018175132.1|ALJ5	WP_018141081.1|ALJ6	WP_018141081.1|ALJ7	WP_018139862.1|ALJ8
OG_224:	WP_018176075.1|AKL10	WP_018941632.1|AKL11	WP_018951128.1|AKL12	WP_018946898.1|AKL17	WP_024327046.1|AKL19	WP_018176075.1|AKL3	WP_018143977.1|AKL6	WP_018143977.1|AKL7	WP_018176075.1|AKL8	WP_018176075.1|AKL9	WP_019025201.1|AL21	WP_018176075.1|AL2	WP_018138397.1|AL5	WP_018862772.1|ALD1	WP_018870293.1|ALE10	WP_018870293.1|ALE11	WP_018867524.1|ALE12	WP_017941173.1|ALE14	WP_017941173.1|ALE16	WP_018867524.1|ALE17	WP_018870293.1|ALE18	WP_018870293.1|ALE19	WP_018870293.1|ALE20	WP_018867524.1|ALE21	WP_018867524.1|ALE22	WP_019021812.1|ALE23	WP_018867524.1|ALE25	WP_018867524.1|ALE27	WP_018867524.1|ALE28	WP_018867524.1|ALE30	WP_018867524.1|ALE31	WP_017941173.1|ALE6	WP_018867524.1|ALE9	WP_018862772.1|ALJ10	WP_018138397.1|ALJ11	WP_018138397.1|ALJ12	WP_018138397.1|ALJ15	WP_026279910.1|ALJ16	WP_038053624.1|ALJ1	WP_019025201.1|ALJ20	WP_019025201.1|ALJ21	WP_018936857.1|ALJ24	WP_018138397.1|ALJ2	WP_018862772.1|ALJ3	WP_018138397.1|ALJ4	WP_018138397.1|ALJ5	WP_018140255.1|ALJ6	WP_018140255.1|ALJ7	WP_018138397.1|ALJ8
OG_225:	WP_018176110.1|AKL10	WP_018941767.1|AKL11	WP_018168153.1|AKL12	WP_018946847.1|AKL17	WP_024327124.1|AKL19	WP_018168153.1|AKL3	WP_018144048.1|AKL6	WP_018144048.1|AKL7	WP_018176110.1|AKL8	WP_018168153.1|AKL9	WP_019024988.1|AL21	WP_018649735.1|AL2	WP_018175450.1|AL5	WP_018861931.1|ALD1	WP_019589767.1|ALE10	WP_019569618.1|ALE11	WP_019558716.1|ALE12	WP_017940975.1|ALE14	WP_019583961.1|ALE16	WP_018878326.1|ALE17	WP_019589767.1|ALE18	WP_018870341.1|ALE19	WP_019591108.1|ALE20	WP_018867239.1|ALE21	WP_018878326.1|ALE22	WP_018870341.1|ALE23	WP_018867239.1|ALE25	WP_018878326.1|ALE27	WP_018878326.1|ALE28	WP_018878326.1|ALE30	WP_018877086.1|ALE31	WP_017940975.1|ALE6	WP_018878326.1|ALE9	WP_018861931.1|ALJ10	WP_018138100.1|ALJ11	WP_018138100.1|ALJ12	WP_018175450.1|ALJ15	WP_018873811.1|ALJ16	WP_038053568.1|ALJ1	WP_019024988.1|ALJ20	WP_019024988.1|ALJ21	WP_026287630.1|ALJ24	WP_018175450.1|ALJ2	WP_018861931.1|ALJ3	WP_018175450.1|ALJ4	WP_018175450.1|ALJ5	WP_018140304.1|ALJ6	WP_018140304.1|ALJ7	WP_018138100.1|ALJ8
OG_226:	WP_018176111.1|AKL10	WP_018941763.1|AKL11	WP_018176111.1|AKL12	WP_018946846.1|AKL17	WP_024327125.1|AKL19	WP_018938416.1|AKL3	WP_018144051.1|AKL6	WP_018144051.1|AKL7	WP_018176111.1|AKL8	WP_018938416.1|AKL9	WP_019024985.1|AL21	WP_018649734.1|AL2	WP_018175447.1|AL5	WP_018861934.1|ALD1	WP_019589769.1|ALE10	WP_019569617.1|ALE11	WP_019558718.1|ALE12	WP_017940972.1|ALE14	WP_018867236.1|ALE16	WP_018867236.1|ALE17	WP_019589769.1|ALE18	WP_018870344.1|ALE19	WP_019591107.1|ALE20	WP_018867236.1|ALE21	WP_018867236.1|ALE22	WP_019021777.1|ALE23	WP_018867236.1|ALE25	WP_018867236.1|ALE27	WP_018867236.1|ALE28	WP_018867236.1|ALE30	WP_018877085.1|ALE31	WP_017940972.1|ALE6	WP_018867236.1|ALE9	WP_018861934.1|ALJ10	WP_018138096.1|ALJ11	WP_018138096.1|ALJ12	WP_018138096.1|ALJ15	WP_026279977.1|ALJ16	WP_038053555.1|ALJ1	WP_019024985.1|ALJ20	WP_019024985.1|ALJ21	WP_018935790.1|ALJ24	WP_018994772.1|ALJ2	WP_018861934.1|ALJ3	WP_018175447.1|ALJ4	WP_018175447.1|ALJ5	WP_018140308.1|ALJ6	WP_018140308.1|ALJ7	WP_018138096.1|ALJ8
OG_227:	WP_018176146.1|AKL10	WP_018941713.1|AKL11	WP_018176146.1|AKL12	WP_018947375.1|AKL17	WP_024327865.1|AKL19	WP_018939214.1|AKL3	WP_018144469.1|AKL6	WP_018144469.1|AKL7	WP_018176146.1|AKL8	WP_018939214.1|AKL9	WP_019023162.1|AL21	WP_018168230.1|AL2	WP_018174844.1|AL5	WP_018862598.1|ALD1	WP_019021431.1|ALE10	WP_019021431.1|ALE11	WP_018881643.1|ALE12	WP_018158437.1|ALE14	WP_018876478.1|ALE16	WP_018881643.1|ALE17	WP_019021431.1|ALE18	WP_028490944.1|ALE19	WP_024328184.1|ALE20	WP_018881643.1|ALE21	WP_018876478.1|ALE22	WP_019021431.1|ALE23	WP_018881643.1|ALE25	WP_018876478.1|ALE27	WP_018876478.1|ALE28	WP_018881643.1|ALE30	WP_018876478.1|ALE31	WP_018158437.1|ALE6	WP_018879984.1|ALE9	WP_018862598.1|ALJ10	WP_018138004.1|ALJ11	WP_018138004.1|ALJ12	WP_018174844.1|ALJ15	WP_018873071.1|ALJ16	WP_038053232.1|ALJ1	WP_019023162.1|ALJ20	WP_019023162.1|ALJ21	WP_018935238.1|ALJ24	WP_018174844.1|ALJ2	WP_018862598.1|ALJ3	WP_018174844.1|ALJ4	WP_018174844.1|ALJ5	WP_026280141.1|ALJ6	WP_026181450.1|ALJ7	WP_018138004.1|ALJ8
OG_228:	WP_018176191.1|AKL10	WP_018940102.1|AKL11	WP_018144549.1|AKL12	WP_018870998.1|AKL17	WP_024327791.1|AKL19	WP_018176191.1|AKL3	WP_018144549.1|AKL6	WP_018144549.1|AKL7	WP_018176191.1|AKL8	WP_018176191.1|AKL9	WP_019023697.1|AL21	WP_018176191.1|AL2	WP_018175248.1|AL5	WP_018860823.1|ALD1	WP_019589802.1|ALE10	WP_019569566.1|ALE11	WP_018876527.1|ALE12	WP_017942707.1|ALE14	WP_018865581.1|ALE16	WP_018881419.1|ALE17	WP_019589802.1|ALE18	WP_019589802.1|ALE19	WP_019589802.1|ALE20	WP_018865581.1|ALE21	WP_018865581.1|ALE22	WP_018870998.1|ALE23	WP_018865581.1|ALE25	WP_018865581.1|ALE27	WP_018876527.1|ALE28	WP_018881419.1|ALE30	WP_018876527.1|ALE31	WP_017942707.1|ALE6	WP_018876527.1|ALE9	WP_018860823.1|ALJ10	WP_018139038.1|ALJ11	WP_018139038.1|ALJ12	WP_020146011.1|ALJ15	WP_018873144.1|ALJ16	WP_038053147.1|ALJ1	WP_019023697.1|ALJ20	WP_019023697.1|ALJ21	WP_018935850.1|ALJ24	WP_018139038.1|ALJ2	WP_018860823.1|ALJ3	WP_018175248.1|ALJ4	WP_018175248.1|ALJ5	WP_018140158.1|ALJ6	WP_018140158.1|ALJ7	WP_018139038.1|ALJ8
OG_229:	WP_018176310.1|AKL10	WP_018939417.1|AKL11	WP_018176310.1|AKL12	WP_018947585.1|AKL17	WP_024326865.1|AKL19	WP_018938314.1|AKL3	WP_018144742.1|AKL6	WP_018938314.1|AKL7	WP_018176310.1|AKL8	WP_018938314.1|AKL9	WP_019023342.1|AL21	WP_077277025.1|AL2	WP_012983784.1|AL5	WP_018868188.1|ALD1	WP_019589024.1|ALE10	WP_019569449.1|ALE11	WP_018881586.1|ALE12	WP_017940932.1|ALE14	WP_019583380.1|ALE16	WP_018881586.1|ALE17	WP_019589024.1|ALE18	WP_028492222.1|ALE19	WP_019569449.1|ALE20	WP_018866707.1|ALE21	WP_018879724.1|ALE22	WP_019022666.1|ALE23	WP_018866707.1|ALE25	WP_018879724.1|ALE27	WP_017940932.1|ALE28	WP_018881586.1|ALE30	WP_018866707.1|ALE31	WP_017940932.1|ALE6	WP_018879724.1|ALE9	WP_018868188.1|ALJ10	WP_018139435.1|ALJ11	WP_018139435.1|ALJ12	WP_012983784.1|ALJ15	WP_018873622.1|ALJ16	WP_038052796.1|ALJ1	WP_019023342.1|ALJ20	WP_019023342.1|ALJ21	WP_018937097.1|ALJ24	WP_012983784.1|ALJ2	WP_018861237.1|ALJ3	WP_012983784.1|ALJ4	WP_012983784.1|ALJ5	WP_018141349.1|ALJ6	WP_018141349.1|ALJ7	WP_018139435.1|ALJ8
OG_230:	WP_018176325.1|AKL10	WP_018939439.1|AKL11	WP_018176325.1|AKL12	WP_018947620.1|AKL17	WP_024326848.1|AKL19	WP_018176325.1|AKL3	WP_018144761.1|AKL6	WP_018144761.1|AKL7	WP_018176325.1|AKL8	WP_018176325.1|AKL9	WP_019023364.1|AL21	WP_018176325.1|AL2	WP_018139456.1|AL5	WP_018861213.1|ALD1	WP_018869635.1|ALE10	WP_019569425.1|ALE11	WP_018866684.1|ALE12	WP_017940908.1|ALE14	WP_018866684.1|ALE16	WP_018878507.1|ALE17	WP_018869635.1|ALE18	WP_018869635.1|ALE19	WP_018869635.1|ALE20	WP_018866684.1|ALE21	WP_018866684.1|ALE22	WP_018869635.1|ALE23	WP_018866684.1|ALE25	WP_018866684.1|ALE27	WP_018878507.1|ALE28	WP_018866684.1|ALE30	WP_018866684.1|ALE31	WP_017940908.1|ALE6	WP_018866684.1|ALE9	WP_018861213.1|ALJ10	WP_018139456.1|ALJ11	WP_018139456.1|ALJ12	WP_020146133.1|ALJ15	WP_018873604.1|ALJ16	WP_018141323.1|ALJ1	WP_019023364.1|ALJ20	WP_019023364.1|ALJ21	WP_018937067.1|ALJ24	WP_018139456.1|ALJ2	WP_018861213.1|ALJ3	WP_018139456.1|ALJ4	WP_018139456.1|ALJ5	WP_018141323.1|ALJ6	WP_018141323.1|ALJ7	WP_018139456.1|ALJ8
OG_231:	WP_018176510.1|AKL10	WP_018941196.1|AKL11	WP_018176510.1|AKL12	WP_018947182.1|AKL17	WP_024326486.1|AKL19	WP_018176510.1|AKL3	WP_018146300.1|AKL6	WP_018176510.1|AKL7	WP_018176510.1|AKL8	WP_018176510.1|AKL9	WP_019024928.1|AL21	WP_018650434.1|AL2	WP_018175411.1|AL5	WP_018868413.1|ALD1	WP_019588862.1|ALE10	WP_018947182.1|ALE11	WP_038035670.1|ALE12	WP_038034055.1|ALE14	WP_038035280.1|ALE16	WP_038035280.1|ALE17	WP_019588862.1|ALE18	WP_018868978.1|ALE19	WP_018947182.1|ALE20	WP_038035670.1|ALE21	WP_038036978.1|ALE22	WP_018947182.1|ALE23	WP_038035670.1|ALE25	WP_038036978.1|ALE27	WP_038032827.1|ALE28	WP_038035280.1|ALE30	WP_038028889.1|ALE31	WP_038034055.1|ALE6	WP_038045784.1|ALE9	WP_018868413.1|ALJ10	WP_018138637.1|ALJ11	WP_018138637.1|ALJ12	WP_018138637.1|ALJ15	WP_018872322.1|ALJ16	WP_018141882.1|ALJ1	WP_019024928.1|ALJ20	WP_019024928.1|ALJ21	WP_018936340.1|ALJ24	WP_018138637.1|ALJ2	WP_018861999.1|ALJ3	WP_018175411.1|ALJ4	WP_018175411.1|ALJ5	WP_018141882.1|ALJ6	WP_018141882.1|ALJ7	WP_018138637.1|ALJ8
OG_232:	WP_018176638.1|AKL10	WP_018940432.1|AKL11	WP_018176638.1|AKL12	WP_018946095.1|AKL17	WP_018938532.1|AKL19	WP_018938532.1|AKL3	WP_018145449.1|AKL6	WP_019611869.1|AKL7	WP_018176638.1|AKL8	WP_018938532.1|AKL9	WP_019024609.1|AL21	WP_018176638.1|AL2	WP_018174465.1|AL5	WP_018861698.1|ALD1	WP_019590257.1|ALE10	WP_019570362.1|ALE11	WP_019558890.1|ALE12	WP_017942019.1|ALE14	WP_018876830.1|ALE16	WP_028484812.1|ALE17	WP_019590257.1|ALE18	WP_081694066.1|ALE19	WP_019021980.1|ALE20	WP_026279282.1|ALE21	WP_026280872.1|ALE22	WP_019021980.1|ALE23	WP_026279282.1|ALE25	WP_026280872.1|ALE27	WP_018876830.1|ALE28	WP_018881188.1|ALE30	WP_018876830.1|ALE31	WP_017942019.1|ALE6	WP_018878973.1|ALE9	WP_018861698.1|ALJ10	WP_018139161.1|ALJ11	WP_018139161.1|ALJ12	WP_018174465.1|ALJ15	WP_018873327.1|ALJ16	WP_038050804.1|ALJ1	WP_019024609.1|ALJ20	WP_019024609.1|ALJ21	WP_018935706.1|ALJ24	WP_018174465.1|ALJ2	WP_018861698.1|ALJ3	WP_018174465.1|ALJ4	WP_018174465.1|ALJ5	WP_018874722.1|ALJ6	WP_018140924.1|ALJ7	WP_018139161.1|ALJ8
OG_233:	WP_018176714.1|AKL10	WP_018941057.1|AKL11	WP_018951922.1|AKL12	WP_018947925.1|AKL17	WP_024327228.1|AKL19	WP_018176714.1|AKL3	WP_018145557.1|AKL6	WP_018169881.1|AKL7	WP_018176714.1|AKL8	WP_018176714.1|AKL9	WP_019024104.1|AL21	WP_018169881.1|AL2	WP_018139600.1|AL5	WP_018862291.1|ALD1	WP_019590334.1|ALE10	WP_018870743.1|ALE11	WP_018880324.1|ALE12	WP_017941776.1|ALE14	WP_018867010.1|ALE16	WP_018880324.1|ALE17	WP_019590334.1|ALE18	WP_018870743.1|ALE19	WP_018870743.1|ALE20	WP_018867010.1|ALE21	WP_018882019.1|ALE22	WP_018870743.1|ALE23	WP_018867010.1|ALE25	WP_018882019.1|ALE27	WP_018875604.1|ALE28	WP_018867010.1|ALE30	WP_018875604.1|ALE31	WP_017941776.1|ALE6	WP_018880324.1|ALE9	WP_018862291.1|ALJ10	WP_018139600.1|ALJ11	WP_018139600.1|ALJ12	WP_018139600.1|ALJ15	WP_018872987.1|ALJ16	WP_038050939.1|ALJ1	WP_019024104.1|ALJ20	WP_019024104.1|ALJ21	WP_018934981.1|ALJ24	WP_018139600.1|ALJ2	WP_018862291.1|ALJ3	WP_018139600.1|ALJ4	WP_018139600.1|ALJ5	WP_018141010.1|ALJ6	WP_018141010.1|ALJ7	WP_018139600.1|ALJ8
OG_234:	WP_018176768.1|AKL10	WP_018939620.1|AKL11	WP_018951479.1|AKL12	WP_018946115.1|AKL17	WP_024327307.1|AKL19	WP_018937546.1|AKL3	WP_018145635.1|AKL6	WP_018176768.1|AKL7	WP_018176768.1|AKL8	WP_018937546.1|AKL9	WP_019024174.1|AL21	WP_018650119.1|AL2	WP_018139677.1|AL5	WP_018868307.1|ALD1	WP_019590274.1|ALE10	WP_019570377.1|ALE11	WP_019558058.1|ALE12	WP_017940693.1|ALE14	WP_019583514.1|ALE16	WP_028484541.1|ALE17	WP_019590274.1|ALE18	WP_028491148.1|ALE19	WP_019591295.1|ALE20	WP_018866364.1|ALE21	WP_018866364.1|ALE22	WP_019021964.1|ALE23	WP_018866364.1|ALE25	WP_018866364.1|ALE27	WP_018877430.1|ALE28	WP_026280713.1|ALE30	WP_018875516.1|ALE31	WP_017940693.1|ALE6	WP_018879153.1|ALE9	WP_018868307.1|ALJ10	WP_018139677.1|ALJ11	WP_018139677.1|ALJ12	WP_020146769.1|ALJ15	WP_081616644.1|ALJ16	WP_051918132.1|ALJ1	WP_019024174.1|ALJ20	WP_019024174.1|ALJ21	WP_018935726.1|ALJ24	WP_018139677.1|ALJ2	WP_018862364.1|ALJ3	WP_018139677.1|ALJ4	WP_018139677.1|ALJ5	WP_051068443.1|ALJ6	WP_051068443.1|ALJ7	WP_018139677.1|ALJ8
OG_235:	WP_018176811.1|AKL10	WP_018939737.1|AKL11	WP_018951435.1|AKL12	WP_018869440.1|AKL17	WP_024327378.1|AKL19	WP_018937602.1|AKL3	WP_018145708.1|AKL6	WP_019611743.1|AKL7	WP_018176811.1|AKL8	WP_018937602.1|AKL9	WP_019024274.1|AL21	WP_018176811.1|AL2	WP_012982608.1|AL5	WP_018861365.1|ALD1	WP_019589994.1|ALE10	WP_019022080.1|ALE11	WP_018866295.1|ALE12	WP_017942279.1|ALE14	WP_018866295.1|ALE16	WP_028484515.1|ALE17	WP_019589994.1|ALE18	WP_019589994.1|ALE19	WP_019591409.1|ALE20	WP_018866295.1|ALE21	WP_018866295.1|ALE22	WP_019022080.1|ALE23	WP_018866295.1|ALE25	WP_018866295.1|ALE27	WP_018875461.1|ALE28	WP_018866295.1|ALE30	WP_018875461.1|ALE31	WP_017942279.1|ALE6	WP_018879098.1|ALE9	WP_018861365.1|ALJ10	WP_012982608.1|ALJ11	WP_012982608.1|ALJ12	WP_012982608.1|ALJ15	WP_018872551.1|ALJ16	WP_018140125.1|ALJ1	WP_019024274.1|ALJ20	WP_019024274.1|ALJ21	WP_018935521.1|ALJ24	WP_012982608.1|ALJ2	WP_018861365.1|ALJ3	WP_012982608.1|ALJ4	WP_012982608.1|ALJ5	WP_018140125.1|ALJ6	WP_018140125.1|ALJ7	WP_012982608.1|ALJ8
OG_236:	WP_018176818.1|AKL10	WP_018939728.1|AKL11	WP_018951429.1|AKL12	WP_018945969.1|AKL17	WP_024327387.1|AKL19	WP_018176818.1|AKL3	WP_018145717.1|AKL6	WP_019611737.1|AKL7	WP_018176818.1|AKL8	WP_018176818.1|AKL9	WP_019024266.1|AL21	WP_018176818.1|AL2	WP_026278836.1|AL5	WP_018861355.1|ALD1	WP_019590002.1|ALE10	WP_019022088.1|ALE11	WP_019558027.1|ALE12	WP_026143063.1|ALE14	WP_019583561.1|ALE16	WP_028484511.1|ALE17	WP_019590002.1|ALE18	WP_028491615.1|ALE19	WP_019591416.1|ALE20	WP_018866286.1|ALE21	WP_018882100.1|ALE22	WP_019022088.1|ALE23	WP_018866286.1|ALE25	WP_018882100.1|ALE27	WP_018877379.1|ALE28	WP_018877379.1|ALE30	WP_018875452.1|ALE31	WP_026143063.1|ALE6	WP_018877379.1|ALE9	WP_018861355.1|ALJ10	WP_026182225.1|ALJ11	WP_026182225.1|ALJ12	WP_012982599.1|ALJ15	WP_018872542.1|ALJ16	WP_018140134.1|ALJ1	WP_019024266.1|ALJ20	WP_019024266.1|ALJ21	WP_018935530.1|ALJ24	WP_026296514.1|ALJ2	WP_018861355.1|ALJ3	WP_026278836.1|ALJ4	WP_026278836.1|ALJ5	WP_018140134.1|ALJ6	WP_018140134.1|ALJ7	WP_026182225.1|ALJ8
OG_237:	WP_018176828.1|AKL10	WP_012982583.1|AKL11	WP_018176828.1|AKL12	WP_024328896.1|AKL17	WP_024327403.1|AKL19	WP_018176828.1|AKL3	WP_018176828.1|AKL6	WP_018176828.1|AKL7	WP_018176828.1|AKL8	WP_018176828.1|AKL9	WP_018862903.1|AL21	WP_018176828.1|AL2	WP_018862903.1|AL5	WP_018862903.1|ALD1	WP_024328896.1|ALE10	WP_024328896.1|ALE11	WP_024327403.1|ALE12	WP_026143059.1|ALE14	WP_024327403.1|ALE16	WP_024327403.1|ALE17	WP_024328896.1|ALE18	WP_024328896.1|ALE19	WP_024328896.1|ALE20	WP_024327403.1|ALE21	WP_024327403.1|ALE22	WP_024328896.1|ALE23	WP_024327403.1|ALE25	WP_024327403.1|ALE27	WP_024327403.1|ALE28	WP_024327403.1|ALE30	WP_024327403.1|ALE31	WP_026143059.1|ALE6	WP_024327403.1|ALE9	WP_018862903.1|ALJ10	WP_018862903.1|ALJ11	WP_018862903.1|ALJ12	WP_018862903.1|ALJ15	WP_026279783.1|ALJ16	WP_038054617.1|ALJ1	WP_018862903.1|ALJ20	WP_018862903.1|ALJ21	WP_018935546.1|ALJ24	WP_018862903.1|ALJ2	WP_018862903.1|ALJ3	WP_018862903.1|ALJ4	WP_018862903.1|ALJ5	WP_018140431.1|ALJ6	WP_018140431.1|ALJ7	WP_018862903.1|ALJ8
OG_238:	WP_018177061.1|AKL10	WP_018939952.1|AKL11	WP_018177061.1|AKL12	WP_026288981.1|AKL17	WP_024326226.1|AKL19	WP_018177061.1|AKL3	WP_018144292.1|AKL6	WP_018144292.1|AKL7	WP_018177061.1|AKL8	WP_018177061.1|AKL9	WP_019024472.1|AL21	WP_018177061.1|AL2	WP_018137609.1|AL5	WP_018861584.1|ALD1	WP_026300833.1|ALE10	WP_026300833.1|ALE11	WP_019558594.1|ALE12	WP_017941737.1|ALE14	WP_026332013.1|ALE16	WP_028484590.1|ALE17	WP_026300833.1|ALE18	WP_026300833.1|ALE19	WP_026332885.1|ALE20	WP_026279181.1|ALE21	WP_026280763.1|ALE22	WP_026300833.1|ALE23	WP_026279181.1|ALE25	WP_026280763.1|ALE27	WP_018877659.1|ALE28	WP_026280763.1|ALE30	WP_018876316.1|ALE31	WP_017941737.1|ALE6	WP_018879591.1|ALE9	WP_018861584.1|ALJ10	WP_018137609.1|ALJ11	WP_018137609.1|ALJ12	WP_020146619.1|ALJ15	WP_018871967.1|ALJ16	WP_038051199.1|ALJ1	WP_019024472.1|ALJ20	WP_019024472.1|ALJ21	WP_051076181.1|ALJ24	WP_020146619.1|ALJ2	WP_018861584.1|ALJ3	WP_018137609.1|ALJ4	WP_018137609.1|ALJ5	WP_018141547.1|ALJ6	WP_018141547.1|ALJ7	WP_018137609.1|ALJ8
OG_239:	WP_018649579.1|AKL10	WP_018939455.1|AKL11	WP_018649579.1|AKL12	WP_018947145.1|AKL17	WP_024326619.1|AKL19	WP_018168683.1|AKL3	WP_018144880.1|AKL6	WP_018144880.1|AKL7	WP_018168683.1|AKL8	WP_018168683.1|AKL9	WP_017926534.1|AL21	WP_018649579.1|AL2	WP_012983831.1|AL5	WP_018861198.1|ALD1	WP_019589859.1|ALE10	WP_018869014.1|ALE11	WP_018867683.1|ALE12	WP_017941469.1|ALE14	WP_018867683.1|ALE16	WP_018867683.1|ALE17	WP_019589859.1|ALE18	WP_019589859.1|ALE19	WP_018936924.1|ALE20	WP_018867683.1|ALE21	WP_018867683.1|ALE22	WP_019021539.1|ALE23	WP_018867683.1|ALE25	WP_018867683.1|ALE27	WP_018867683.1|ALE28	WP_018880973.1|ALE30	WP_018867683.1|ALE31	WP_017941469.1|ALE6	WP_018867683.1|ALE9	WP_018861198.1|ALJ10	WP_012983831.1|ALJ11	WP_012983831.1|ALJ12	WP_012983831.1|ALJ15	WP_018873903.1|ALJ16	WP_018141207.1|ALJ1	WP_017926534.1|ALJ20	WP_017926534.1|ALJ21	WP_018936924.1|ALJ24	WP_012983831.1|ALJ2	WP_018861198.1|ALJ3	WP_012983831.1|ALJ4	WP_012983831.1|ALJ5	WP_018141207.1|ALJ6	WP_018141207.1|ALJ7	WP_012983831.1|ALJ8
OG_240:	WP_018649593.1|AKL10	WP_018940251.1|AKL11	WP_018649593.1|AKL12	WP_018947272.1|AKL17	WP_024326650.1|AKL19	WP_018649593.1|AKL3	WP_018144920.1|AKL6	WP_018144920.1|AKL7	WP_018175908.1|AKL8	WP_018649593.1|AKL9	WP_019023610.1|AL21	WP_018649593.1|AL2	WP_018139866.1|AL5	WP_018868097.1|ALD1	WP_019022565.1|ALE10	WP_019569350.1|ALE11	WP_018867649.1|ALE12	WP_017943103.1|ALE14	WP_019582930.1|ALE16	WP_018881961.1|ALE17	WP_019022565.1|ALE18	WP_028491296.1|ALE19	WP_018868871.1|ALE20	WP_018867649.1|ALE21	WP_018881961.1|ALE22	WP_019022565.1|ALE23	WP_018867649.1|ALE25	WP_018881961.1|ALE27	WP_018878258.1|ALE28	WP_018880957.1|ALE30	WP_018876769.1|ALE31	WP_017943103.1|ALE6	WP_018879247.1|ALE9	WP_018868097.1|ALJ10	WP_018139866.1|ALJ11	WP_018139866.1|ALJ12	WP_012981548.1|ALJ15	WP_018871577.1|ALJ16	WP_018141074.1|ALJ1	WP_019023610.1|ALJ20	WP_019023610.1|ALJ21	WP_018936448.1|ALJ24	WP_018139866.1|ALJ2	WP_018860936.1|ALJ3	WP_018139866.1|ALJ4	WP_018139866.1|ALJ5	WP_018141074.1|ALJ6	WP_018141074.1|ALJ7	WP_018139866.1|ALJ8
OG_241:	WP_018649594.1|AKL10	WP_018939600.1|AKL11	WP_018649594.1|AKL12	WP_018947270.1|AKL17	WP_024326707.1|AKL19	WP_018649594.1|AKL3	WP_018144979.1|AKL6	WP_019612233.1|AKL7	WP_018649594.1|AKL8	WP_018649594.1|AKL9	WP_012981432.1|AL21	WP_018649594.1|AL2	WP_018175077.1|AL5	WP_018861047.1|ALD1	WP_019569348.1|ALE10	WP_019569348.1|ALE11	WP_018867592.1|ALE12	WP_017943042.1|ALE14	WP_018867592.1|ALE16	WP_018867592.1|ALE17	WP_019569348.1|ALE18	WP_028491298.1|ALE19	WP_018868873.1|ALE20	WP_018867592.1|ALE21	WP_018867592.1|ALE22	WP_019022563.1|ALE23	WP_018867592.1|ALE25	WP_018867592.1|ALE27	WP_018878231.1|ALE28	WP_018867592.1|ALE30	WP_018867592.1|ALE31	WP_017943042.1|ALE6	WP_018878231.1|ALE9	WP_018861047.1|ALJ10	WP_018139761.1|ALJ11	WP_018139761.1|ALJ12	WP_018139761.1|ALJ15	WP_018871636.1|ALJ16	WP_038054839.1|ALJ1	WP_012981432.1|ALJ20	WP_012981432.1|ALJ21	WP_018936446.1|ALJ24	WP_018994453.1|ALJ2	WP_018861047.1|ALJ3	WP_018175077.1|ALJ4	WP_018175077.1|ALJ5	WP_018141133.1|ALJ6	WP_018141133.1|ALJ7	WP_018139761.1|ALJ8
OG_242:	WP_018649964.1|AKL10	WP_018940294.1|AKL11	WP_018649964.1|AKL12	WP_018945676.1|AKL17	WP_024326110.1|AKL19	WP_018649964.1|AKL3	WP_018144169.1|AKL6	WP_018649964.1|AKL7	WP_018175774.1|AKL8	WP_018649964.1|AKL9	WP_019025138.1|AL21	WP_018649964.1|AL2	WP_018137932.1|AL5	WP_018862384.1|ALD1	WP_018870382.1|ALE10	WP_019570765.1|ALE11	WP_019558540.1|ALE12	WP_017942100.1|ALE14	WP_018877572.1|ALE16	WP_018866167.1|ALE17	WP_018870382.1|ALE18	WP_028491955.1|ALE19	WP_019591688.1|ALE20	WP_018866167.1|ALE21	WP_018882616.1|ALE22	WP_019022498.1|ALE23	WP_018866167.1|ALE25	WP_018882616.1|ALE27	WP_018877572.1|ALE28	WP_018877572.1|ALE30	WP_018866167.1|ALE31	WP_017942100.1|ALE6	WP_018877572.1|ALE9	WP_018862384.1|ALJ10	WP_018137932.1|ALJ11	WP_018137932.1|ALJ12	WP_018137932.1|ALJ15	WP_018873259.1|ALJ16	WP_018139938.1|ALJ1	WP_019025138.1|ALJ20	WP_019025138.1|ALJ21	WP_018936620.1|ALJ24	WP_018137932.1|ALJ2	WP_018862384.1|ALJ3	WP_018137932.1|ALJ4	WP_018137932.1|ALJ5	WP_018139938.1|ALJ6	WP_018139938.1|ALJ7	WP_018137932.1|ALJ8
OG_243:	WP_018650138.1|AKL10	WP_018139417.1|AKL11	WP_018650138.1|AKL12	WP_018869392.1|AKL17	WP_024327344.1|AKL19	WP_018650138.1|AKL3	WP_018650138.1|AKL6	WP_018650138.1|AKL7	WP_018650138.1|AKL8	WP_018650138.1|AKL9	WP_018139417.1|AL21	WP_018650138.1|AL2	WP_018139417.1|AL5	WP_018139417.1|ALD1	WP_018869392.1|ALE10	WP_018869392.1|ALE11	WP_018140091.1|ALE12	WP_017941564.1|ALE14	WP_018140091.1|ALE16	WP_018140091.1|ALE17	WP_018869392.1|ALE18	WP_018869392.1|ALE19	WP_018869392.1|ALE20	WP_018140091.1|ALE21	WP_018140091.1|ALE22	WP_018869392.1|ALE23	WP_018140091.1|ALE25	WP_018140091.1|ALE27	WP_018140091.1|ALE28	WP_018140091.1|ALE30	WP_026280219.1|ALE31	WP_017941564.1|ALE6	WP_018140091.1|ALE9	WP_018139417.1|ALJ10	WP_018139417.1|ALJ11	WP_018139417.1|ALJ12	WP_018139417.1|ALJ15	WP_018872588.1|ALJ16	WP_018140091.1|ALJ1	WP_018139417.1|ALJ20	WP_018139417.1|ALJ21	WP_018935480.1|ALJ24	WP_018139417.1|ALJ2	WP_018139417.1|ALJ3	WP_018139417.1|ALJ4	WP_018139417.1|ALJ5	WP_018140091.1|ALJ6	WP_018140091.1|ALJ7	WP_018139417.1|ALJ8
OG_244:	WP_018650149.1|AKL10	WP_026288080.1|AKL11	WP_018650149.1|AKL12	WP_018869437.1|AKL17	WP_024327375.1|AKL19	WP_018650149.1|AKL3	WP_018650149.1|AKL6	WP_018650149.1|AKL7	WP_018650149.1|AKL8	WP_018650149.1|AKL9	WP_012982611.1|AL21	WP_018650149.1|AL2	WP_018174337.1|AL5	WP_018868222.1|ALD1	WP_018869437.1|ALE10	WP_018935518.1|ALE11	WP_018866298.1|ALE12	WP_026143066.1|ALE14	WP_018866298.1|ALE16	WP_018875464.1|ALE17	WP_018869437.1|ALE18	WP_018869437.1|ALE19	WP_019591407.1|ALE20	WP_018866298.1|ALE21	WP_018875464.1|ALE22	WP_018869437.1|ALE23	WP_018866298.1|ALE25	WP_018875464.1|ALE27	WP_018866298.1|ALE28	WP_018866298.1|ALE30	WP_018875464.1|ALE31	WP_026143066.1|ALE6	WP_018875464.1|ALE9	WP_018868222.1|ALJ10	WP_012982611.1|ALJ11	WP_012982611.1|ALJ12	WP_012982611.1|ALJ15	WP_018872554.1|ALJ16	WP_018140122.1|ALJ1	WP_012982611.1|ALJ20	WP_012982611.1|ALJ21	WP_018935518.1|ALJ24	WP_012982611.1|ALJ2	WP_018868222.1|ALJ3	WP_018174337.1|ALJ4	WP_018174337.1|ALJ5	WP_018140122.1|ALJ6	WP_018140122.1|ALJ7	WP_012982611.1|ALJ8
OG_245:	WP_018650312.1|AKL10	WP_018941003.1|AKL11	WP_018650312.1|AKL12	WP_018947325.1|AKL17	WP_024328157.1|AKL19	WP_018650312.1|AKL3	WP_018145959.1|AKL6	WP_018145959.1|AKL7	WP_018145959.1|AKL8	WP_018650312.1|AKL9	WP_018995138.1|AL21	WP_018650312.1|AL2	WP_018138546.1|AL5	WP_018862214.1|ALD1	WP_018871071.1|ALE10	WP_018871071.1|ALE11	WP_018875710.1|ALE12	WP_017941252.1|ALE14	WP_018875710.1|ALE16	WP_028484090.1|ALE17	WP_018871071.1|ALE18	WP_018871071.1|ALE19	WP_019591668.1|ALE20	WP_018866800.1|ALE21	WP_018875710.1|ALE22	WP_026300868.1|ALE23	WP_018866800.1|ALE25	WP_018875710.1|ALE27	WP_018875710.1|ALE28	WP_018875710.1|ALE30	WP_018875710.1|ALE31	WP_017941252.1|ALE6	WP_018875710.1|ALE9	WP_018862214.1|ALJ10	WP_018138546.1|ALJ11	WP_018138546.1|ALJ12	WP_018138546.1|ALJ15	WP_018872885.1|ALJ16	WP_038050672.1|ALJ1	WP_018995138.1|ALJ20	WP_018995138.1|ALJ21	WP_018936680.1|ALJ24	WP_018995138.1|ALJ2	WP_018862214.1|ALJ3	WP_018138546.1|ALJ4	WP_018138546.1|ALJ5	WP_018140838.1|ALJ6	WP_018140838.1|ALJ7	WP_018138546.1|ALJ8
OG_246:	WP_018650432.1|AKL10	WP_018941686.1|AKL11	WP_018650432.1|AKL12	WP_018947008.1|AKL17	WP_024326483.1|AKL19	WP_018650432.1|AKL3	WP_018146297.1|AKL6	WP_018650432.1|AKL7	WP_018167971.1|AKL8	WP_018650432.1|AKL9	WP_019025009.1|AL21	WP_018650432.1|AL2	WP_018175460.1|AL5	WP_018868438.1|ALD1	WP_019569751.1|ALE10	WP_019569751.1|ALE11	WP_018866382.1|ALE12	WP_017941879.1|ALE14	WP_018866382.1|ALE16	WP_018866382.1|ALE17	WP_019569751.1|ALE18	WP_019569751.1|ALE19	WP_019569751.1|ALE20	WP_018866382.1|ALE21	WP_018866382.1|ALE22	WP_018870174.1|ALE23	WP_018866382.1|ALE25	WP_018866382.1|ALE27	WP_018866382.1|ALE28	WP_018866382.1|ALE30	WP_018866382.1|ALE31	WP_017941879.1|ALE6	WP_018866382.1|ALE9	WP_018868438.1|ALJ10	WP_018138428.1|ALJ11	WP_018138428.1|ALJ12	WP_020146386.1|ALJ15	WP_018872325.1|ALJ16	WP_038051498.1|ALJ1	WP_019025009.1|ALJ20	WP_019025009.1|ALJ21	WP_018936742.1|ALJ24	WP_018994778.1|ALJ2	WP_018861915.1|ALJ3	WP_018175460.1|ALJ4	WP_018175460.1|ALJ5	WP_018141879.1|ALJ6	WP_018141879.1|ALJ7	WP_018138428.1|ALJ8
OG_247:	WP_018650443.1|AKL10	WP_018940892.1|AKL11	WP_018937999.1|AKL12	WP_019589264.1|AKL17	WP_024326498.1|AKL19	WP_018937999.1|AKL3	WP_018146314.1|AKL6	WP_018146314.1|AKL7	WP_018146314.1|AKL8	WP_018937999.1|AKL9	WP_019023904.1|AL21	WP_018650443.1|AL2	WP_038038639.1|AL5	WP_018860571.1|ALD1	WP_019589264.1|ALE10	WP_026331269.1|ALE11	WP_018875589.1|ALE12	WP_017941897.1|ALE14	WP_018875589.1|ALE16	WP_018875589.1|ALE17	WP_019589264.1|ALE18	WP_019589264.1|ALE19	WP_019589264.1|ALE20	WP_018875589.1|ALE21	WP_018875589.1|ALE22	WP_026300761.1|ALE23	WP_018875589.1|ALE25	WP_018875589.1|ALE27	WP_018875589.1|ALE28	WP_018875589.1|ALE30	WP_018875589.1|ALE31	WP_017941897.1|ALE6	WP_018879801.1|ALE9	WP_018860571.1|ALJ10	WP_038038639.1|ALJ11	WP_038038639.1|ALJ12	WP_038038639.1|ALJ15	WP_018872308.1|ALJ16	WP_038051519.1|ALJ1	WP_019023904.1|ALJ20	WP_019023904.1|ALJ21	WP_018934642.1|ALJ24	WP_038038639.1|ALJ2	WP_018860571.1|ALJ3	WP_038038639.1|ALJ4	WP_038038639.1|ALJ5	WP_018141895.1|ALJ6	WP_018141895.1|ALJ7	WP_038038639.1|ALJ8
OG_248:	WP_018650535.1|AKL10	WP_018940095.1|AKL11	WP_018650535.1|AKL12	WP_018946792.1|AKL17	WP_024327798.1|AKL19	WP_018938219.1|AKL3	WP_018144542.1|AKL6	WP_018144542.1|AKL7	WP_018144542.1|AKL8	WP_018938219.1|AKL9	WP_019023704.1|AL21	WP_018650535.1|AL2	WP_018175253.1|AL5	WP_018860816.1|ALD1	WP_018870991.1|ALE10	WP_019569572.1|ALE11	WP_018865588.1|ALE12	WP_017942714.1|ALE14	WP_018865588.1|ALE16	WP_028484341.1|ALE17	WP_018870991.1|ALE18	WP_018870991.1|ALE19	WP_018870991.1|ALE20	WP_018865588.1|ALE21	WP_018865588.1|ALE22	WP_018870991.1|ALE23	WP_018865588.1|ALE25	WP_018865588.1|ALE27	WP_018865588.1|ALE28	WP_018865588.1|ALE30	WP_018865588.1|ALE31	WP_017942714.1|ALE6	WP_018865588.1|ALE9	WP_018860816.1|ALJ10	WP_018139044.1|ALJ11	WP_018139044.1|ALJ12	WP_018139044.1|ALJ15	WP_018873137.1|ALJ16	WP_038053161.1|ALJ1	WP_019023704.1|ALJ20	WP_019023704.1|ALJ21	WP_018935843.1|ALJ24	WP_018139044.1|ALJ2	WP_018860816.1|ALJ3	WP_018175253.1|ALJ4	WP_018175253.1|ALJ5	WP_018140165.1|ALJ6	WP_018140165.1|ALJ7	WP_018139044.1|ALJ8
OG_249:	WP_018650536.1|AKL10	WP_018940096.1|AKL11	WP_018952129.1|AKL12	WP_018946791.1|AKL17	WP_024327797.1|AKL19	WP_018144543.1|AKL3	WP_018144543.1|AKL6	WP_018144543.1|AKL7	WP_018144543.1|AKL8	WP_018144543.1|AKL9	WP_019023703.1|AL21	WP_018650536.1|AL2	WP_018139043.1|AL5	WP_018860817.1|ALD1	WP_019589798.1|ALE10	WP_019569571.1|ALE11	WP_018865587.1|ALE12	WP_017942713.1|ALE14	WP_018865587.1|ALE16	WP_018865587.1|ALE17	WP_019589798.1|ALE18	WP_018870992.1|ALE19	WP_019591078.1|ALE20	WP_018865587.1|ALE21	WP_018865587.1|ALE22	WP_018870992.1|ALE23	WP_018865587.1|ALE25	WP_018865587.1|ALE27	WP_018865587.1|ALE28	WP_018865587.1|ALE30	WP_018865587.1|ALE31	WP_017942713.1|ALE6	WP_018865587.1|ALE9	WP_018860817.1|ALJ10	WP_018139043.1|ALJ11	WP_018139043.1|ALJ12	WP_018139043.1|ALJ15	WP_018873138.1|ALJ16	WP_038053157.1|ALJ1	WP_019023703.1|ALJ20	WP_019023703.1|ALJ21	WP_018935844.1|ALJ24	WP_018139043.1|ALJ2	WP_018860817.1|ALJ3	WP_018139043.1|ALJ4	WP_018139043.1|ALJ5	WP_018140164.1|ALJ6	WP_018140164.1|ALJ7	WP_018139043.1|ALJ8
OG_250:	WP_018650621.1|AKL10	WP_018939545.1|AKL11	WP_018650621.1|AKL12	WP_018947348.1|AKL17	WP_024326819.1|AKL19	WP_018650621.1|AKL3	WP_018144775.1|AKL6	WP_018144775.1|AKL7	WP_018169265.1|AKL8	WP_018650621.1|AKL9	WP_019023460.1|AL21	WP_018650621.1|AL2	WP_018139553.1|AL5	WP_026278615.1|ALD1	WP_019022625.1|ALE10	WP_019569410.1|ALE11	WP_019558831.1|ALE12	WP_017941998.1|ALE14	WP_019583350.1|ALE16	WP_018881048.1|ALE17	WP_019022625.1|ALE18	WP_028491241.1|ALE19	WP_019590914.1|ALE20	WP_018866658.1|ALE21	WP_018881877.1|ALE22	WP_019022625.1|ALE23	WP_018866658.1|ALE25	WP_018881877.1|ALE27	WP_018878437.1|ALE28	WP_018881048.1|ALE30	WP_018876651.1|ALE31	WP_017941998.1|ALE6	WP_018880086.1|ALE9	WP_026278615.1|ALJ10	WP_018139553.1|ALJ11	WP_018139553.1|ALJ12	WP_020146094.1|ALJ15	WP_018873519.1|ALJ16	WP_038052718.1|ALJ1	WP_019023460.1|ALJ20	WP_019023460.1|ALJ21	WP_018936520.1|ALJ24	WP_018994423.1|ALJ2	WP_026278615.1|ALJ3	WP_018139553.1|ALJ4	WP_018139553.1|ALJ5	WP_018874135.1|ALJ6	WP_018141296.1|ALJ7	WP_018139553.1|ALJ8
OG_251:	WP_018650622.1|AKL10	WP_018939543.1|AKL11	WP_018650622.1|AKL12	WP_018947179.1|AKL17	WP_024326818.1|AKL19	WP_018650622.1|AKL3	WP_018144779.1|AKL6	WP_018144779.1|AKL7	WP_018169267.1|AKL8	WP_018650622.1|AKL9	WP_019023458.1|AL21	WP_018650622.1|AL2	WP_018175044.1|AL5	WP_018861106.1|ALD1	WP_019588859.1|ALE10	WP_019570898.1|ALE11	WP_019558829.1|ALE12	WP_017941995.1|ALE14	WP_019583348.1|ALE16	WP_018878435.1|ALE17	WP_019588859.1|ALE18	WP_019588859.1|ALE19	WP_019588859.1|ALE20	WP_018866656.1|ALE21	WP_018881879.1|ALE22	WP_019021515.1|ALE23	WP_018866656.1|ALE25	WP_018881879.1|ALE27	WP_018878435.1|ALE28	WP_018881047.1|ALE30	WP_018876654.1|ALE31	WP_017941995.1|ALE6	WP_018880088.1|ALE9	WP_018861106.1|ALJ10	WP_018139551.1|ALJ11	WP_018139551.1|ALJ12	WP_020146095.1|ALJ15	WP_018873516.1|ALJ16	WP_038052713.1|ALJ1	WP_019023458.1|ALJ20	WP_019023458.1|ALJ21	WP_018936336.1|ALJ24	WP_018175044.1|ALJ2	WP_018861106.1|ALJ3	WP_018175044.1|ALJ4	WP_018175044.1|ALJ5	WP_018141294.1|ALJ6	WP_018141294.1|ALJ7	WP_018139551.1|ALJ8
OG_252:	WP_018937282.1|AKL10	WP_018940024.1|AKL11	WP_018937282.1|AKL12	WP_018947430.1|AKL17	WP_024327510.1|AKL19	WP_018937282.1|AKL3	WP_018145266.1|AKL6	WP_019612348.1|AKL7	WP_018169040.1|AKL8	WP_018937282.1|AKL9	WP_019023764.1|AL21	WP_018169040.1|AL2	WP_018175347.1|AL5	WP_018868074.1|ALD1	WP_019021475.1|ALE10	WP_019570452.1|ALE11	WP_017940670.1|ALE12	WP_017940670.1|ALE14	WP_019592956.1|ALE16	WP_019592956.1|ALE17	WP_019021475.1|ALE18	WP_019570452.1|ALE19	WP_019570452.1|ALE20	WP_019592956.1|ALE21	WP_019592792.1|ALE22	WP_019021475.1|ALE23	WP_019592956.1|ALE25	WP_019592792.1|ALE27	WP_026280389.1|ALE28	WP_026280739.1|ALE30	WP_018876040.1|ALE31	WP_017940670.1|ALE6	WP_026280587.1|ALE9	WP_018868074.1|ALJ10	WP_018137628.1|ALJ11	WP_018137628.1|ALJ12	WP_020145974.1|ALJ15	WP_018873952.1|ALJ16	WP_038051941.1|ALJ1	WP_019023764.1|ALJ20	WP_019023764.1|ALJ21	WP_018935296.1|ALJ24	WP_018175347.1|ALJ2	WP_018860745.1|ALJ3	WP_018175347.1|ALJ4	WP_018175347.1|ALJ5	WP_018142115.1|ALJ6	WP_018142115.1|ALJ7	WP_018137628.1|ALJ8
OG_253:	WP_018937435.1|AKL10	WP_018941382.1|AKL11	WP_018937435.1|AKL12	WP_018947231.1|AKL17	WP_024327691.1|AKL19	WP_018937435.1|AKL3	WP_018145061.1|AKL6	WP_019612268.1|AKL7	WP_018168886.1|AKL8	WP_018937435.1|AKL9	WP_019023537.1|AL21	WP_018649610.1|AL2	WP_018649151.1|AL5	WP_018861011.1|ALD1	WP_019022529.1|ALE10	WP_019022529.1|ALE11	WP_018867714.1|ALE12	WP_017942960.1|ALE14	WP_019583002.1|ALE16	WP_018867714.1|ALE17	WP_019022529.1|ALE18	WP_019022529.1|ALE19	WP_018868920.1|ALE20	WP_018867714.1|ALE21	WP_018867714.1|ALE22	WP_019022529.1|ALE23	WP_018867714.1|ALE25	WP_018867714.1|ALE27	WP_018867714.1|ALE28	WP_018867714.1|ALE30	WP_018867714.1|ALE31	WP_017942960.1|ALE6	WP_018867714.1|ALE9	WP_018861011.1|ALJ10	WP_012981468.1|ALJ11	WP_012981468.1|ALJ12	WP_012981468.1|ALJ15	WP_018871713.1|ALJ16	WP_038052262.1|ALJ1	WP_019023537.1|ALJ20	WP_019023537.1|ALJ21	WP_018936402.1|ALJ24	WP_018649151.1|ALJ2	WP_018861011.1|ALJ3	WP_018649151.1|ALJ4	WP_018649151.1|ALJ5	WP_018142323.1|ALJ6	WP_018142323.1|ALJ7	WP_012981468.1|ALJ8
OG_254:	WP_018937436.1|AKL10	WP_018941381.1|AKL11	WP_018937436.1|AKL12	WP_018947230.1|AKL17	WP_024327692.1|AKL19	WP_018937436.1|AKL3	WP_018145060.1|AKL6	WP_018168885.1|AKL7	WP_018168885.1|AKL8	WP_018937436.1|AKL9	WP_019023536.1|AL21	WP_018168885.1|AL2	WP_018649150.1|AL5	WP_018861012.1|ALD1	WP_019022528.1|ALE10	WP_018947230.1|ALE11	WP_018877183.1|ALE12	WP_017942961.1|ALE14	WP_018875922.1|ALE16	WP_018877183.1|ALE17	WP_019022528.1|ALE18	WP_018947230.1|ALE19	WP_019590850.1|ALE20	WP_018867713.1|ALE21	WP_018881738.1|ALE22	WP_019022528.1|ALE23	WP_018867713.1|ALE25	WP_018881738.1|ALE27	WP_018877183.1|ALE28	WP_018877183.1|ALE30	WP_018875922.1|ALE31	WP_017942961.1|ALE6	WP_018877183.1|ALE9	WP_018861012.1|ALJ10	WP_018139787.1|ALJ11	WP_018139787.1|ALJ12	WP_012981467.1|ALJ15	WP_018871712.1|ALJ16	WP_038052265.1|ALJ1	WP_019023536.1|ALJ20	WP_019023536.1|ALJ21	WP_018936401.1|ALJ24	WP_018994463.1|ALJ2	WP_018861012.1|ALJ3	WP_018649150.1|ALJ4	WP_018649150.1|ALJ5	WP_018142324.1|ALJ6	WP_018142324.1|ALJ7	WP_018139787.1|ALJ8
OG_255:	WP_018937437.1|AKL10	WP_018941379.1|AKL11	WP_018937437.1|AKL12	WP_024328660.1|AKL17	WP_024327694.1|AKL19	WP_018937437.1|AKL3	WP_018145058.1|AKL6	WP_038034744.1|AKL7	WP_026312996.1|AKL8	WP_018937437.1|AKL9	WP_038029698.1|AL21	WP_026312996.1|AL2	WP_012981465.1|AL5	WP_018861014.1|ALD1	WP_019588900.1|ALE10	WP_019022526.1|ALE11	WP_018867711.1|ALE12	WP_017942963.1|ALE14	WP_018867711.1|ALE16	WP_018875920.1|ALE17	WP_019588900.1|ALE18	WP_042805859.1|ALE19	WP_019022526.1|ALE20	WP_018867711.1|ALE21	WP_018875920.1|ALE22	WP_019022526.1|ALE23	WP_018867711.1|ALE25	WP_018875920.1|ALE27	WP_018875920.1|ALE28	WP_018875920.1|ALE30	WP_018875920.1|ALE31	WP_017942963.1|ALE6	WP_018875920.1|ALE9	WP_018861014.1|ALJ10	WP_012981465.1|ALJ11	WP_012981465.1|ALJ12	WP_012981465.1|ALJ15	WP_026279666.1|ALJ16	WP_038052269.1|ALJ1	WP_038029698.1|ALJ20	WP_038029698.1|ALJ21	WP_018936399.1|ALJ24	WP_012981465.1|ALJ2	WP_018861014.1|ALJ3	WP_012981465.1|ALJ4	WP_012981465.1|ALJ5	WP_026181719.1|ALJ6	WP_026181719.1|ALJ7	WP_012981465.1|ALJ8
OG_256:	WP_018937446.1|AKL10	WP_018941369.1|AKL11	WP_018948216.1|AKL12	WP_018947217.1|AKL17	WP_024327705.1|AKL19	WP_018937446.1|AKL3	WP_018145047.1|AKL6	WP_018145047.1|AKL7	WP_018168873.1|AKL8	WP_018937446.1|AKL9	WP_019023525.1|AL21	WP_018168873.1|AL2	WP_012981454.1|AL5	WP_018861026.1|ALD1	WP_018868934.1|ALE10	WP_019569307.1|ALE11	WP_019558372.1|ALE12	WP_017942974.1|ALE14	WP_019582993.1|ALE16	WP_018867700.1|ALE17	WP_018868934.1|ALE18	WP_018868934.1|ALE19	WP_018868934.1|ALE20	WP_018867700.1|ALE21	WP_018867700.1|ALE22	WP_018868934.1|ALE23	WP_018867700.1|ALE25	WP_018867700.1|ALE27	WP_018867700.1|ALE28	WP_018880914.1|ALE30	WP_018876992.1|ALE31	WP_017942974.1|ALE6	WP_018879318.1|ALE9	WP_018861026.1|ALJ10	WP_012981454.1|ALJ11	WP_012981454.1|ALJ12	WP_012981454.1|ALJ15	WP_018871698.1|ALJ16	WP_018142337.1|ALJ1	WP_019023525.1|ALJ20	WP_019023525.1|ALJ21	WP_018936388.1|ALJ24	WP_012981454.1|ALJ2	WP_018861026.1|ALJ3	WP_012981454.1|ALJ4	WP_012981454.1|ALJ5	WP_018142337.1|ALJ6	WP_018142337.1|ALJ7	WP_012981454.1|ALJ8
OG_257:	WP_018937466.1|AKL10	WP_018941424.1|AKL11	WP_018937466.1|AKL12	WP_018947336.1|AKL17	WP_024326737.1|AKL19	WP_018937466.1|AKL3	WP_018145010.1|AKL6	WP_019612246.1|AKL7	WP_018175951.1|AKL8	WP_018937466.1|AKL9	WP_019023581.1|AL21	WP_018175951.1|AL2	WP_018649167.1|AL5	WP_018860988.1|ALD1	WP_019588979.1|ALE10	WP_019569399.1|ALE11	WP_019558363.1|ALE12	WP_017943004.1|ALE14	WP_019582975.1|ALE16	WP_028484653.1|ALE17	WP_019588979.1|ALE18	WP_019569399.1|ALE19	WP_019590905.1|ALE20	WP_018867915.1|ALE21	WP_018879303.1|ALE22	WP_019022616.1|ALE23	WP_018867915.1|ALE25	WP_018879303.1|ALE27	WP_018878204.1|ALE28	WP_018880922.1|ALE30	WP_018877007.1|ALE31	WP_017943004.1|ALE6	WP_018879303.1|ALE9	WP_018860988.1|ALJ10	WP_018139822.1|ALJ11	WP_018139822.1|ALJ12	WP_018139822.1|ALJ15	WP_018871645.1|ALJ16	WP_038052468.1|ALJ1	WP_019023581.1|ALJ20	WP_019023581.1|ALJ21	WP_018936503.1|ALJ24	WP_018139822.1|ALJ2	WP_018860988.1|ALJ3	WP_018649167.1|ALJ4	WP_018649167.1|ALJ5	WP_018874215.1|ALJ6	WP_018141160.1|ALJ7	WP_018139822.1|ALJ8
OG_258:	WP_018937495.1|AKL10	WP_018940245.1|AKL11	WP_018937495.1|AKL12	WP_018947295.1|AKL17	WP_024326711.1|AKL19	WP_018937495.1|AKL3	WP_018144983.1|AKL6	WP_019612235.1|AKL7	WP_018168818.1|AKL8	WP_018937495.1|AKL9	WP_019023616.1|AL21	WP_018168818.1|AL2	WP_018138208.1|AL5	WP_018868093.1|ALD1	WP_019588941.1|ALE10	WP_019569366.1|ALE11	WP_019558347.1|ALE12	WP_017943038.1|ALE14	WP_019582951.1|ALE16	WP_018880936.1|ALE17	WP_019588941.1|ALE18	WP_028491282.1|ALE19	WP_019590879.1|ALE20	WP_018867588.1|ALE21	WP_018880936.1|ALE22	WP_019022584.1|ALE23	WP_018867588.1|ALE25	WP_018880936.1|ALE27	WP_018878228.1|ALE28	WP_018880936.1|ALE30	WP_018876805.1|ALE31	WP_017943038.1|ALE6	WP_018879283.1|ALE9	WP_018868093.1|ALJ10	WP_018138208.1|ALJ11	WP_018138208.1|ALJ12	WP_012981555.1|ALJ15	WP_018871640.1|ALJ16	WP_038052437.1|ALJ1	WP_019023616.1|ALJ20	WP_019023616.1|ALJ21	WP_018936472.1|ALJ24	WP_018994496.1|ALJ2	WP_018860929.1|ALJ3	WP_018138208.1|ALJ4	WP_018138208.1|ALJ5	WP_018874221.1|ALJ6	WP_018141137.1|ALJ7	WP_018138208.1|ALJ8
OG_259:	WP_018937497.1|AKL10	WP_018939599.1|AKL11	WP_018937497.1|AKL12	WP_018947269.1|AKL17	WP_024326706.1|AKL19	WP_018937497.1|AKL3	WP_018144978.1|AKL6	WP_018144978.1|AKL7	WP_018175931.1|AKL8	WP_018937497.1|AKL9	WP_019023508.1|AL21	WP_018175931.1|AL2	WP_018175076.1|AL5	WP_018861048.1|ALD1	WP_019588925.1|ALE10	WP_019569347.1|ALE11	WP_019558345.1|ALE12	WP_017943043.1|ALE14	WP_018876803.1|ALE16	WP_028484669.1|ALE17	WP_019588925.1|ALE18	WP_028491299.1|ALE19	WP_019590870.1|ALE20	WP_018867593.1|ALE21	WP_018867593.1|ALE22	WP_019022562.1|ALE23	WP_018867593.1|ALE25	WP_018867593.1|ALE27	WP_018876803.1|ALE28	WP_018867593.1|ALE30	WP_018876803.1|ALE31	WP_017943043.1|ALE6	WP_018879279.1|ALE9	WP_018861048.1|ALJ10	WP_018139760.1|ALJ11	WP_018139760.1|ALJ12	WP_018139760.1|ALJ15	WP_018871635.1|ALJ16	WP_038054837.1|ALJ1	WP_019023508.1|ALJ20	WP_019023508.1|ALJ21	WP_018936445.1|ALJ24	WP_018139760.1|ALJ2	WP_018861048.1|ALJ3	WP_018175076.1|ALJ4	WP_018175076.1|ALJ5	WP_018141132.1|ALJ6	WP_018141132.1|ALJ7	WP_018139760.1|ALJ8
OG_260:	WP_018937499.1|AKL10	WP_018939597.1|AKL11	WP_018937499.1|AKL12	WP_018947267.1|AKL17	WP_024326704.1|AKL19	WP_018937499.1|AKL3	WP_018144976.1|AKL6	WP_019612232.1|AKL7	WP_018175930.1|AKL8	WP_018937499.1|AKL9	WP_019023506.1|AL21	WP_018175930.1|AL2	WP_018175074.1|AL5	WP_018861050.1|ALD1	WP_019588923.1|ALE10	WP_019569345.1|ALE11	WP_019558343.1|ALE12	WP_017943045.1|ALE14	WP_019582948.1|ALE16	WP_018867595.1|ALE17	WP_019588923.1|ALE18	WP_019569345.1|ALE19	WP_019590869.1|ALE20	WP_018867595.1|ALE21	WP_018879277.1|ALE22	WP_019022560.1|ALE23	WP_018867595.1|ALE25	WP_018879277.1|ALE27	WP_018867595.1|ALE28	WP_018879277.1|ALE30	WP_018876802.1|ALE31	WP_017943045.1|ALE6	WP_018879277.1|ALE9	WP_018861050.1|ALJ10	WP_018139758.1|ALJ11	WP_018139758.1|ALJ12	WP_012981429.1|ALJ15	WP_018871633.1|ALJ16	WP_038052427.1|ALJ1	WP_019023506.1|ALJ20	WP_019023506.1|ALJ21	WP_018936443.1|ALJ24	WP_018994451.1|ALJ2	WP_018861050.1|ALJ3	WP_018175074.1|ALJ4	WP_018175074.1|ALJ5	WP_018141130.1|ALJ6	WP_018141130.1|ALJ7	WP_018139758.1|ALJ8
OG_261:	WP_018937506.1|AKL10	WP_018939591.1|AKL11	WP_018950876.1|AKL12	WP_018947260.1|AKL17	WP_024326697.1|AKL19	WP_018937506.1|AKL3	WP_018144969.1|AKL6	WP_018144969.1|AKL7	WP_018168805.1|AKL8	WP_018937506.1|AKL9	WP_019023500.1|AL21	WP_018168805.1|AL2	WP_018139753.1|AL5	WP_018861056.1|ALD1	WP_019588918.1|ALE10	WP_019569338.1|ALE11	WP_018876797.1|ALE12	WP_017943052.1|ALE14	WP_019582943.1|ALE16	WP_018876797.1|ALE17	WP_019588918.1|ALE18	WP_018868883.1|ALE19	WP_019590865.1|ALE20	WP_018867602.1|ALE21	WP_018878235.1|ALE22	WP_019022554.1|ALE23	WP_018867602.1|ALE25	WP_018878235.1|ALE27	WP_018878235.1|ALE28	WP_018880941.1|ALE30	WP_018876797.1|ALE31	WP_017943052.1|ALE6	WP_018878235.1|ALE9	WP_018861056.1|ALJ10	WP_018139753.1|ALJ11	WP_018139753.1|ALJ12	WP_018139753.1|ALJ15	WP_018871627.1|ALJ16	WP_038052412.1|ALJ1	WP_019023500.1|ALJ20	WP_019023500.1|ALJ21	WP_018936436.1|ALJ24	WP_018139753.1|ALJ2	WP_018861056.1|ALJ3	WP_018139753.1|ALJ4	WP_018139753.1|ALJ5	WP_018141124.1|ALJ6	WP_018141124.1|ALJ7	WP_018139753.1|ALJ8
OG_262:	WP_018937511.1|AKL10	WP_018939586.1|AKL11	WP_018937511.1|AKL12	WP_018947255.1|AKL17	WP_024326692.1|AKL19	WP_018937511.1|AKL3	WP_018144964.1|AKL6	WP_018144964.1|AKL7	WP_018175925.1|AKL8	WP_018937511.1|AKL9	WP_019023494.1|AL21	WP_018175925.1|AL2	WP_018175068.1|AL5	WP_018861061.1|ALD1	WP_019588913.1|ALE10	WP_019569333.1|ALE11	WP_019558338.1|ALE12	WP_017943057.1|ALE14	WP_018876792.1|ALE16	WP_028484676.1|ALE17	WP_019588913.1|ALE18	WP_028491307.1|ALE19	WP_019569333.1|ALE20	WP_018867607.1|ALE21	WP_018879268.1|ALE22	WP_018868888.1|ALE23	WP_018867607.1|ALE25	WP_018879268.1|ALE27	WP_018878240.1|ALE28	WP_018880945.1|ALE30	WP_018876792.1|ALE31	WP_017943057.1|ALE6	WP_018879268.1|ALE9	WP_018861061.1|ALJ10	WP_018139747.1|ALJ11	WP_018139747.1|ALJ12	WP_020146080.1|ALJ15	WP_018871622.1|ALJ16	WP_038052401.1|ALJ1	WP_019023494.1|ALJ20	WP_019023494.1|ALJ21	WP_018936431.1|ALJ24	WP_018994442.1|ALJ2	WP_018861061.1|ALJ3	WP_018175068.1|ALJ4	WP_018175068.1|ALJ5	WP_018141120.1|ALJ6	WP_018141120.1|ALJ7	WP_018139747.1|ALJ8
OG_263:	WP_018937514.1|AKL10	WP_083916387.1|AKL11	WP_018937514.1|AKL12	WP_018868892.1|AKL17	WP_024326689.1|AKL19	WP_018937514.1|AKL3	WP_047251849.1|AKL6	WP_047251849.1|AKL7	WP_047251849.1|AKL8	WP_018937514.1|AKL9	WP_018649133.1|AL21	WP_047251849.1|AL2	WP_018649133.1|AL5	WP_018868125.1|ALD1	WP_018868892.1|ALE10	WP_018868892.1|ALE11	WP_017943060.1|ALE12	WP_017943060.1|ALE14	WP_017943060.1|ALE16	WP_017943060.1|ALE17	WP_018868892.1|ALE18	WP_018868892.1|ALE19	WP_019590862.1|ALE20	WP_017943060.1|ALE21	WP_017943060.1|ALE22	WP_018868892.1|ALE23	WP_017943060.1|ALE25	WP_017943060.1|ALE27	WP_018878241.1|ALE28	WP_017943060.1|ALE30	WP_017943060.1|ALE31	WP_017943060.1|ALE6	WP_018878241.1|ALE9	WP_018868125.1|ALJ10	WP_018139745.1|ALJ11	WP_018139745.1|ALJ12	WP_012983962.1|ALJ15	WP_018871619.1|ALJ16	WP_038052394.1|ALJ1	WP_018649133.1|ALJ20	WP_018649133.1|ALJ21	WP_018936428.1|ALJ24	WP_018649133.1|ALJ2	WP_018861064.1|ALJ3	WP_018649133.1|ALJ4	WP_018649133.1|ALJ5	WP_018141116.1|ALJ6	WP_018141116.1|ALJ7	WP_018139745.1|ALJ8
OG_264:	WP_018937562.1|AKL10	WP_018939637.1|AKL11	WP_018951464.1|AKL12	WP_018946037.1|AKL17	WP_024327329.1|AKL19	WP_018937562.1|AKL3	WP_018145657.1|AKL6	WP_018145657.1|AKL7	WP_018169798.1|AKL8	WP_018937562.1|AKL9	WP_019024192.1|AL21	WP_018169798.1|AL2	WP_018173913.1|AL5	WP_018861270.1|ALD1	WP_018869376.1|ALE10	WP_018869376.1|ALE11	WP_018866345.1|ALE12	WP_017941579.1|ALE14	WP_018875500.1|ALE16	WP_018875500.1|ALE17	WP_018869376.1|ALE18	WP_018869376.1|ALE19	WP_018869376.1|ALE20	WP_018866345.1|ALE21	WP_018875500.1|ALE22	WP_019022028.1|ALE23	WP_018866345.1|ALE25	WP_018875500.1|ALE27	WP_018875500.1|ALE28	WP_018879127.1|ALE30	WP_018875500.1|ALE31	WP_017941579.1|ALE6	WP_018879127.1|ALE9	WP_018861270.1|ALJ10	WP_018139695.1|ALJ11	WP_018139695.1|ALJ12	WP_018139695.1|ALJ15	WP_018872602.1|ALJ16	WP_038054715.1|ALJ1	WP_019024192.1|ALJ20	WP_019024192.1|ALJ21	WP_018935464.1|ALJ24	WP_018995306.1|ALJ2	WP_018861270.1|ALJ3	WP_018173913.1|ALJ4	WP_018173913.1|ALJ5	WP_018140076.1|ALJ6	WP_018140076.1|ALJ7	WP_018139695.1|ALJ8
OG_265:	WP_018937563.1|AKL10	WP_018939638.1|AKL11	WP_018937563.1|AKL12	WP_018946036.1|AKL17	WP_024327330.1|AKL19	WP_018937563.1|AKL3	WP_018145658.1|AKL6	WP_019611767.1|AKL7	WP_018176782.1|AKL8	WP_018937563.1|AKL9	WP_019024193.1|AL21	WP_018650132.1|AL2	WP_018173912.1|AL5	WP_018868258.1|ALD1	WP_019590226.1|ALE10	WP_019570317.1|ALE11	WP_018866344.1|ALE12	WP_017941578.1|ALE14	WP_018875499.1|ALE16	WP_028484535.1|ALE17	WP_019590226.1|ALE18	WP_028491094.1|ALE19	WP_019591248.1|ALE20	WP_018866344.1|ALE21	WP_018866344.1|ALE22	WP_019022029.1|ALE23	WP_018866344.1|ALE25	WP_018866344.1|ALE27	WP_018877417.1|ALE28	WP_018866344.1|ALE30	WP_018875499.1|ALE31	WP_017941578.1|ALE6	WP_018879126.1|ALE9	WP_018868258.1|ALJ10	WP_018139696.1|ALJ11	WP_018139696.1|ALJ12	WP_020146760.1|ALJ15	WP_018872601.1|ALJ16	WP_038054713.1|ALJ1	WP_019024193.1|ALJ20	WP_019024193.1|ALJ21	WP_018935465.1|ALJ24	WP_018995307.1|ALJ2	WP_018861271.1|ALJ3	WP_018173912.1|ALJ4	WP_018173912.1|ALJ5	WP_018140077.1|ALJ6	WP_018140077.1|ALJ7	WP_018139696.1|ALJ8
OG_266:	WP_018937572.1|AKL10	WP_018939777.1|AKL11	WP_018937572.1|AKL12	WP_018946026.1|AKL17	WP_024327340.1|AKL19	WP_018937572.1|AKL3	WP_018145668.1|AKL6	WP_018145668.1|AKL7	WP_018169787.1|AKL8	WP_018937572.1|AKL9	WP_019024304.1|AL21	WP_018169787.1|AL2	WP_018139413.1|AL5	WP_018861406.1|ALD1	WP_018869388.1|ALE10	WP_018869388.1|ALE11	WP_018866334.1|ALE12	WP_017941568.1|ALE14	WP_018866334.1|ALE16	WP_018866334.1|ALE17	WP_018869388.1|ALE18	WP_019591240.1|ALE19	WP_019591240.1|ALE20	WP_018866334.1|ALE21	WP_018866334.1|ALE22	WP_019022039.1|ALE23	WP_018866334.1|ALE25	WP_018866334.1|ALE27	WP_018866334.1|ALE28	WP_018866334.1|ALE30	WP_018866334.1|ALE31	WP_017941568.1|ALE6	WP_018866334.1|ALE9	WP_018861406.1|ALJ10	WP_018139413.1|ALJ11	WP_018139413.1|ALJ12	WP_018139413.1|ALJ15	WP_018872592.1|ALJ16	WP_038054692.1|ALJ1	WP_019024304.1|ALJ20	WP_019024304.1|ALJ21	WP_018935476.1|ALJ24	WP_018139413.1|ALJ2	WP_018861406.1|ALJ3	WP_018139413.1|ALJ4	WP_018139413.1|ALJ5	WP_018140087.1|ALJ6	WP_018140087.1|ALJ7	WP_018139413.1|ALJ8
OG_267:	WP_018937575.1|AKL10	WP_018939774.1|AKL11	WP_018937575.1|AKL12	WP_018946023.1|AKL17	WP_024327343.1|AKL19	WP_018937575.1|AKL3	WP_018145671.1|AKL6	WP_018145671.1|AKL7	WP_018169784.1|AKL8	WP_018937575.1|AKL9	WP_019024301.1|AL21	WP_018169784.1|AL2	WP_018139416.1|AL5	WP_018868211.1|ALD1	WP_019590215.1|ALE10	WP_019570305.1|ALE11	WP_018879117.1|ALE12	WP_017941565.1|ALE14	WP_018879117.1|ALE16	WP_028484529.1|ALE17	WP_019590215.1|ALE18	WP_028491082.1|ALE19	WP_018869391.1|ALE20	WP_018866331.1|ALE21	WP_018882080.1|ALE22	WP_019022042.1|ALE23	WP_018866331.1|ALE25	WP_018882080.1|ALE27	WP_018877408.1|ALE28	WP_018880630.1|ALE30	WP_018875487.1|ALE31	WP_017941565.1|ALE6	WP_018879117.1|ALE9	WP_018868211.1|ALJ10	WP_018139416.1|ALJ11	WP_018139416.1|ALJ12	WP_018139416.1|ALJ15	WP_018872589.1|ALJ16	WP_018140090.1|ALJ1	WP_019024301.1|ALJ20	WP_019024301.1|ALJ21	WP_018935479.1|ALJ24	WP_018139416.1|ALJ2	WP_018861403.1|ALJ3	WP_018139416.1|ALJ4	WP_018139416.1|ALJ5	WP_018140090.1|ALJ6	WP_018140090.1|ALJ7	WP_018139416.1|ALJ8
OG_268:	WP_018937578.1|AKL10	WP_018939770.1|AKL11	WP_018937578.1|AKL12	WP_018946019.1|AKL17	WP_024327348.1|AKL19	WP_018937578.1|AKL3	WP_018145677.1|AKL6	WP_018145677.1|AKL7	WP_018145677.1|AKL8	WP_018937578.1|AKL9	WP_018139421.1|AL21	WP_018145677.1|AL2	WP_018139421.1|AL5	WP_018861398.1|ALD1	WP_019590213.1|ALE10	WP_019570302.1|ALE11	WP_018866326.1|ALE12	WP_017941559.1|ALE14	WP_018879115.1|ALE16	WP_018866326.1|ALE17	WP_019590213.1|ALE18	WP_019022045.1|ALE19	WP_019022045.1|ALE20	WP_018866326.1|ALE21	WP_018877405.1|ALE22	WP_019022045.1|ALE23	WP_018866326.1|ALE25	WP_018877405.1|ALE27	WP_018877405.1|ALE28	WP_018866326.1|ALE30	WP_018866326.1|ALE31	WP_017941559.1|ALE6	WP_018879115.1|ALE9	WP_018861398.1|ALJ10	WP_018139421.1|ALJ11	WP_018139421.1|ALJ12	WP_018139421.1|ALJ15	WP_018872583.1|ALJ16	WP_018140095.1|ALJ1	WP_018139421.1|ALJ20	WP_018139421.1|ALJ21	WP_018935485.1|ALJ24	WP_018139421.1|ALJ2	WP_018861398.1|ALJ3	WP_018139421.1|ALJ4	WP_018139421.1|ALJ5	WP_018140095.1|ALJ6	WP_018140095.1|ALJ7	WP_018139421.1|ALJ8
OG_269:	WP_018937596.1|AKL10	WP_018939745.1|AKL11	WP_018145700.1|AKL12	WP_018945983.1|AKL17	WP_024327370.1|AKL19	WP_018937596.1|AKL3	WP_018145700.1|AKL6	WP_018145700.1|AKL7	WP_018145700.1|AKL8	WP_018937596.1|AKL9	WP_019024279.1|AL21	WP_018650148.1|AL2	WP_012982617.1|AL5	WP_018861373.1|ALD1	WP_051075378.1|ALE10	WP_051075378.1|ALE11	WP_018866303.1|ALE12	WP_017942287.1|ALE14	WP_018875468.1|ALE16	WP_018875468.1|ALE17	WP_051075378.1|ALE18	WP_028491625.1|ALE19	WP_051075378.1|ALE20	WP_018866303.1|ALE21	WP_018875468.1|ALE22	WP_051075378.1|ALE23	WP_018866303.1|ALE25	WP_018875468.1|ALE27	WP_018875468.1|ALE28	WP_018875468.1|ALE30	WP_018875468.1|ALE31	WP_017942287.1|ALE6	WP_018875468.1|ALE9	WP_018861373.1|ALJ10	WP_012982617.1|ALJ11	WP_012982617.1|ALJ12	WP_012982617.1|ALJ15	WP_018872559.1|ALJ16	WP_038054662.1|ALJ1	WP_019024279.1|ALJ20	WP_019024279.1|ALJ21	WP_018935513.1|ALJ24	WP_012982617.1|ALJ2	WP_018861373.1|ALJ3	WP_012982617.1|ALJ4	WP_012982617.1|ALJ5	WP_018140117.1|ALJ6	WP_018140117.1|ALJ7	WP_012982617.1|ALJ8
OG_270:	WP_018937599.1|AKL10	WP_018939741.1|AKL11	WP_018145704.1|AKL12	WP_018869436.1|AKL17	WP_024327374.1|AKL19	WP_018937599.1|AKL3	WP_018145704.1|AKL6	WP_018145704.1|AKL7	WP_018145704.1|AKL8	WP_018937599.1|AKL9	WP_012982612.1|AL21	WP_018145704.1|AL2	WP_012982612.1|AL5	WP_018861369.1|ALD1	WP_019022077.1|ALE10	WP_019022077.1|ALE11	WP_018866299.1|ALE12	WP_017942283.1|ALE14	WP_018866299.1|ALE16	WP_018866299.1|ALE17	WP_019022077.1|ALE18	WP_019022077.1|ALE19	WP_018869436.1|ALE20	WP_018866299.1|ALE21	WP_018866299.1|ALE22	WP_019022077.1|ALE23	WP_018866299.1|ALE25	WP_018866299.1|ALE27	WP_018866299.1|ALE28	WP_018866299.1|ALE30	WP_018866299.1|ALE31	WP_017942283.1|ALE6	WP_018866299.1|ALE9	WP_018861369.1|ALJ10	WP_012982612.1|ALJ11	WP_012982612.1|ALJ12	WP_012982612.1|ALJ15	WP_018872555.1|ALJ16	WP_018140121.1|ALJ1	WP_012982612.1|ALJ20	WP_012982612.1|ALJ21	WP_018935517.1|ALJ24	WP_012982612.1|ALJ2	WP_018861369.1|ALJ3	WP_012982612.1|ALJ4	WP_012982612.1|ALJ5	WP_018140121.1|ALJ6	WP_018140121.1|ALJ7	WP_012982612.1|ALJ8
OG_271:	WP_018937600.1|AKL10	WP_018939739.1|AKL11	WP_018937600.1|AKL12	WP_018945979.1|AKL17	WP_024327376.1|AKL19	WP_018937600.1|AKL3	WP_018145706.1|AKL6	WP_018937600.1|AKL7	WP_018176809.1|AKL8	WP_018937600.1|AKL9	WP_019024276.1|AL21	WP_018169758.1|AL2	WP_012982610.1|AL5	WP_018868223.1|ALD1	WP_019589992.1|ALE10	WP_019022078.1|ALE11	WP_018866297.1|ALE12	WP_017942281.1|ALE14	WP_018877386.1|ALE16	WP_018879100.1|ALE17	WP_019589992.1|ALE18	WP_018869438.1|ALE19	WP_018869438.1|ALE20	WP_018866297.1|ALE21	WP_018882093.1|ALE22	WP_019022078.1|ALE23	WP_018866297.1|ALE25	WP_018882093.1|ALE27	WP_018877386.1|ALE28	WP_018866297.1|ALE30	WP_018875463.1|ALE31	WP_017942281.1|ALE6	WP_018879100.1|ALE9	WP_018868223.1|ALJ10	WP_012982610.1|ALJ11	WP_012982610.1|ALJ12	WP_012982610.1|ALJ15	WP_018872553.1|ALJ16	WP_018140123.1|ALJ1	WP_019024276.1|ALJ20	WP_019024276.1|ALJ21	WP_018935519.1|ALJ24	WP_012982610.1|ALJ2	WP_018861367.1|ALJ3	WP_012982610.1|ALJ4	WP_012982610.1|ALJ5	WP_018140123.1|ALJ6	WP_018140123.1|ALJ7	WP_012982610.1|ALJ8
OG_272:	WP_018937605.1|AKL10	WP_018939733.1|AKL11	WP_018937605.1|AKL12	WP_018945974.1|AKL17	WP_024327382.1|AKL19	WP_018937605.1|AKL3	WP_018145712.1|AKL6	WP_019611742.1|AKL7	WP_018169753.1|AKL8	WP_018937605.1|AKL9	WP_019024270.1|AL21	WP_018169753.1|AL2	WP_018139263.1|AL5	WP_018861360.1|ALD1	WP_019589998.1|ALE10	WP_019569986.1|ALE11	WP_018866291.1|ALE12	WP_026143064.1|ALE14	WP_018866291.1|ALE16	WP_028484513.1|ALE17	WP_019589998.1|ALE18	WP_028491619.1|ALE19	WP_019591413.1|ALE20	WP_018866291.1|ALE21	WP_018866291.1|ALE22	WP_019022084.1|ALE23	WP_018866291.1|ALE25	WP_018866291.1|ALE27	WP_018877383.1|ALE28	WP_018866291.1|ALE30	WP_018875457.1|ALE31	WP_026143064.1|ALE6	WP_018866291.1|ALE9	WP_018861360.1|ALJ10	WP_018139263.1|ALJ11	WP_018139263.1|ALJ12	WP_012982604.1|ALJ15	WP_026279787.1|ALJ16	WP_038054649.1|ALJ1	WP_019024270.1|ALJ20	WP_019024270.1|ALJ21	WP_018935525.1|ALJ24	WP_018139263.1|ALJ2	WP_018861360.1|ALJ3	WP_018139263.1|ALJ4	WP_018139263.1|ALJ5	WP_018140129.1|ALJ6	WP_018140129.1|ALJ7	WP_018139263.1|ALJ8
OG_273:	WP_018937609.1|AKL10	WP_018939727.1|AKL11	WP_018937609.1|AKL12	WP_018945968.1|AKL17	WP_024327388.1|AKL19	WP_018937609.1|AKL3	WP_018145718.1|AKL6	WP_019611736.1|AKL7	WP_018145718.1|AKL8	WP_018937609.1|AKL9	WP_012982598.1|AL21	WP_018145718.1|AL2	WP_012982598.1|AL5	WP_018861354.1|ALD1	WP_019022089.1|ALE10	WP_019022089.1|ALE11	WP_018877378.1|ALE12	WP_017942269.1|ALE14	WP_018866285.1|ALE16	WP_018877378.1|ALE17	WP_019022089.1|ALE18	WP_024328888.1|ALE19	WP_019022089.1|ALE20	WP_018866285.1|ALE21	WP_018877378.1|ALE22	WP_019022089.1|ALE23	WP_018866285.1|ALE25	WP_018877378.1|ALE27	WP_018877378.1|ALE28	WP_018866285.1|ALE30	WP_018866285.1|ALE31	WP_017942269.1|ALE6	WP_018877378.1|ALE9	WP_018861354.1|ALJ10	WP_018139257.1|ALJ11	WP_018139257.1|ALJ12	WP_020146708.1|ALJ15	WP_018872541.1|ALJ16	WP_018140135.1|ALJ1	WP_012982598.1|ALJ20	WP_012982598.1|ALJ21	WP_026287582.1|ALJ24	WP_018139257.1|ALJ2	WP_018861354.1|ALJ3	WP_012982598.1|ALJ4	WP_012982598.1|ALJ5	WP_018140135.1|ALJ6	WP_018140135.1|ALJ7	WP_018139257.1|ALJ8
OG_274:	WP_018937616.1|AKL10	WP_026288074.1|AKL11	WP_018951425.1|AKL12	WP_018945961.1|AKL17	WP_024327395.1|AKL19	WP_018937616.1|AKL3	WP_018145725.1|AKL6	WP_018169744.1|AKL7	WP_018176822.1|AKL8	WP_018937616.1|AKL9	WP_019024259.1|AL21	WP_018176822.1|AL2	WP_012982591.1|AL5	WP_018868229.1|ALD1	WP_018869457.1|ALE10	WP_019022094.1|ALE11	WP_019558022.1|ALE12	WP_017942262.1|ALE14	WP_019583566.1|ALE16	WP_018877374.1|ALE17	WP_018869457.1|ALE18	WP_019022094.1|ALE19	WP_018869457.1|ALE20	WP_018866278.1|ALE21	WP_018882106.1|ALE22	WP_019022094.1|ALE23	WP_018866278.1|ALE25	WP_018882106.1|ALE27	WP_018877374.1|ALE28	WP_018877374.1|ALE30	WP_018875447.1|ALE31	WP_017942262.1|ALE6	WP_018866278.1|ALE9	WP_018868229.1|ALJ10	WP_012982591.1|ALJ11	WP_012982591.1|ALJ12	WP_012982591.1|ALJ15	WP_018872534.1|ALJ16	WP_038054629.1|ALJ1	WP_019024259.1|ALJ20	WP_019024259.1|ALJ21	WP_026287583.1|ALJ24	WP_012982591.1|ALJ2	WP_018861347.1|ALJ3	WP_012982591.1|ALJ4	WP_012982591.1|ALJ5	WP_018140424.1|ALJ6	WP_018140424.1|ALJ7	WP_012982591.1|ALJ8
OG_275:	WP_018937624.1|AKL10	WP_018939711.1|AKL11	WP_018937624.1|AKL12	WP_018869467.1|AKL17	WP_024327405.1|AKL19	WP_018937624.1|AKL3	WP_018145735.1|AKL6	WP_018145735.1|AKL7	WP_018169735.1|AKL8	WP_018937624.1|AKL9	WP_019024250.1|AL21	WP_018169735.1|AL2	WP_018174318.1|AL5	WP_018861338.1|ALD1	WP_018869467.1|ALE10	WP_018869467.1|ALE11	WP_018866268.1|ALE12	WP_017942252.1|ALE14	WP_018866268.1|ALE16	WP_028484505.1|ALE17	WP_018869467.1|ALE18	WP_028491602.1|ALE19	WP_018869467.1|ALE20	WP_018866268.1|ALE21	WP_018877367.1|ALE22	WP_018869467.1|ALE23	WP_018866268.1|ALE25	WP_018877367.1|ALE27	WP_018877367.1|ALE28	WP_018877367.1|ALE30	WP_018866268.1|ALE31	WP_017942252.1|ALE6	WP_018866268.1|ALE9	WP_018861338.1|ALJ10	WP_018139243.1|ALJ11	WP_018139243.1|ALJ12	WP_018993940.1|ALJ15	WP_018872524.1|ALJ16	WP_038054615.1|ALJ1	WP_019024250.1|ALJ20	WP_019024250.1|ALJ21	WP_018935548.1|ALJ24	WP_018993940.1|ALJ2	WP_018861338.1|ALJ3	WP_018174318.1|ALJ4	WP_018174318.1|ALJ5	WP_018140433.1|ALJ6	WP_018140433.1|ALJ7	WP_018139243.1|ALJ8
OG_276:	WP_018937625.1|AKL10	WP_018939710.1|AKL11	WP_018951420.1|AKL12	WP_018945954.1|AKL17	WP_024327406.1|AKL19	WP_018937625.1|AKL3	WP_018145736.1|AKL6	WP_018145736.1|AKL7	WP_018169734.1|AKL8	WP_018937625.1|AKL9	WP_019024249.1|AL21	WP_018169734.1|AL2	WP_018174317.1|AL5	WP_018861337.1|ALD1	WP_019590012.1|ALE10	WP_019022101.1|ALE11	WP_019558017.1|ALE12	WP_017942251.1|ALE14	WP_018879082.1|ALE16	WP_028484504.1|ALE17	WP_019590012.1|ALE18	WP_028491601.1|ALE19	WP_019590012.1|ALE20	WP_018866267.1|ALE21	WP_018877366.1|ALE22	WP_019022101.1|ALE23	WP_018866267.1|ALE25	WP_018877366.1|ALE27	WP_018877366.1|ALE28	WP_018877366.1|ALE30	WP_018875440.1|ALE31	WP_017942251.1|ALE6	WP_018879082.1|ALE9	WP_018861337.1|ALJ10	WP_018139242.1|ALJ11	WP_018139242.1|ALJ12	WP_018174317.1|ALJ15	WP_018872523.1|ALJ16	WP_038054613.1|ALJ1	WP_019024249.1|ALJ20	WP_019024249.1|ALJ21	WP_018935549.1|ALJ24	WP_018174317.1|ALJ2	WP_018861337.1|ALJ3	WP_018174317.1|ALJ4	WP_018174317.1|ALJ5	WP_018140434.1|ALJ6	WP_018140434.1|ALJ7	WP_018139242.1|ALJ8
OG_277:	WP_018937629.1|AKL10	WP_018939703.1|AKL11	WP_018937629.1|AKL12	WP_019570004.1|AKL17	WP_029681084.1|AKL19	WP_018937629.1|AKL3	WP_018145743.1|AKL6	WP_018145743.1|AKL7	WP_018176833.1|AKL8	WP_018937629.1|AKL9	WP_019025578.1|AL21	WP_018176833.1|AL2	WP_018862904.1|AL5	WP_018868237.1|ALD1	WP_019570004.1|ALE10	WP_019570004.1|ALE11	WP_038028158.1|ALE12	WP_018158401.1|ALE14	WP_038028158.1|ALE16	WP_038028158.1|ALE17	WP_019570004.1|ALE18	WP_019570004.1|ALE19	WP_019570004.1|ALE20	WP_038035638.1|ALE21	WP_038028158.1|ALE22	WP_019570004.1|ALE23	WP_038035638.1|ALE25	WP_038028158.1|ALE27	WP_038032673.1|ALE28	WP_038028158.1|ALE30	WP_038028158.1|ALE31	WP_018158401.1|ALE6	WP_038045503.1|ALE9	WP_018868237.1|ALJ10	WP_038049714.1|ALJ11	WP_038049714.1|ALJ12	WP_038050195.1|ALJ15	WP_018872516.1|ALJ16	WP_038054601.1|ALJ1	WP_019025578.1|ALJ20	WP_019025578.1|ALJ21	WP_018935556.1|ALJ24	WP_018862904.1|ALJ2	WP_018861330.1|ALJ3	WP_018862904.1|ALJ4	WP_018862904.1|ALJ5	WP_018140441.1|ALJ6	WP_018140441.1|ALJ7	WP_038049714.1|ALJ8
OG_278:	WP_018937632.1|AKL10	WP_018939700.1|AKL11	WP_018937632.1|AKL12	WP_018945944.1|AKL17	WP_024327415.1|AKL19	WP_018937632.1|AKL3	WP_018145746.1|AKL6	WP_018145746.1|AKL7	WP_018176835.1|AKL8	WP_018937632.1|AKL9	WP_019024241.1|AL21	WP_018650158.1|AL2	WP_018174311.1|AL5	WP_018861327.1|ALD1	WP_019590018.1|ALE10	WP_019570007.1|ALE11	WP_018875435.1|ALE12	WP_017942241.1|ALE14	WP_019583573.1|ALE16	WP_028484500.1|ALE17	WP_019590018.1|ALE18	WP_018945944.1|ALE19	WP_019570007.1|ALE20	WP_018866258.1|ALE21	WP_018882112.1|ALE22	WP_019022106.1|ALE23	WP_018866258.1|ALE25	WP_018882112.1|ALE27	WP_018877362.1|ALE28	WP_018880656.1|ALE30	WP_018875435.1|ALE31	WP_017942241.1|ALE6	WP_018879077.1|ALE9	WP_018861327.1|ALJ10	WP_018139232.1|ALJ11	WP_018139232.1|ALJ12	WP_018139232.1|ALJ15	WP_018872513.1|ALJ16	WP_038054597.1|ALJ1	WP_019024241.1|ALJ20	WP_019024241.1|ALJ21	WP_018935559.1|ALJ24	WP_018994976.1|ALJ2	WP_018861327.1|ALJ3	WP_018174311.1|ALJ4	WP_018174311.1|ALJ5	WP_018140444.1|ALJ6	WP_018140444.1|ALJ7	WP_018139232.1|ALJ8
OG_279:	WP_018937633.1|AKL10	WP_018939699.1|AKL11	WP_018937633.1|AKL12	WP_018945943.1|AKL17	WP_024327416.1|AKL19	WP_018937633.1|AKL3	WP_018145747.1|AKL6	WP_018145747.1|AKL7	WP_018176836.1|AKL8	WP_018937633.1|AKL9	WP_012982569.1|AL21	WP_018176836.1|AL2	WP_018174310.1|AL5	WP_018861326.1|ALD1	WP_019590019.1|ALE10	WP_019570008.1|ALE11	WP_018866257.1|ALE12	WP_017942240.1|ALE14	WP_017942240.1|ALE16	WP_018866257.1|ALE17	WP_019590019.1|ALE18	WP_019570008.1|ALE19	WP_019591422.1|ALE20	WP_018866257.1|ALE21	WP_018882113.1|ALE22	WP_019022107.1|ALE23	WP_018866257.1|ALE25	WP_018882113.1|ALE27	WP_018866257.1|ALE28	WP_018866257.1|ALE30	WP_018866257.1|ALE31	WP_017942240.1|ALE6	WP_018866257.1|ALE9	WP_018861326.1|ALJ10	WP_012982569.1|ALJ11	WP_012982569.1|ALJ12	WP_012982569.1|ALJ15	WP_018872512.1|ALJ16	WP_038054595.1|ALJ1	WP_012982569.1|ALJ20	WP_012982569.1|ALJ21	WP_018935560.1|ALJ24	WP_012982569.1|ALJ2	WP_018861326.1|ALJ3	WP_018174310.1|ALJ4	WP_018174310.1|ALJ5	WP_018140445.1|ALJ6	WP_018140445.1|ALJ7	WP_012982569.1|ALJ8
OG_280:	WP_018937634.1|AKL10	WP_012982568.1|AKL11	WP_018937634.1|AKL12	WP_018869480.1|AKL17	WP_024327417.1|AKL19	WP_018937634.1|AKL3	WP_018145748.1|AKL6	WP_018145748.1|AKL7	WP_018145748.1|AKL8	WP_018937634.1|AKL9	WP_012982568.1|AL21	WP_018145748.1|AL2	WP_012982568.1|AL5	WP_018861325.1|ALD1	WP_018869480.1|ALE10	WP_018869480.1|ALE11	WP_018866256.1|ALE12	WP_017942239.1|ALE14	WP_017942239.1|ALE16	WP_018866256.1|ALE17	WP_018869480.1|ALE18	WP_018869480.1|ALE19	WP_018869480.1|ALE20	WP_018866256.1|ALE21	WP_018866256.1|ALE22	WP_018869480.1|ALE23	WP_018866256.1|ALE25	WP_018866256.1|ALE27	WP_018866256.1|ALE28	WP_018866256.1|ALE30	WP_018866256.1|ALE31	WP_017942239.1|ALE6	WP_018866256.1|ALE9	WP_018861325.1|ALJ10	WP_012982568.1|ALJ11	WP_012982568.1|ALJ12	WP_012982568.1|ALJ15	WP_018872511.1|ALJ16	WP_018140446.1|ALJ1	WP_012982568.1|ALJ20	WP_012982568.1|ALJ21	WP_018935561.1|ALJ24	WP_012982568.1|ALJ2	WP_018861325.1|ALJ3	WP_012982568.1|ALJ4	WP_012982568.1|ALJ5	WP_018140446.1|ALJ6	WP_018140446.1|ALJ7	WP_012982568.1|ALJ8
OG_281:	WP_018937635.1|AKL10	WP_018939696.1|AKL11	WP_018937635.1|AKL12	WP_018945941.1|AKL17	WP_024327420.1|AKL19	WP_018937635.1|AKL3	WP_018145751.1|AKL6	WP_018145751.1|AKL7	WP_018169723.1|AKL8	WP_018937635.1|AKL9	WP_019024238.1|AL21	WP_018169723.1|AL2	WP_018139229.1|AL5	WP_018861322.1|ALD1	WP_019590020.1|ALE10	WP_019570011.1|ALE11	WP_018875433.1|ALE12	WP_017942236.1|ALE14	WP_018875433.1|ALE16	WP_018875433.1|ALE17	WP_019590020.1|ALE18	WP_019570011.1|ALE19	WP_019570011.1|ALE20	WP_018866253.1|ALE21	WP_018879075.1|ALE22	WP_019022109.1|ALE23	WP_018866253.1|ALE25	WP_018879075.1|ALE27	WP_018875433.1|ALE28	WP_018875433.1|ALE30	WP_018875433.1|ALE31	WP_017942236.1|ALE6	WP_018879075.1|ALE9	WP_018861322.1|ALJ10	WP_018139229.1|ALJ11	WP_018139229.1|ALJ12	WP_018139229.1|ALJ15	WP_018872508.1|ALJ16	WP_038054591.1|ALJ1	WP_019024238.1|ALJ20	WP_019024238.1|ALJ21	WP_018935564.1|ALJ24	WP_018139229.1|ALJ2	WP_018861322.1|ALJ3	WP_018139229.1|ALJ4	WP_018139229.1|ALJ5	WP_018140449.1|ALJ6	WP_018140449.1|ALJ7	WP_018139229.1|ALJ8
OG_282:	WP_018937642.1|AKL10	WP_018939687.1|AKL11	WP_018937642.1|AKL12	WP_018869492.1|AKL17	WP_024327429.1|AKL19	WP_018937642.1|AKL3	WP_018145760.1|AKL6	WP_018145760.1|AKL7	WP_018145760.1|AKL8	WP_018937642.1|AKL9	WP_012982556.1|AL21	WP_018650164.1|AL2	WP_018139220.1|AL5	WP_018861313.1|ALD1	WP_019590027.1|ALE10	WP_018869492.1|ALE11	WP_018866244.1|ALE12	WP_026143057.1|ALE14	WP_018866244.1|ALE16	WP_028484496.1|ALE17	WP_019590027.1|ALE18	WP_018869492.1|ALE19	WP_018869492.1|ALE20	WP_018866244.1|ALE21	WP_018882116.1|ALE22	WP_019022115.1|ALE23	WP_018866244.1|ALE25	WP_018882116.1|ALE27	WP_018866244.1|ALE28	WP_018866244.1|ALE30	WP_018875428.1|ALE31	WP_026143057.1|ALE6	WP_018879071.1|ALE9	WP_018861313.1|ALJ10	WP_018139220.1|ALJ11	WP_018139220.1|ALJ12	WP_018139220.1|ALJ15	WP_018872499.1|ALJ16	WP_038054578.1|ALJ1	WP_012982556.1|ALJ20	WP_012982556.1|ALJ21	WP_018935573.1|ALJ24	WP_018139220.1|ALJ2	WP_018861313.1|ALJ3	WP_018139220.1|ALJ4	WP_018139220.1|ALJ5	WP_018140458.1|ALJ6	WP_018140458.1|ALJ7	WP_018139220.1|ALJ8
OG_283:	WP_018937789.1|AKL10	WP_018941585.1|AKL11	WP_018937789.1|AKL12	WP_018946123.1|AKL17	WP_024328003.1|AKL19	WP_018937789.1|AKL3	WP_018145901.1|AKL6	WP_018145901.1|AKL7	WP_018145901.1|AKL8	WP_018937789.1|AKL9	WP_012983238.1|AL21	WP_018145901.1|AL2	WP_018138472.1|AL5	WP_018861877.1|ALD1	WP_018946123.1|ALE10	WP_026331400.1|ALE11	WP_018875680.1|ALE12	WP_017942162.1|ALE14	WP_018867106.1|ALE16	WP_018867106.1|ALE17	WP_018946123.1|ALE18	WP_026300836.1|ALE19	WP_018946123.1|ALE20	WP_018867106.1|ALE21	WP_018867106.1|ALE22	WP_026300836.1|ALE23	WP_018867106.1|ALE25	WP_018867106.1|ALE27	WP_018875680.1|ALE28	WP_018867106.1|ALE30	WP_018875680.1|ALE31	WP_017942162.1|ALE6	WP_018867106.1|ALE9	WP_018861877.1|ALJ10	WP_018138472.1|ALJ11	WP_018138472.1|ALJ12	WP_018138472.1|ALJ15	WP_018873917.1|ALJ16	WP_038054195.1|ALJ1	WP_012983238.1|ALJ20	WP_012983238.1|ALJ21	WP_018935735.1|ALJ24	WP_018138472.1|ALJ2	WP_018861877.1|ALJ3	WP_018138472.1|ALJ4	WP_018138472.1|ALJ5	WP_018139923.1|ALJ6	WP_018139923.1|ALJ7	WP_018138472.1|ALJ8
OG_284:	WP_018937852.1|AKL10	WP_018941246.1|AKL11	WP_018952384.1|AKL12	WP_018946059.1|AKL17	WP_024326916.1|AKL19	WP_018937852.1|AKL3	WP_018144373.1|AKL6	WP_019612618.1|AKL7	WP_018175986.1|AKL8	WP_018937852.1|AKL9	WP_019024753.1|AL21	WP_018168576.1|AL2	WP_018138290.1|AL5	WP_018868592.1|ALD1	WP_019022010.1|ALE10	WP_019570335.1|ALE11	WP_018867826.1|ALE12	WP_026142862.1|ALE14	WP_019584301.1|ALE16	WP_028485117.1|ALE17	WP_019022010.1|ALE18	WP_028491107.1|ALE19	WP_019591259.1|ALE20	WP_018867826.1|ALE21	WP_018867826.1|ALE22	WP_019022010.1|ALE23	WP_018867826.1|ALE25	WP_018867826.1|ALE27	WP_018867826.1|ALE28	WP_026280783.1|ALE30	WP_018867826.1|ALE31	WP_026142862.1|ALE6	WP_018880347.1|ALE9	WP_018868592.1|ALJ10	WP_018138290.1|ALJ11	WP_018138290.1|ALJ12	WP_020146269.1|ALJ15	WP_018872047.1|ALJ16	WP_038053871.1|ALJ1	WP_019024753.1|ALJ20	WP_019024753.1|ALJ21	WP_026287570.1|ALJ24	WP_018994677.1|ALJ2	WP_018862439.1|ALJ3	WP_018138290.1|ALJ4	WP_018138290.1|ALJ5	WP_018141637.1|ALJ6	WP_018141637.1|ALJ7	WP_018138290.1|ALJ8
OG_285:	WP_018937902.1|AKL10	WP_018941650.1|AKL11	WP_018937902.1|AKL12	WP_024326411.1|AKL19	WP_018937902.1|AKL3	WP_018144433.1|AKL6	WP_018144433.1|AKL7	WP_018144433.1|AKL8	WP_018937902.1|AKL9	WP_018994821.1|AL21	WP_018649796.1|AL2	WP_018174138.1|AL5	WP_018862788.1|ALD1	WP_018866450.1|ALE12	WP_017941498.1|ALE14	WP_019583160.1|ALE16	WP_018866450.1|ALE17	WP_018866450.1|ALE21	WP_019592801.1|ALE22	WP_018866450.1|ALE25	WP_019592801.1|ALE27	WP_018866450.1|ALE28	WP_018866450.1|ALE30	WP_018866450.1|ALE31	WP_017941498.1|ALE6	WP_018879601.1|ALE9	WP_018862788.1|ALJ10	WP_012983163.1|ALJ11	WP_012983163.1|ALJ12	WP_018174138.1|ALJ15	WP_018872110.1|ALJ16	WP_018141702.1|ALJ1	WP_018994821.1|ALJ20	WP_018994821.1|ALJ21	WP_018994821.1|ALJ2	WP_018862788.1|ALJ3	WP_018174138.1|ALJ4	WP_018174138.1|ALJ5	WP_018141702.1|ALJ6	WP_018141702.1|ALJ7	WP_012983163.1|ALJ8	WP_018174138.1|ALJ9	WP_019625456.1|ALJT	WP_019595027.1|ALM2	WP_018950295.1|ALMg11	WP_018937902.1|ALMg13-2	WP_018937902.1|ALMg2	WP_018937902.1|ALMg3	WP_018168520.1|ALMg9
OG_286:	WP_018937979.1|AKL10	WP_018941677.1|AKL11	WP_018937979.1|AKL12	WP_018946921.1|AKL17	WP_024326458.1|AKL19	WP_018937979.1|AKL3	WP_018146282.1|AKL6	WP_018937979.1|AKL7	WP_018146282.1|AKL8	WP_018937979.1|AKL9	WP_026301104.1|AL21	WP_018167948.1|AL2	WP_018138432.1|AL5	WP_018861911.1|ALD1	WP_019589724.1|ALE10	WP_018870268.1|ALE11	WP_017941871.1|ALE12	WP_017941871.1|ALE14	WP_017941871.1|ALE16	WP_017941871.1|ALE17	WP_019589724.1|ALE18	WP_028492069.1|ALE19	WP_018870268.1|ALE20	WP_017941871.1|ALE21	WP_017941871.1|ALE22	WP_019021835.1|ALE23	WP_017941871.1|ALE25	WP_017941871.1|ALE27	WP_017941871.1|ALE28	WP_017941871.1|ALE30	WP_017941871.1|ALE31	WP_017941871.1|ALE6	WP_017941871.1|ALE9	WP_018861911.1|ALJ10	WP_018138432.1|ALJ11	WP_018138432.1|ALJ12	WP_020146392.1|ALJ15	WP_018872334.1|ALJ16	WP_038051476.1|ALJ1	WP_026301104.1|ALJ20	WP_026301104.1|ALJ21	WP_018936831.1|ALJ24	WP_018138432.1|ALJ2	WP_018861911.1|ALJ3	WP_018138432.1|ALJ4	WP_018138432.1|ALJ5	WP_018141871.1|ALJ6	WP_018141871.1|ALJ7	WP_018138432.1|ALJ8
OG_287:	WP_018938174.1|AKL10	WP_018941731.1|AKL11	WP_018938174.1|AKL12	WP_018947386.1|AKL17	WP_024327855.1|AKL19	WP_018938174.1|AKL3	WP_018144480.1|AKL6	WP_018144480.1|AKL7	WP_018176153.1|AKL8	WP_018938174.1|AKL9	WP_019023173.1|AL21	WP_018144480.1|AL2	WP_018137993.1|AL5	WP_018862587.1|ALD1	WP_018869860.1|ALE10	WP_018869860.1|ALE11	WP_018878159.1|ALE12	WP_017942771.1|ALE14	WP_018876486.1|ALE16	WP_028484361.1|ALE17	WP_018869860.1|ALE18	WP_028490952.1|ALE19	WP_018869860.1|ALE20	WP_018865639.1|ALE21	WP_018878159.1|ALE22	WP_018869860.1|ALE23	WP_018865639.1|ALE25	WP_018878159.1|ALE27	WP_018878159.1|ALE28	WP_018876486.1|ALE30	WP_018876486.1|ALE31	WP_017942771.1|ALE6	WP_018878159.1|ALE9	WP_018862587.1|ALJ10	WP_018137993.1|ALJ11	WP_018137993.1|ALJ12	WP_018137993.1|ALJ15	WP_018873082.1|ALJ16	WP_018140211.1|ALJ1	WP_019023173.1|ALJ20	WP_019023173.1|ALJ21	WP_018935249.1|ALJ24	WP_018137993.1|ALJ2	WP_018862587.1|ALJ3	WP_018137993.1|ALJ4	WP_018137993.1|ALJ5	WP_018140211.1|ALJ6	WP_018140211.1|ALJ7	WP_018137993.1|ALJ8
OG_288:	WP_018938175.1|AKL10	WP_018941733.1|AKL11	WP_018938175.1|AKL12	WP_018947388.1|AKL17	WP_024327853.1|AKL19	WP_018938175.1|AKL3	WP_018144482.1|AKL6	WP_018144482.1|AKL7	WP_018176154.1|AKL8	WP_018938175.1|AKL9	WP_012983579.1|AL21	WP_018168240.1|AL2	WP_018993169.1|AL5	WP_018862585.1|ALD1	WP_018869858.1|ALE10	WP_019570424.1|ALE11	WP_018876488.1|ALE12	WP_017942769.1|ALE14	WP_018878158.1|ALE16	WP_018878158.1|ALE17	WP_018869858.1|ALE18	WP_018869858.1|ALE19	WP_018869858.1|ALE20	WP_018865638.1|ALE21	WP_018882420.1|ALE22	WP_018869858.1|ALE23	WP_018865638.1|ALE25	WP_018882420.1|ALE27	WP_018878158.1|ALE28	WP_018876488.1|ALE30	WP_018876488.1|ALE31	WP_017942769.1|ALE6	WP_018876488.1|ALE9	WP_018862585.1|ALJ10	WP_018993169.1|ALJ11	WP_018993169.1|ALJ12	WP_018993169.1|ALJ15	WP_018873084.1|ALJ16	WP_038053217.1|ALJ1	WP_012983579.1|ALJ20	WP_012983579.1|ALJ21	WP_018935251.1|ALJ24	WP_018993169.1|ALJ2	WP_018862585.1|ALJ3	WP_018993169.1|ALJ4	WP_018993169.1|ALJ5	WP_018140209.1|ALJ6	WP_018140209.1|ALJ7	WP_018993169.1|ALJ8
OG_289:	WP_018938183.1|AKL10	WP_018941742.1|AKL11	WP_018952174.1|AKL12	WP_018946807.1|AKL17	WP_024327843.1|AKL19	WP_018938183.1|AKL3	WP_018144492.1|AKL6	WP_019612015.1|AKL7	WP_018176164.1|AKL8	WP_018938183.1|AKL9	WP_019023183.1|AL21	WP_077276979.1|AL2	WP_018174859.1|AL5	WP_018868649.1|ALD1	WP_019589788.1|ALE10	WP_019569586.1|ALE11	WP_019558746.1|ALE12	WP_017942758.1|ALE14	WP_019583702.1|ALE16	WP_028484356.1|ALE17	WP_019589788.1|ALE18	WP_028492571.1|ALE19	WP_019591089.1|ALE20	WP_018865628.1|ALE21	WP_018882426.1|ALE22	WP_019021753.1|ALE23	WP_018865628.1|ALE25	WP_018882426.1|ALE27	WP_018878151.1|ALE28	WP_018881400.1|ALE30	WP_018876495.1|ALE31	WP_017942758.1|ALE6	WP_018879996.1|ALE9	WP_018868649.1|ALJ10	WP_018138974.1|ALJ11	WP_018138974.1|ALJ12	WP_020146837.1|ALJ15	WP_018873094.1|ALJ16	WP_038053209.1|ALJ1	WP_019023183.1|ALJ20	WP_019023183.1|ALJ21	WP_018935823.1|ALJ24	WP_018995088.1|ALJ2	WP_018862575.1|ALJ3	WP_018174859.1|ALJ4	WP_018174859.1|ALJ5	WP_018140204.1|ALJ6	WP_018140204.1|ALJ7	WP_018138974.1|ALJ8
OG_290:	WP_018938184.1|AKL10	WP_018939222.1|AKL11	WP_018952175.1|AKL12	WP_018946806.1|AKL17	WP_024327842.1|AKL19	WP_018938184.1|AKL3	WP_018144493.1|AKL6	WP_019612014.1|AKL7	WP_018176165.1|AKL8	WP_018938184.1|AKL9	WP_019023184.1|AL21	WP_018650523.1|AL2	WP_018174860.1|AL5	WP_018868648.1|ALD1	WP_019589789.1|ALE10	WP_019569585.1|ALE11	WP_018881401.1|ALE12	WP_017942757.1|ALE14	WP_019583701.1|ALE16	WP_028484355.1|ALE17	WP_019589789.1|ALE18	WP_028491885.1|ALE19	WP_019591088.1|ALE20	WP_018865627.1|ALE21	WP_018882427.1|ALE22	WP_019021751.1|ALE23	WP_018865627.1|ALE25	WP_018882427.1|ALE27	WP_018878150.1|ALE28	WP_018881401.1|ALE30	WP_018876496.1|ALE31	WP_017942757.1|ALE6	WP_018879997.1|ALE9	WP_018868648.1|ALJ10	WP_018138973.1|ALJ11	WP_018138973.1|ALJ12	WP_020146838.1|ALJ15	WP_018873095.1|ALJ16	WP_038053206.1|ALJ1	WP_019023184.1|ALJ20	WP_019023184.1|ALJ21	WP_018935824.1|ALJ24	WP_018993176.1|ALJ2	WP_018862574.1|ALJ3	WP_018174860.1|ALJ4	WP_018174860.1|ALJ5	WP_018874841.1|ALJ6	WP_018140203.1|ALJ7	WP_018138973.1|ALJ8
OG_291:	WP_018938193.1|AKL10	WP_018939229.1|AKL11	WP_018176172.1|AKL12	WP_018946800.1|AKL17	WP_018176172.1|AKL19	WP_018938193.1|AKL3	WP_018144506.1|AKL6	WP_018144506.1|AKL7	WP_018176172.1|AKL8	WP_018938193.1|AKL9	WP_017925236.1|AL21	WP_018176172.1|AL2	WP_018138964.1|AL5	WP_018862568.1|ALD1	WP_018870981.1|ALE10	WP_018870981.1|ALE11	WP_017925236.1|ALE12	WP_017942750.1|ALE14	WP_017925236.1|ALE16	WP_017925236.1|ALE17	WP_018870981.1|ALE18	WP_028491878.1|ALE19	WP_018870981.1|ALE20	WP_018865620.1|ALE21	WP_018865620.1|ALE22	WP_019021745.1|ALE23	WP_018865620.1|ALE25	WP_018865620.1|ALE27	WP_018878145.1|ALE28	WP_017925236.1|ALE30	WP_018876506.1|ALE31	WP_017942750.1|ALE6	WP_017925236.1|ALE9	WP_018862568.1|ALJ10	WP_018138964.1|ALJ11	WP_018138964.1|ALJ12	WP_017925236.1|ALJ15	WP_018873101.1|ALJ16	WP_018874839.1|ALJ1	WP_017925236.1|ALJ20	WP_017925236.1|ALJ21	WP_018935833.1|ALJ24	WP_017925236.1|ALJ2	WP_018862568.1|ALJ3	WP_018138964.1|ALJ4	WP_018138964.1|ALJ5	WP_018874839.1|ALJ6	WP_018140200.1|ALJ7	WP_018138964.1|ALJ8
OG_292:	WP_018938311.1|AKL10	WP_018939412.1|AKL11	WP_026289495.1|AKL12	WP_018947590.1|AKL17	WP_024326870.1|AKL19	WP_018938311.1|AKL3	WP_026182045.1|AKL6	WP_026182045.1|AKL7	WP_019572081.1|AKL8	WP_018938311.1|AKL9	WP_019023337.1|AL21	WP_019572081.1|AL2	WP_018139432.1|AL5	WP_018861242.1|ALD1	WP_019022663.1|ALE10	WP_019022663.1|ALE11	WP_018878486.1|ALE12	WP_017940937.1|ALE14	WP_018878486.1|ALE16	WP_028484206.1|ALE17	WP_019022663.1|ALE18	WP_028492227.1|ALE19	WP_019590944.1|ALE20	WP_018866711.1|ALE21	WP_018878486.1|ALE22	WP_019022663.1|ALE23	WP_018866711.1|ALE25	WP_018878486.1|ALE27	WP_018878486.1|ALE28	WP_018878486.1|ALE30	WP_018876890.1|ALE31	WP_017940937.1|ALE6	WP_018878486.1|ALE9	WP_018861242.1|ALJ10	WP_018139432.1|ALJ11	WP_018139432.1|ALJ12	WP_012983779.1|ALJ15	WP_018873627.1|ALJ16	WP_038052801.1|ALJ1	WP_019023337.1|ALJ20	WP_019023337.1|ALJ21	WP_018937092.1|ALJ24	WP_018139432.1|ALJ2	WP_018861242.1|ALJ3	WP_018139432.1|ALJ4	WP_018139432.1|ALJ5	WP_018874099.1|ALJ6	WP_018141354.1|ALJ7	WP_018139432.1|ALJ8
OG_293:	WP_018938313.1|AKL10	WP_018939415.1|AKL11	WP_018169222.1|AKL12	WP_018947587.1|AKL17	WP_051132328.1|AKL19	WP_018938313.1|AKL3	WP_018144740.1|AKL6	WP_019611932.1|AKL7	WP_018176309.1|AKL8	WP_018938313.1|AKL9	WP_019023340.1|AL21	WP_018176309.1|AL2	WP_038038570.1|AL5	WP_018861239.1|ALD1	WP_019569448.1|ALE10	WP_019569448.1|ALE11	WP_081619711.1|ALE12	WP_018158421.1|ALE14	WP_051081478.1|ALE16	WP_081618661.1|ALE17	WP_019569448.1|ALE18	WP_042805909.1|ALE19	WP_019569448.1|ALE20	WP_081623686.1|ALE21	WP_081618661.1|ALE22	WP_038033326.1|ALE23	WP_081623686.1|ALE25	WP_081618661.1|ALE27	WP_081619305.1|ALE28	WP_081619388.1|ALE30	WP_081618410.1|ALE31	WP_018158421.1|ALE6	WP_081620066.1|ALE9	WP_018861239.1|ALJ10	WP_012983782.1|ALJ11	WP_012983782.1|ALJ12	WP_012983782.1|ALJ15	WP_018873624.1|ALJ16	WP_081911429.1|ALJ1	WP_019023340.1|ALJ20	WP_019023340.1|ALJ21	WP_018937095.1|ALJ24	WP_012983782.1|ALJ2	WP_018861239.1|ALJ3	WP_038038570.1|ALJ4	WP_038038570.1|ALJ5	WP_026280035.1|ALJ6	WP_026181597.1|ALJ7	WP_012983782.1|ALJ8
OG_294:	WP_018938316.1|AKL10	WP_018939419.1|AKL11	WP_018951866.1|AKL12	WP_018947583.1|AKL17	WP_024326863.1|AKL19	WP_018938316.1|AKL3	WP_018144744.1|AKL6	WP_018938316.1|AKL7	WP_018176311.1|AKL8	WP_018938316.1|AKL9	WP_019023344.1|AL21	WP_018176311.1|AL2	WP_018174951.1|AL5	WP_018868187.1|ALD1	WP_019589025.1|ALE10	WP_019569451.1|ALE11	WP_018876885.1|ALE12	WP_017940930.1|ALE14	WP_018866705.1|ALE16	WP_018866705.1|ALE17	WP_019589025.1|ALE18	WP_018947583.1|ALE19	WP_019589025.1|ALE20	WP_018866705.1|ALE21	WP_018881584.1|ALE22	WP_019022669.1|ALE23	WP_018866705.1|ALE25	WP_018881584.1|ALE27	WP_018878491.1|ALE28	WP_018881584.1|ALE30	WP_018876885.1|ALE31	WP_017940930.1|ALE6	WP_018866705.1|ALE9	WP_018868187.1|ALJ10	WP_018139437.1|ALJ11	WP_018139437.1|ALJ12	WP_012983786.1|ALJ15	WP_026279945.1|ALJ16	WP_038052794.1|ALJ1	WP_019023344.1|ALJ20	WP_019023344.1|ALJ21	WP_018937099.1|ALJ24	WP_012983786.1|ALJ2	WP_018861235.1|ALJ3	WP_018174951.1|ALJ4	WP_018174951.1|ALJ5	WP_018874103.1|ALJ6	WP_018141347.1|ALJ7	WP_018139437.1|ALJ8
OG_295:	WP_018938328.1|AKL10	WP_018939432.1|AKL11	WP_018938328.1|AKL12	WP_018947606.1|AKL17	WP_024326850.1|AKL19	WP_018938328.1|AKL3	WP_018144757.1|AKL6	WP_018938328.1|AKL7	WP_018176321.1|AKL8	WP_018938328.1|AKL9	WP_019023355.1|AL21	WP_018650606.1|AL2	WP_018174958.1|AL5	WP_018868182.1|ALD1	WP_019589011.1|ALE10	WP_019569435.1|ALE11	WP_019558850.1|ALE12	WP_017940917.1|ALE14	WP_019583370.1|ALE16	WP_028484212.1|ALE17	WP_019589011.1|ALE18	WP_028492238.1|ALE19	WP_019590933.1|ALE20	WP_018866692.1|ALE21	WP_018881859.1|ALE22	WP_019022650.1|ALE23	WP_018866692.1|ALE25	WP_018881859.1|ALE27	WP_018878499.1|ALE28	WP_018881576.1|ALE30	WP_018876876.1|ALE31	WP_017940917.1|ALE6	WP_018879733.1|ALE9	WP_018868182.1|ALJ10	WP_018139448.1|ALJ11	WP_018139448.1|ALJ12	WP_012983799.1|ALJ15	WP_018873607.1|ALJ16	WP_038052771.1|ALJ1	WP_019023355.1|ALJ20	WP_019023355.1|ALJ21	WP_018937078.1|ALJ24	WP_018139448.1|ALJ2	WP_018861222.1|ALJ3	WP_018174958.1|ALJ4	WP_018174958.1|ALJ5	WP_018874108.1|ALJ6	WP_018141334.1|ALJ7	WP_018139448.1|ALJ8
OG_296:	WP_018938361.1|AKL10	WP_018939540.1|AKL11	WP_018169270.1|AKL12	WP_018947176.1|AKL17	WP_024326815.1|AKL19	WP_018938361.1|AKL3	WP_018144782.1|AKL6	WP_018144782.1|AKL7	WP_018169270.1|AKL8	WP_018938361.1|AKL9	WP_019023455.1|AL21	WP_018169270.1|AL2	WP_018139548.1|AL5	WP_018861109.1|ALD1	WP_018868985.1|ALE10	WP_018868985.1|ALE11	WP_018876657.1|ALE12	WP_017941992.1|ALE14	WP_018876657.1|ALE16	WP_018876657.1|ALE17	WP_018868985.1|ALE18	WP_018868985.1|ALE19	WP_019591749.1|ALE20	WP_018866653.1|ALE21	WP_018876657.1|ALE22	WP_019021518.1|ALE23	WP_018866653.1|ALE25	WP_018876657.1|ALE27	WP_018876657.1|ALE28	WP_018881044.1|ALE30	WP_018876657.1|ALE31	WP_017941992.1|ALE6	WP_018876657.1|ALE9	WP_018861109.1|ALJ10	WP_018139548.1|ALJ11	WP_018139548.1|ALJ12	WP_020146096.1|ALJ15	WP_018873513.1|ALJ16	WP_018141291.1|ALJ1	WP_019023455.1|ALJ20	WP_019023455.1|ALJ21	WP_018936333.1|ALJ24	WP_018139548.1|ALJ2	WP_018861109.1|ALJ3	WP_018139548.1|ALJ4	WP_018139548.1|ALJ5	WP_018141291.1|ALJ6	WP_018141291.1|ALJ7	WP_018139548.1|ALJ8
OG_297:	WP_018938372.1|AKL10	WP_018941179.1|AKL11	WP_018952103.1|AKL12	WP_018868918.1|AKL17	WP_024327197.1|AKL19	WP_018938372.1|AKL3	WP_018144126.1|AKL6	WP_018144126.1|AKL7	WP_018175803.1|AKL8	WP_018938372.1|AKL9	WP_019024916.1|AL21	WP_018175803.1|AL2	WP_017925757.1|AL5	WP_018862015.1|ALD1	WP_018868918.1|ALE10	WP_018868918.1|ALE11	WP_018867154.1|ALE12	WP_017940603.1|ALE14	WP_018867154.1|ALE16	WP_018867154.1|ALE17	WP_018868918.1|ALE18	WP_018868918.1|ALE19	WP_018868918.1|ALE20	WP_018867154.1|ALE21	WP_018867154.1|ALE22	WP_018868918.1|ALE23	WP_018867154.1|ALE25	WP_018867154.1|ALE27	WP_018867154.1|ALE28	WP_018867154.1|ALE30	WP_018867154.1|ALE31	WP_017940603.1|ALE6	WP_018867154.1|ALE9	WP_018862015.1|ALJ10	WP_017925757.1|ALJ11	WP_017925757.1|ALJ12	WP_017925757.1|ALJ15	WP_018873367.1|ALJ16	WP_018141947.1|ALJ1	WP_019024916.1|ALJ20	WP_019024916.1|ALJ21	WP_018936404.1|ALJ24	WP_018994752.1|ALJ2	WP_018862015.1|ALJ3	WP_017925757.1|ALJ4	WP_017925757.1|ALJ5	WP_018141947.1|ALJ6	WP_018141947.1|ALJ7	WP_017925757.1|ALJ8
OG_298:	WP_018938373.1|AKL10	WP_018941180.1|AKL11	WP_018938373.1|AKL12	WP_018868917.1|AKL17	WP_024327196.1|AKL19	WP_018938373.1|AKL3	WP_018144125.1|AKL6	WP_018144125.1|AKL7	WP_018168094.1|AKL8	WP_018938373.1|AKL9	WP_019024917.1|AL21	WP_018168094.1|AL2	WP_018138622.1|AL5	WP_018862014.1|ALD1	WP_018868917.1|ALE10	WP_018868917.1|ALE11	WP_018881631.1|ALE12	WP_017940602.1|ALE14	WP_018881631.1|ALE16	WP_018881631.1|ALE17	WP_018868917.1|ALE18	WP_018868917.1|ALE19	WP_019590851.1|ALE20	WP_018867155.1|ALE21	WP_018881631.1|ALE22	WP_018868917.1|ALE23	WP_018867155.1|ALE25	WP_018881631.1|ALE27	WP_018878284.1|ALE28	WP_018881631.1|ALE30	WP_018875853.1|ALE31	WP_017940602.1|ALE6	WP_018875853.1|ALE9	WP_018862014.1|ALJ10	WP_018138622.1|ALJ11	WP_018138622.1|ALJ12	WP_018138622.1|ALJ15	WP_018873368.1|ALJ16	WP_038051604.1|ALJ1	WP_019024917.1|ALJ20	WP_019024917.1|ALJ21	WP_018936405.1|ALJ24	WP_018138622.1|ALJ2	WP_018862014.1|ALJ3	WP_018138622.1|ALJ4	WP_018138622.1|ALJ5	WP_018141946.1|ALJ6	WP_018141946.1|ALJ7	WP_018138622.1|ALJ8
OG_299:	WP_018938413.1|AKL10	WP_018941759.1|AKL11	WP_018938413.1|AKL12	WP_018946842.1|AKL17	WP_024327129.1|AKL19	WP_018938413.1|AKL3	WP_018144055.1|AKL6	WP_018144055.1|AKL7	WP_018168147.1|AKL8	WP_018938413.1|AKL9	WP_019024981.1|AL21	WP_018649731.1|AL2	WP_018138092.1|AL5	WP_018861938.1|ALD1	WP_018946842.1|ALE10	WP_019569614.1|ALE11	WP_018867232.1|ALE12	WP_017940968.1|ALE14	WP_018867232.1|ALE16	WP_028484967.1|ALE17	WP_018946842.1|ALE18	WP_019569614.1|ALE19	WP_019591105.1|ALE20	WP_018867232.1|ALE21	WP_018867232.1|ALE22	WP_019021773.1|ALE23	WP_018867232.1|ALE25	WP_018867232.1|ALE27	WP_018878322.1|ALE28	WP_018881565.1|ALE30	WP_018867232.1|ALE31	WP_017940968.1|ALE6	WP_018867232.1|ALE9	WP_018861938.1|ALJ10	WP_018138092.1|ALJ11	WP_018138092.1|ALJ12	WP_018138092.1|ALJ15	WP_018873818.1|ALJ16	WP_038053544.1|ALJ1	WP_019024981.1|ALJ20	WP_019024981.1|ALJ21	WP_018935794.1|ALJ24	WP_018138092.1|ALJ2	WP_018861938.1|ALJ3	WP_018138092.1|ALJ4	WP_018138092.1|ALJ5	WP_018140312.1|ALJ6	WP_018140312.1|ALJ7	WP_018138092.1|ALJ8
OG_300:	WP_018938436.1|AKL10	WP_018941566.1|AKL11	WP_018169361.1|AKL12	WP_018947013.1|AKL17	WP_024326306.1|AKL19	WP_018938436.1|AKL3	WP_018146148.1|AKL6	WP_018169361.1|AKL7	WP_018169361.1|AKL8	WP_018938436.1|AKL9	WP_019025060.1|AL21	WP_018169361.1|AL2	WP_018175486.1|AL5	WP_018862817.1|ALD1	WP_019589675.1|ALE10	WP_019569755.1|ALE11	WP_019558667.1|ALE12	WP_017940383.1|ALE14	WP_019583224.1|ALE16	WP_028484859.1|ALE17	WP_019589675.1|ALE18	WP_019591195.1|ALE19	WP_019591195.1|ALE20	WP_018866550.1|ALE21	WP_018882337.1|ALE22	WP_019021910.1|ALE23	WP_018866550.1|ALE25	WP_018882337.1|ALE27	WP_018877981.1|ALE28	WP_018880810.1|ALE30	WP_018876229.1|ALE31	WP_017940383.1|ALE6	WP_018879525.1|ALE9	WP_018862817.1|ALJ10	WP_018138488.1|ALJ11	WP_018138488.1|ALJ12	WP_018138488.1|ALJ15	WP_018872658.1|ALJ16	WP_038051330.1|ALJ1	WP_019025060.1|ALJ20	WP_019025060.1|ALJ21	WP_018936738.1|ALJ24	WP_018138488.1|ALJ2	WP_018862817.1|ALJ3	WP_018175486.1|ALJ4	WP_018175486.1|ALJ5	WP_018874607.1|ALJ6	WP_018141732.1|ALJ7	WP_018138488.1|ALJ8
OG_301:	WP_018938487.1|AKL10	WP_018940821.1|AKL11	WP_018951202.1|AKL12	WP_018946949.1|AKL17	WP_024325822.1|AKL19	WP_018938487.1|AKL3	WP_018146070.1|AKL6	WP_019612675.1|AKL7	WP_018169431.1|AKL8	WP_018938487.1|AKL9	WP_019025192.1|AL21	WP_018650347.1|AL2	WP_018649323.1|AL5	WP_018862763.1|ALD1	WP_019589713.1|ALE10	WP_019569704.1|ALE11	WP_019558222.1|ALE12	WP_017942327.1|ALE14	WP_018875780.1|ALE16	WP_028484148.1|ALE17	WP_019589713.1|ALE18	WP_042805868.1|ALE19	WP_019591158.1|ALE20	WP_018866912.1|ALE21	WP_018882727.1|ALE22	WP_019021859.1|ALE23	WP_018866912.1|ALE25	WP_018882727.1|ALE27	WP_018878564.1|ALE28	WP_018881492.1|ALE30	WP_018875780.1|ALE31	WP_017942327.1|ALE6	WP_018878872.1|ALE9	WP_018862763.1|ALJ10	WP_018138406.1|ALJ11	WP_018138406.1|ALJ12	WP_020146452.1|ALJ15	WP_018872735.1|ALJ16	WP_038054027.1|ALJ1	WP_019025192.1|ALJ20	WP_019025192.1|ALJ21	WP_026287805.1|ALJ24	WP_018994833.1|ALJ2	WP_018862763.1|ALJ3	WP_018649323.1|ALJ4	WP_018649323.1|ALJ5	WP_018874860.1|ALJ6	WP_018140743.1|ALJ7	WP_018138406.1|ALJ8
OG_302:	WP_018938590.1|AKL10	WP_018941058.1|AKL11	WP_018951923.1|AKL12	WP_018947924.1|AKL17	WP_024327229.1|AKL19	WP_018938590.1|AKL3	WP_018145558.1|AKL6	WP_019611824.1|AKL7	WP_018176715.1|AKL8	WP_018938590.1|AKL9	WP_019024105.1|AL21	WP_018650069.1|AL2	WP_018173977.1|AL5	WP_018862292.1|ALD1	WP_019590333.1|ALE10	WP_019570646.1|ALE11	WP_019558098.1|ALE12	WP_017941777.1|ALE14	WP_019583883.1|ALE16	WP_028484010.1|ALE17	WP_019590333.1|ALE18	WP_028492563.1|ALE19	WP_019591357.1|ALE20	WP_018867009.1|ALE21	WP_018882020.1|ALE22	WP_019022806.1|ALE23	WP_018867009.1|ALE25	WP_018882020.1|ALE27	WP_018877476.1|ALE28	WP_018880562.1|ALE30	WP_018875603.1|ALE31	WP_017941777.1|ALE6	WP_018880325.1|ALE9	WP_018862292.1|ALJ10	WP_018139601.1|ALJ11	WP_018139601.1|ALJ12	WP_020146805.1|ALJ15	WP_018872988.1|ALJ16	WP_038050941.1|ALJ1	WP_019024105.1|ALJ20	WP_019024105.1|ALJ21	WP_018934982.1|ALJ24	WP_018995358.1|ALJ2	WP_018862292.1|ALJ3	WP_018173977.1|ALJ4	WP_018173977.1|ALJ5	WP_018141011.1|ALJ6	WP_018141011.1|ALJ7	WP_018139601.1|ALJ8
OG_303:	WP_018938604.1|AKL10	WP_018941072.1|AKL11	WP_018938604.1|AKL12	WP_018947796.1|AKL17	WP_024327243.1|AKL19	WP_018938604.1|AKL3	WP_018145573.1|AKL6	WP_018145573.1|AKL7	WP_018145573.1|AKL8	WP_018938604.1|AKL9	WP_017926280.1|AL21	WP_018145573.1|AL2	WP_018139616.1|AL5	WP_018862309.1|ALD1	WP_019590323.1|ALE10	WP_019570655.1|ALE11	WP_018880223.1|ALE12	WP_018158426.1|ALE14	WP_018880223.1|ALE16	WP_026280226.1|ALE17	WP_019590323.1|ALE18	WP_019590323.1|ALE19	WP_019591348.1|ALE20	WP_026279252.1|ALE21	WP_026280838.1|ALE22	WP_019022797.1|ALE23	WP_026279252.1|ALE25	WP_026280838.1|ALE27	WP_018880223.1|ALE28	WP_018880223.1|ALE30	WP_026280226.1|ALE31	WP_018158426.1|ALE6	WP_018880223.1|ALE9	WP_018862309.1|ALJ10	WP_018139616.1|ALJ11	WP_018139616.1|ALJ12	WP_018139616.1|ALJ15	WP_018873002.1|ALJ16	WP_018141025.1|ALJ1	WP_017926280.1|ALJ20	WP_017926280.1|ALJ21	WP_018934992.1|ALJ24	WP_018139616.1|ALJ2	WP_018862309.1|ALJ3	WP_018139616.1|ALJ4	WP_018139616.1|ALJ5	WP_018875154.1|ALJ6	WP_018141025.1|ALJ7	WP_018139616.1|ALJ8
OG_304:	WP_018938605.1|AKL10	WP_018941074.1|AKL11	WP_018145575.1|AKL12	WP_018947798.1|AKL17	WP_024327244.1|AKL19	WP_018938605.1|AKL3	WP_018145575.1|AKL6	WP_018145575.1|AKL7	WP_018169869.1|AKL8	WP_018938605.1|AKL9	WP_012982883.1|AL21	WP_018169869.1|AL2	WP_012982883.1|AL5	WP_018862311.1|ALD1	WP_018870730.1|ALE10	WP_019570656.1|ALE11	WP_018866993.1|ALE12	WP_017941793.1|ALE14	WP_018880571.1|ALE16	WP_018866993.1|ALE17	WP_018870730.1|ALE18	WP_018870730.1|ALE19	WP_018870730.1|ALE20	WP_018866993.1|ALE21	WP_018866993.1|ALE22	WP_018870730.1|ALE23	WP_018866993.1|ALE25	WP_018866993.1|ALE27	WP_018866993.1|ALE28	WP_018880571.1|ALE30	WP_018866993.1|ALE31	WP_017941793.1|ALE6	WP_018866993.1|ALE9	WP_018862311.1|ALJ10	WP_012982883.1|ALJ11	WP_012982883.1|ALJ12	WP_012982883.1|ALJ15	WP_018873004.1|ALJ16	WP_038050967.1|ALJ1	WP_012982883.1|ALJ20	WP_012982883.1|ALJ21	WP_018934994.1|ALJ24	WP_012982883.1|ALJ2	WP_018862311.1|ALJ3	WP_012982883.1|ALJ4	WP_012982883.1|ALJ5	WP_018141027.1|ALJ6	WP_018141027.1|ALJ7	WP_012982883.1|ALJ8
OG_305:	WP_018938629.1|AKL10	WP_018939574.1|AKL11	WP_018938629.1|AKL12	WP_018947242.1|AKL17	WP_024326679.1|AKL19	WP_018938629.1|AKL3	WP_018144952.1|AKL6	WP_018144952.1|AKL7	WP_018144952.1|AKL8	WP_018938629.1|AKL9	WP_019023487.1|AL21	WP_077277005.1|AL2	WP_018649131.1|AL5	WP_018861073.1|ALD1	WP_019588904.1|ALE10	WP_018868904.1|ALE11	WP_018867619.1|ALE12	WP_017943070.1|ALE14	WP_018867619.1|ALE16	WP_018867619.1|ALE17	WP_019588904.1|ALE18	WP_018868904.1|ALE19	WP_019022539.1|ALE20	WP_018867619.1|ALE21	WP_018867619.1|ALE22	WP_019022539.1|ALE23	WP_018867619.1|ALE25	WP_018867619.1|ALE27	WP_018867619.1|ALE28	WP_018867619.1|ALE30	WP_018876787.1|ALE31	WP_017943070.1|ALE6	WP_018867619.1|ALE9	WP_018861073.1|ALJ10	WP_012983951.1|ALJ11	WP_012983951.1|ALJ12	WP_012983951.1|ALJ15	WP_018871609.1|ALJ16	WP_038052372.1|ALJ1	WP_019023487.1|ALJ20	WP_019023487.1|ALJ21	WP_018936418.1|ALJ24	WP_012983951.1|ALJ2	WP_018861073.1|ALJ3	WP_018649131.1|ALJ4	WP_018649131.1|ALJ5	WP_018141106.1|ALJ6	WP_018141106.1|ALJ7	WP_012983951.1|ALJ8
OG_306:	WP_018938630.1|AKL10	WP_018939572.1|AKL11	WP_018938630.1|AKL12	WP_018947240.1|AKL17	WP_024326677.1|AKL19	WP_018938630.1|AKL3	WP_018144950.1|AKL6	WP_018938630.1|AKL7	WP_018168789.1|AKL8	WP_018938630.1|AKL9	WP_017925553.1|AL21	WP_018168789.1|AL2	WP_018139736.1|AL5	WP_018861075.1|ALD1	WP_018868906.1|ALE10	WP_019569324.1|ALE11	WP_018867621.1|ALE12	WP_017943072.1|ALE14	WP_018867621.1|ALE16	WP_018867621.1|ALE17	WP_018868906.1|ALE18	WP_019569324.1|ALE19	WP_018868906.1|ALE20	WP_018867621.1|ALE21	WP_018867621.1|ALE22	WP_018868906.1|ALE23	WP_018867621.1|ALE25	WP_018867621.1|ALE27	WP_018867621.1|ALE28	WP_018867621.1|ALE30	WP_018867621.1|ALE31	WP_017943072.1|ALE6	WP_018867621.1|ALE9	WP_018861075.1|ALJ10	WP_018139736.1|ALJ11	WP_018139736.1|ALJ12	WP_012983949.1|ALJ15	WP_018871607.1|ALJ16	WP_018141104.1|ALJ1	WP_017925553.1|ALJ20	WP_017925553.1|ALJ21	WP_018936416.1|ALJ24	WP_018139736.1|ALJ2	WP_018861075.1|ALJ3	WP_018139736.1|ALJ4	WP_018139736.1|ALJ5	WP_018141104.1|ALJ6	WP_018141104.1|ALJ7	WP_018139736.1|ALJ8
OG_307:	WP_018938641.1|AKL10	WP_018940263.1|AKL11	WP_018950862.1|AKL12	WP_018947282.1|AKL17	WP_024326662.1|AKL19	WP_018938641.1|AKL3	WP_018144934.1|AKL6	WP_018144934.1|AKL7	WP_018168778.1|AKL8	WP_018938641.1|AKL9	WP_019023598.1|AL21	WP_018168778.1|AL2	WP_018175130.1|AL5	WP_018860949.1|ALD1	WP_019588936.1|ALE10	WP_019569359.1|ALE11	WP_019558926.1|ALE12	WP_017943088.1|ALE14	WP_018867635.1|ALE16	WP_028484688.1|ALE17	WP_019588936.1|ALE18	WP_028491289.1|ALE19	WP_019588936.1|ALE20	WP_018867635.1|ALE21	WP_018876777.1|ALE22	WP_019022575.1|ALE23	WP_018867635.1|ALE25	WP_018876777.1|ALE27	WP_018878252.1|ALE28	WP_018867635.1|ALE30	WP_018876777.1|ALE31	WP_017943088.1|ALE6	WP_018876777.1|ALE9	WP_018860949.1|ALJ10	WP_018139858.1|ALJ11	WP_018139858.1|ALJ12	WP_018994488.1|ALJ15	WP_018871591.1|ALJ16	WP_038052344.1|ALJ1	WP_019023598.1|ALJ20	WP_019023598.1|ALJ21	WP_018936461.1|ALJ24	WP_018994488.1|ALJ2	WP_018860949.1|ALJ3	WP_018175130.1|ALJ4	WP_018175130.1|ALJ5	WP_018141088.1|ALJ6	WP_018141088.1|ALJ7	WP_018139858.1|ALJ8
OG_308:	WP_018938647.1|AKL10	WP_018940254.1|AKL11	WP_018938647.1|AKL12	WP_018947275.1|AKL17	WP_024326653.1|AKL19	WP_018938647.1|AKL3	WP_018144923.1|AKL6	WP_018144923.1|AKL7	WP_018144923.1|AKL8	WP_018938647.1|AKL9	WP_019023607.1|AL21	WP_018144923.1|AL2	WP_012981545.1|AL5	WP_018860939.1|ALD1	WP_018868868.1|ALE10	WP_018868868.1|ALE11	WP_018867646.1|ALE12	WP_017943100.1|ALE14	WP_018867646.1|ALE16	WP_018867646.1|ALE17	WP_018868868.1|ALE18	WP_018868868.1|ALE19	WP_018947275.1|ALE20	WP_018867646.1|ALE21	WP_018867646.1|ALE22	WP_019022568.1|ALE23	WP_018867646.1|ALE25	WP_018867646.1|ALE27	WP_018867646.1|ALE28	WP_018867646.1|ALE30	WP_018867646.1|ALE31	WP_017943100.1|ALE6	WP_018867646.1|ALE9	WP_018860939.1|ALJ10	WP_012981545.1|ALJ11	WP_012981545.1|ALJ12	WP_012981545.1|ALJ15	WP_018871580.1|ALJ16	WP_018141077.1|ALJ1	WP_019023607.1|ALJ20	WP_019023607.1|ALJ21	WP_018936451.1|ALJ24	WP_012981545.1|ALJ2	WP_018860939.1|ALJ3	WP_012981545.1|ALJ4	WP_012981545.1|ALJ5	WP_018141077.1|ALJ6	WP_018141077.1|ALJ7	WP_012981545.1|ALJ8
OG_309:	WP_018938668.1|AKL10	WP_018939460.1|AKL11	WP_018938668.1|AKL12	WP_018947150.1|AKL17	WP_024326614.1|AKL19	WP_018938668.1|AKL3	WP_026182060.1|AKL6	WP_018948416.1|AKL7	WP_018948416.1|AKL8	WP_018938668.1|AKL9	WP_019023381.1|AL21	WP_018948416.1|AL2	WP_012983836.1|AL5	WP_018868171.1|ALD1	WP_018869009.1|ALE10	WP_019570602.1|ALE11	WP_026280346.1|ALE12	WP_017941474.1|ALE14	WP_026280346.1|ALE16	WP_026279309.1|ALE17	WP_018869009.1|ALE18	WP_028491442.1|ALE19	WP_019570602.1|ALE20	WP_026279309.1|ALE21	WP_026280346.1|ALE22	WP_019021535.1|ALE23	WP_026279309.1|ALE25	WP_026280346.1|ALE27	WP_026280492.1|ALE28	WP_026280346.1|ALE30	WP_026280346.1|ALE31	WP_017941474.1|ALE6	WP_026280346.1|ALE9	WP_018868171.1|ALJ10	WP_012983836.1|ALJ11	WP_012983836.1|ALJ12	WP_012983836.1|ALJ15	WP_026279994.1|ALJ16	WP_038052578.1|ALJ1	WP_019023381.1|ALJ20	WP_019023381.1|ALJ21	WP_018936919.1|ALJ24	WP_012983836.1|ALJ2	WP_018861193.1|ALJ3	WP_012983836.1|ALJ4	WP_012983836.1|ALJ5	WP_018141212.1|ALJ6	WP_018141212.1|ALJ7	WP_012983836.1|ALJ8
OG_310:	WP_018938673.1|AKL10	WP_018939468.1|AKL11	WP_018938673.1|AKL12	WP_018947156.1|AKL17	WP_024327729.1|AKL19	WP_018938673.1|AKL3	WP_018144867.1|AKL6	WP_018144867.1|AKL7	WP_018144867.1|AKL8	WP_018938673.1|AKL9	WP_018139471.1|AL21	WP_018649570.1|AL2	WP_018139471.1|AL5	WP_018861185.1|ALD1	WP_018869003.1|ALE10	WP_019570599.1|ALE11	WP_017940559.1|ALE12	WP_017940559.1|ALE14	WP_019584458.1|ALE16	WP_018881938.1|ALE17	WP_018869003.1|ALE18	WP_018869003.1|ALE19	WP_019570599.1|ALE20	WP_017940559.1|ALE21	WP_018881938.1|ALE22	WP_018869003.1|ALE23	WP_017940559.1|ALE25	WP_018881938.1|ALE27	WP_017940559.1|ALE28	WP_017940559.1|ALE30	WP_018876738.1|ALE31	WP_017940559.1|ALE6	WP_017940559.1|ALE9	WP_018861185.1|ALJ10	WP_018139471.1|ALJ11	WP_018139471.1|ALJ12	WP_018139471.1|ALJ15	WP_018873767.1|ALJ16	WP_018141220.1|ALJ1	WP_018139471.1|ALJ20	WP_018139471.1|ALJ21	WP_018936913.1|ALJ24	WP_018139471.1|ALJ2	WP_018861185.1|ALJ3	WP_018139471.1|ALJ4	WP_018139471.1|ALJ5	WP_018141220.1|ALJ6	WP_018141220.1|ALJ7	WP_018139471.1|ALJ8
OG_311:	WP_018938677.1|AKL10	WP_018940819.1|AKL11	WP_018938677.1|AKL12	WP_018946990.1|AKL17	WP_024325821.1|AKL19	WP_018938677.1|AKL3	WP_018146068.1|AKL6	WP_019612357.1|AKL7	WP_018146068.1|AKL8	WP_018938677.1|AKL9	WP_019024723.1|AL21	WP_018650345.1|AL2	WP_018174751.1|AL5	WP_018868530.1|ALD1	WP_018870192.1|ALE10	WP_018946990.1|ALE11	WP_019558219.1|ALE12	WP_017942329.1|ALE14	WP_018866910.1|ALE16	WP_018866910.1|ALE17	WP_018870192.1|ALE18	WP_018870192.1|ALE19	WP_018870192.1|ALE20	WP_018866910.1|ALE21	WP_018866910.1|ALE22	WP_018870192.1|ALE23	WP_018866910.1|ALE25	WP_018866910.1|ALE27	WP_018866910.1|ALE28	WP_018866910.1|ALE30	WP_018875779.1|ALE31	WP_017942329.1|ALE6	WP_018878873.1|ALE9	WP_018868530.1|ALJ10	WP_012982158.1|ALJ11	WP_012982158.1|ALJ12	WP_012982158.1|ALJ15	WP_018872796.1|ALJ16	WP_038054029.1|ALJ1	WP_019024723.1|ALJ20	WP_019024723.1|ALJ21	WP_018936760.1|ALJ24	WP_012982158.1|ALJ2	WP_018861711.1|ALJ3	WP_018174751.1|ALJ4	WP_018174751.1|ALJ5	WP_018140745.1|ALJ6	WP_018140745.1|ALJ7	WP_012982158.1|ALJ8
OG_312:	WP_018938679.1|AKL10	WP_018940816.1|AKL11	WP_018951204.1|AKL12	WP_018946993.1|AKL17	WP_024325818.1|AKL19	WP_018938679.1|AKL3	WP_018146065.1|AKL6	WP_018146065.1|AKL7	WP_018169435.1|AKL8	WP_018938679.1|AKL9	WP_019024720.1|AL21	WP_018650343.1|AL2	WP_018138674.1|AL5	WP_019572172.1|ALD1	WP_019589688.1|ALE10	WP_019569741.1|ALE11	WP_018882495.1|ALE12	WP_017942332.1|ALE14	WP_018878876.1|ALE16	WP_028484145.1|ALE17	WP_019589688.1|ALE18	WP_028491772.1|ALE19	WP_019591189.1|ALE20	WP_018866907.1|ALE21	WP_018882495.1|ALE22	WP_019021896.1|ALE23	WP_018866907.1|ALE25	WP_018882495.1|ALE27	WP_018878562.1|ALE28	WP_018878876.1|ALE30	WP_018875776.1|ALE31	WP_017942332.1|ALE6	WP_018878876.1|ALE9	WP_018868528.1|ALJ10	WP_018138674.1|ALJ11	WP_018138674.1|ALJ12	WP_012982161.1|ALJ15	WP_018872799.1|ALJ16	WP_038054033.1|ALJ1	WP_019024720.1|ALJ20	WP_019024720.1|ALJ21	WP_018936757.1|ALJ24	WP_018994687.1|ALJ2	WP_018861714.1|ALJ3	WP_018138674.1|ALJ4	WP_018138674.1|ALJ5	WP_018140748.1|ALJ6	WP_018140748.1|ALJ7	WP_018138674.1|ALJ8
OG_313:	WP_018938681.1|AKL10	WP_018940813.1|AKL11	WP_018938681.1|AKL12	WP_018946996.1|AKL17	WP_024325815.1|AKL19	WP_018938681.1|AKL3	WP_018146062.1|AKL6	WP_018146062.1|AKL7	WP_018146062.1|AKL8	WP_018938681.1|AKL9	WP_017925941.1|AL21	WP_018146062.1|AL2	WP_018649001.1|AL5	WP_018861717.1|ALD1	WP_019021897.1|ALE10	WP_019569742.1|ALE11	WP_018866905.1|ALE12	WP_017942335.1|ALE14	WP_018866905.1|ALE16	WP_028484142.1|ALE17	WP_019021897.1|ALE18	WP_028491773.1|ALE19	WP_019021897.1|ALE20	WP_018866905.1|ALE21	WP_018866905.1|ALE22	WP_019021897.1|ALE23	WP_018866905.1|ALE25	WP_018866905.1|ALE27	WP_018866905.1|ALE28	WP_018866905.1|ALE30	WP_018875775.1|ALE31	WP_017942335.1|ALE6	WP_018866905.1|ALE9	WP_018861717.1|ALJ10	WP_018138676.1|ALJ11	WP_018138676.1|ALJ12	WP_018174753.1|ALJ15	WP_018872802.1|ALJ16	WP_038054036.1|ALJ1	WP_017925941.1|ALJ20	WP_017925941.1|ALJ21	WP_018936754.1|ALJ24	WP_018174753.1|ALJ2	WP_018861717.1|ALJ3	WP_018649001.1|ALJ4	WP_018649001.1|ALJ5	WP_018140751.1|ALJ6	WP_018140751.1|ALJ7	WP_018138676.1|ALJ8
OG_314:	WP_018938682.1|AKL10	WP_018940812.1|AKL11	WP_018938682.1|AKL12	WP_018946997.1|AKL17	WP_024325814.1|AKL19	WP_018938682.1|AKL3	WP_018146061.1|AKL6	WP_019612359.1|AKL7	WP_018169436.1|AKL8	WP_018938682.1|AKL9	WP_012982165.1|AL21	WP_018650342.1|AL2	WP_012982165.1|AL5	WP_018861718.1|ALD1	WP_018870185.1|ALE10	WP_018870185.1|ALE11	WP_018866904.1|ALE12	WP_017942336.1|ALE14	WP_018866904.1|ALE16	WP_018866904.1|ALE17	WP_018870185.1|ALE18	WP_018870185.1|ALE19	WP_018870185.1|ALE20	WP_018866904.1|ALE21	WP_018866904.1|ALE22	WP_018870185.1|ALE23	WP_018866904.1|ALE25	WP_018866904.1|ALE27	WP_018866904.1|ALE28	WP_018866904.1|ALE30	WP_018875774.1|ALE31	WP_017942336.1|ALE6	WP_018878877.1|ALE9	WP_018861718.1|ALJ10	WP_012982165.1|ALJ11	WP_012982165.1|ALJ12	WP_012982165.1|ALJ15	WP_018872803.1|ALJ16	WP_018140752.1|ALJ1	WP_012982165.1|ALJ20	WP_012982165.1|ALJ21	WP_018936753.1|ALJ24	WP_012982165.1|ALJ2	WP_018861718.1|ALJ3	WP_012982165.1|ALJ4	WP_012982165.1|ALJ5	WP_018140752.1|ALJ6	WP_018140752.1|ALJ7	WP_012982165.1|ALJ8
OG_315:	WP_018938683.1|AKL10	WP_018940808.1|AKL11	WP_018938683.1|AKL12	WP_018947001.1|AKL17	WP_024328075.1|AKL19	WP_081618752.1|AKL3	WP_018146057.1|AKL6	WP_019612361.1|AKL7	WP_018146057.1|AKL8	WP_081618752.1|AKL9	WP_019024717.1|AL21	WP_018650341.1|AL2	WP_018174754.1|AL5	WP_018861722.1|ALD1	WP_019589685.1|ALE10	WP_019569745.1|ALE11	WP_018866900.1|ALE12	WP_038034281.1|ALE14	WP_018866900.1|ALE16	WP_018866900.1|ALE17	WP_019589685.1|ALE18	WP_018870181.1|ALE19	WP_019591190.1|ALE20	WP_018866900.1|ALE21	WP_018866900.1|ALE22	WP_019021900.1|ALE23	WP_018866900.1|ALE25	WP_018866900.1|ALE27	WP_018866900.1|ALE28	WP_018880436.1|ALE30	WP_018875773.1|ALE31	WP_038034281.1|ALE6	WP_018878879.1|ALE9	WP_018861722.1|ALJ10	WP_018138679.1|ALJ11	WP_018138679.1|ALJ12	WP_018174754.1|ALJ15	WP_018872807.1|ALJ16	WP_038054043.1|ALJ1	WP_019024717.1|ALJ20	WP_019024717.1|ALJ21	WP_018936749.1|ALJ24	WP_018994688.1|ALJ2	WP_018861722.1|ALJ3	WP_018174754.1|ALJ4	WP_018174754.1|ALJ5	WP_018140756.1|ALJ6	WP_018140756.1|ALJ7	WP_018138679.1|ALJ8
OG_316:	WP_018938707.1|AKL10	WP_018940774.1|AKL11	WP_018951224.1|AKL12	WP_018946956.1|AKL17	WP_024328105.1|AKL19	WP_018938707.1|AKL3	WP_018146025.1|AKL6	WP_018146025.1|AKL7	WP_018176351.1|AKL8	WP_018938707.1|AKL9	WP_019024691.1|AL21	WP_018169465.1|AL2	WP_018138709.1|AL5	WP_018861753.1|ALD1	WP_019589711.1|ALE10	WP_019569710.1|ALE11	WP_019558201.1|ALE12	WP_026143075.1|ALE14	WP_018866868.1|ALE16	WP_018866868.1|ALE17	WP_019589711.1|ALE18	WP_028491739.1|ALE19	WP_019591163.1|ALE20	WP_018866868.1|ALE21	WP_018882510.1|ALE22	WP_019021865.1|ALE23	WP_018866868.1|ALE25	WP_018882510.1|ALE27	WP_018866868.1|ALE28	WP_018866868.1|ALE30	WP_018866868.1|ALE31	WP_026143075.1|ALE6	WP_018878889.1|ALE9	WP_018861753.1|ALJ10	WP_018138709.1|ALJ11	WP_018138709.1|ALJ12	WP_018138709.1|ALJ15	WP_026279823.1|ALJ16	WP_026280170.1|ALJ1	WP_019024691.1|ALJ20	WP_019024691.1|ALJ21	WP_018936796.1|ALJ24	WP_018138709.1|ALJ2	WP_018861753.1|ALJ3	WP_018138709.1|ALJ4	WP_018138709.1|ALJ5	WP_026280170.1|ALJ6	WP_026181419.1|ALJ7	WP_018138709.1|ALJ8
OG_317:	WP_018938846.1|AKL10	WP_018941306.1|AKL11	WP_018951142.1|AKL12	WP_018946868.1|AKL17	WP_024327104.1|AKL19	WP_018938846.1|AKL3	WP_018144008.1|AKL6	WP_018144008.1|AKL7	WP_018168413.1|AKL8	WP_018938846.1|AKL9	WP_019024806.1|AL21	WP_018168413.1|AL2	WP_018138343.1|AL5	WP_018862500.1|ALD1	WP_019569632.1|ALE10	WP_019569632.1|ALE11	WP_018867553.1|ALE12	WP_017941142.1|ALE14	WP_018867553.1|ALE16	WP_018867553.1|ALE17	WP_019569632.1|ALE18	WP_019569632.1|ALE19	WP_019569632.1|ALE20	WP_018867553.1|ALE21	WP_018867553.1|ALE22	WP_019021792.1|ALE23	WP_018867553.1|ALE25	WP_018867553.1|ALE27	WP_018867553.1|ALE28	WP_018867553.1|ALE30	WP_018867553.1|ALE31	WP_017941142.1|ALE6	WP_018867553.1|ALE9	WP_018862500.1|ALJ10	WP_018138343.1|ALJ11	WP_018138343.1|ALJ12	WP_018138343.1|ALJ15	WP_018873423.1|ALJ16	WP_018140286.1|ALJ1	WP_019024806.1|ALJ20	WP_019024806.1|ALJ21	WP_018935772.1|ALJ24	WP_018138343.1|ALJ2	WP_018862500.1|ALJ3	WP_018138343.1|ALJ4	WP_018138343.1|ALJ5	WP_018140286.1|ALJ6	WP_018140286.1|ALJ7	WP_018138343.1|ALJ8
OG_318:	WP_018938848.1|AKL10	WP_017926705.1|AKL11	WP_018938848.1|AKL12	WP_018946871.1|AKL17	WP_024327101.1|AKL19	WP_018938848.1|AKL3	WP_018144005.1|AKL6	WP_018144005.1|AKL7	WP_018144005.1|AKL8	WP_018938848.1|AKL9	WP_019024804.1|AL21	WP_018144005.1|AL2	WP_018138340.1|AL5	WP_018862497.1|ALD1	WP_018870320.1|ALE10	WP_018870320.1|ALE11	WP_018867550.1|ALE12	WP_017941145.1|ALE14	WP_018867550.1|ALE16	WP_018867550.1|ALE17	WP_018870320.1|ALE18	WP_018870320.1|ALE19	WP_018870320.1|ALE20	WP_018867550.1|ALE21	WP_018867550.1|ALE22	WP_018870320.1|ALE23	WP_018867550.1|ALE25	WP_018867550.1|ALE27	WP_018867550.1|ALE28	WP_018867550.1|ALE30	WP_018867550.1|ALE31	WP_017941145.1|ALE6	WP_018867550.1|ALE9	WP_018862497.1|ALJ10	WP_018138340.1|ALJ11	WP_018138340.1|ALJ12	WP_018138340.1|ALJ15	WP_018873426.1|ALJ16	WP_018140283.1|ALJ1	WP_019024804.1|ALJ20	WP_019024804.1|ALJ21	WP_018935769.1|ALJ24	WP_018138340.1|ALJ2	WP_018862497.1|ALJ3	WP_018138340.1|ALJ4	WP_018138340.1|ALJ5	WP_018140283.1|ALJ6	WP_018140283.1|ALJ7	WP_018138340.1|ALJ8
OG_319:	WP_018938863.1|AKL10	WP_018941636.1|AKL11	WP_018938863.1|AKL12	WP_018946894.1|AKL17	WP_024327050.1|AKL19	WP_018938863.1|AKL3	WP_018143981.1|AKL6	WP_019612059.1|AKL7	WP_018168431.1|AKL8	WP_018938863.1|AKL9	WP_019025203.1|AL21	WP_018168431.1|AL2	WP_018138393.1|AL5	WP_018862775.1|ALD1	WP_019589741.1|ALE10	WP_019021808.1|ALE11	WP_018878533.1|ALE12	WP_017941169.1|ALE14	WP_019584004.1|ALE16	WP_018877045.1|ALE17	WP_019589741.1|ALE18	WP_028492051.1|ALE19	WP_019021808.1|ALE20	WP_018867527.1|ALE21	WP_018878533.1|ALE22	WP_019021808.1|ALE23	WP_018867527.1|ALE25	WP_018878533.1|ALE27	WP_018878533.1|ALE28	WP_018867527.1|ALE30	WP_018877045.1|ALE31	WP_017941169.1|ALE6	WP_018879884.1|ALE9	WP_018862775.1|ALJ10	WP_018138393.1|ALJ11	WP_018138393.1|ALJ12	WP_018138393.1|ALJ15	WP_018873448.1|ALJ16	WP_038053618.1|ALJ1	WP_019025203.1|ALJ20	WP_019025203.1|ALJ21	WP_018936861.1|ALJ24	WP_018138393.1|ALJ2	WP_018862775.1|ALJ3	WP_018138393.1|ALJ4	WP_018138393.1|ALJ5	WP_018874457.1|ALJ6	WP_018140259.1|ALJ7	WP_018138393.1|ALJ8
OG_320:	WP_018938865.1|AKL10	WP_018941633.1|AKL11	WP_018938865.1|AKL12	WP_018946897.1|AKL17	WP_024327047.1|AKL19	WP_018938865.1|AKL3	WP_018143978.1|AKL6	WP_018143978.1|AKL7	WP_018168433.1|AKL8	WP_018938865.1|AKL9	WP_019025202.1|AL21	WP_018168433.1|AL2	WP_018138396.1|AL5	WP_018862773.1|ALD1	WP_019569660.1|ALE10	WP_019569660.1|ALE11	WP_019558699.1|ALE12	WP_017941172.1|ALE14	WP_019584002.1|ALE16	WP_028484704.1|ALE17	WP_019569660.1|ALE18	WP_028492054.1|ALE19	WP_019569660.1|ALE20	WP_018867525.1|ALE21	WP_018867525.1|ALE22	WP_019021811.1|ALE23	WP_018867525.1|ALE25	WP_018867525.1|ALE27	WP_018867525.1|ALE28	WP_018867525.1|ALE30	WP_018867525.1|ALE31	WP_017941172.1|ALE6	WP_018867525.1|ALE9	WP_018862773.1|ALJ10	WP_018138396.1|ALJ11	WP_018138396.1|ALJ12	WP_018138396.1|ALJ15	WP_018873449.1|ALJ16	WP_038053622.1|ALJ1	WP_019025202.1|ALJ20	WP_019025202.1|ALJ21	WP_018936858.1|ALJ24	WP_018138396.1|ALJ2	WP_018862773.1|ALJ3	WP_018138396.1|ALJ4	WP_018138396.1|ALJ5	WP_018140256.1|ALJ6	WP_018140256.1|ALJ7	WP_018138396.1|ALJ8
OG_321:	WP_018938867.1|AKL10	WP_026288333.1|AKL11	WP_018938867.1|AKL12	WP_024328755.1|AKL17	WP_024327044.1|AKL19	WP_018938867.1|AKL3	WP_018143975.1|AKL6	WP_018143975.1|AKL7	WP_018168436.1|AKL8	WP_018938867.1|AKL9	WP_012983143.1|AL21	WP_018168436.1|AL2	WP_026182202.1|AL5	WP_026278791.1|ALD1	WP_019021814.1|ALE10	WP_018870291.1|ALE11	WP_018878531.1|ALE12	WP_017941175.1|ALE14	WP_017941175.1|ALE16	WP_018878531.1|ALE17	WP_019021814.1|ALE18	WP_018870291.1|ALE19	WP_019021814.1|ALE20	WP_018878531.1|ALE21	WP_018878531.1|ALE22	WP_019021814.1|ALE23	WP_018878531.1|ALE25	WP_018878531.1|ALE27	WP_018878531.1|ALE28	WP_018878531.1|ALE30	WP_018877043.1|ALE31	WP_017941175.1|ALE6	WP_018878531.1|ALE9	WP_026278791.1|ALJ10	WP_026182202.1|ALJ11	WP_026182202.1|ALJ12	WP_026182202.1|ALJ15	WP_018873452.1|ALJ16	WP_038053629.1|ALJ1	WP_012983143.1|ALJ20	WP_012983143.1|ALJ21	WP_026287815.1|ALJ24	WP_026182202.1|ALJ2	WP_026278791.1|ALJ3	WP_026182202.1|ALJ4	WP_026182202.1|ALJ5	WP_018140253.1|ALJ6	WP_018140253.1|ALJ7	WP_026182202.1|ALJ8
OG_322:	WP_018939197.1|AKL10	WP_018939414.1|AKL11	WP_026289496.1|AKL12	WP_026289035.1|AKL17	WP_024326868.1|AKL19	WP_018939197.1|AKL3	WP_018144739.1|AKL6	WP_026338817.1|AKL7	WP_019572082.1|AKL8	WP_018939197.1|AKL9	WP_019025618.1|AL21	WP_019572082.1|AL2	WP_018174948.1|AL5	WP_018861240.1|ALD1	WP_019589023.1|ALE10	WP_019569447.1|ALE11	WP_081601992.1|ALE12	WP_081601992.1|ALE14	WP_081619389.1|ALE16	WP_081659408.1|ALE17	WP_019589023.1|ALE18	WP_028492225.1|ALE19	WP_026332850.1|ALE20	WP_081601992.1|ALE21	WP_081601992.1|ALE22	WP_019022664.1|ALE23	WP_081601992.1|ALE25	WP_081601992.1|ALE27	WP_038032927.1|ALE28	WP_081619389.1|ALE30	WP_081618411.1|ALE31	WP_081601992.1|ALE6	WP_081601992.1|ALE9	WP_018861240.1|ALJ10	WP_018139433.1|ALJ11	WP_018139433.1|ALJ12	WP_020146138.1|ALJ15	WP_026279946.1|ALJ16	WP_026280034.1|ALJ1	WP_019025618.1|ALJ20	WP_019025618.1|ALJ21	WP_026287848.1|ALJ24	WP_018139433.1|ALJ2	WP_018861240.1|ALJ3	WP_018174948.1|ALJ4	WP_018174948.1|ALJ5	WP_026280034.1|ALJ6	WP_026181598.1|ALJ7	WP_018139433.1|ALJ8
OG_323:	WP_018948713.1|AKL10	WP_018941573.1|AKL11	WP_018146154.1|AKL12	WP_018870270.1|AKL17	WP_018866543.1|AKL19	WP_018146154.1|AKL3	WP_018146154.1|AKL6	WP_018146154.1|AKL7	WP_018146154.1|AKL8	WP_018146154.1|AKL9	WP_018138481.1|AL21	WP_018146154.1|AL2	WP_018138481.1|AL5	WP_018861870.1|ALD1	WP_019589726.1|ALE10	WP_018870270.1|ALE11	WP_018866543.1|ALE12	WP_017940517.1|ALE14	WP_018866543.1|ALE16	WP_018866543.1|ALE17	WP_019589726.1|ALE18	WP_018870270.1|ALE19	WP_019589726.1|ALE20	WP_018866543.1|ALE21	WP_017940517.1|ALE22	WP_018870270.1|ALE23	WP_018866543.1|ALE25	WP_017940517.1|ALE27	WP_018866543.1|ALE28	WP_018866543.1|ALE30	WP_018866543.1|ALE31	WP_017940517.1|ALE6	WP_017940517.1|ALE9	WP_018861870.1|ALJ10	WP_018138481.1|ALJ11	WP_018138481.1|ALJ12	WP_018138481.1|ALJ15	WP_018866543.1|ALJ16	WP_018141740.1|ALJ1	WP_018138481.1|ALJ20	WP_018138481.1|ALJ21	WP_018936833.1|ALJ24	WP_018138481.1|ALJ2	WP_018861870.1|ALJ3	WP_018138481.1|ALJ4	WP_018138481.1|ALJ5	WP_018141740.1|ALJ6	WP_018141740.1|ALJ7	WP_018138481.1|ALJ8
OG_324:	WP_018950813.1|AKL10	WP_018939860.1|AKL11	WP_018950813.1|AKL12	WP_018946131.1|AKL17	WP_024326148.1|AKL19	WP_018938095.1|AKL3	WP_018144204.1|AKL6	WP_018144204.1|AKL7	WP_018175749.1|AKL8	WP_018938095.1|AKL9	WP_019024383.1|AL21	WP_018649939.1|AL2	WP_018139329.1|AL5	WP_018868680.1|ALD1	WP_019590287.1|ALE10	WP_019570390.1|ALE11	WP_018866128.1|ALE12	WP_017941617.1|ALE14	WP_018866128.1|ALE16	WP_018866128.1|ALE17	WP_019590287.1|ALE18	WP_028491160.1|ALE19	WP_019591306.1|ALE20	WP_018866128.1|ALE21	WP_018866128.1|ALE22	WP_019021948.1|ALE23	WP_018866128.1|ALE25	WP_018866128.1|ALE27	WP_018866128.1|ALE28	WP_018881134.1|ALE30	WP_018876376.1|ALE31	WP_017941617.1|ALE6	WP_018866128.1|ALE9	WP_018868680.1|ALJ10	WP_018139329.1|ALJ11	WP_018139329.1|ALJ12	WP_018139329.1|ALJ15	WP_018871909.1|ALJ16	WP_038054119.1|ALJ1	WP_019024383.1|ALJ20	WP_019024383.1|ALJ21	WP_018935743.1|ALJ24	WP_018139329.1|ALJ2	WP_018861491.1|ALJ3	WP_018139329.1|ALJ4	WP_018139329.1|ALJ5	WP_018874954.1|ALJ6	WP_018140808.1|ALJ7	WP_018139329.1|ALJ8
OG_325:	WP_018950824.1|AKL10	WP_026288160.1|AKL11	WP_018950824.1|AKL12	WP_018946086.1|AKL17	WP_024326134.1|AKL19	WP_026287934.1|AKL3	WP_018144190.1|AKL6	WP_018144190.1|AKL7	WP_018175760.1|AKL8	WP_026287934.1|AKL9	WP_018994001.1|AL21	WP_018144190.1|AL2	WP_017925307.1|AL5	WP_018868735.1|ALD1	WP_018946086.1|ALE10	WP_019570356.1|ALE11	WP_018881142.1|ALE12	WP_017941603.1|ALE14	WP_018876388.1|ALE16	WP_018876388.1|ALE17	WP_018946086.1|ALE18	WP_018946086.1|ALE19	WP_018946086.1|ALE20	WP_018866144.1|ALE21	WP_018876388.1|ALE22	WP_019021989.1|ALE23	WP_018866144.1|ALE25	WP_018876388.1|ALE27	WP_018876388.1|ALE28	WP_018881142.1|ALE30	WP_018876388.1|ALE31	WP_017941603.1|ALE6	WP_018866144.1|ALE9	WP_018868735.1|ALJ10	WP_017925307.1|ALJ11	WP_017925307.1|ALJ12	WP_017925307.1|ALJ15	WP_026279694.1|ALJ16	WP_026181536.1|ALJ1	WP_018994001.1|ALJ20	WP_018994001.1|ALJ21	WP_083916874.1|ALJ24	WP_017925307.1|ALJ2	WP_018862752.1|ALJ3	WP_017925307.1|ALJ4	WP_017925307.1|ALJ5	WP_026181536.1|ALJ6	WP_026181536.1|ALJ7	WP_017925307.1|ALJ8
OG_326:	WP_018950838.1|AKL10	WP_018940981.1|AKL11	WP_018950838.1|AKL12	WP_018946056.1|AKL17	WP_024326107.1|AKL19	WP_018938067.1|AKL3	WP_018144166.1|AKL6	WP_019612184.1|AKL7	WP_018175777.1|AKL8	WP_018938067.1|AKL9	WP_019023985.1|AL21	WP_018649967.1|AL2	WP_018648938.1|AL5	WP_018868356.1|ALD1	WP_019590234.1|ALE10	WP_019570333.1|ALE11	WP_026279192.1|ALE12	WP_026143034.1|ALE14	WP_019584363.1|ALE16	WP_028484836.1|ALE17	WP_019590234.1|ALE18	WP_028491104.1|ALE19	WP_019591258.1|ALE20	WP_026279192.1|ALE21	WP_026280895.1|ALE22	WP_019022013.1|ALE23	WP_026279192.1|ALE25	WP_026280895.1|ALE27	WP_026280404.1|ALE28	WP_018880373.1|ALE30	WP_018876405.1|ALE31	WP_026143034.1|ALE6	WP_018880373.1|ALE9	WP_018868356.1|ALJ10	WP_018138524.1|ALJ11	WP_018138524.1|ALJ12	WP_020146522.1|ALJ15	WP_018873262.1|ALJ16	WP_038054167.1|ALJ1	WP_019023985.1|ALJ20	WP_019023985.1|ALJ21	WP_018935444.1|ALJ24	WP_018995150.1|ALJ2	WP_018862190.1|ALJ3	WP_018648938.1|ALJ4	WP_018648938.1|ALJ5	WP_018874980.1|ALJ6	WP_018139935.1|ALJ7	WP_018138524.1|ALJ8
OG_327:	WP_018950840.1|AKL10	WP_018940987.1|AKL11	WP_018950840.1|AKL12	WP_026288868.1|AKL17	WP_024326101.1|AKL19	WP_018938064.1|AKL3	WP_018144159.1|AKL6	WP_019612186.1|AKL7	WP_018175779.1|AKL8	WP_018938064.1|AKL9	WP_019023990.1|AL21	WP_018649969.1|AL2	WP_018138530.1|AL5	WP_018862196.1|ALD1	WP_018869362.1|ALE10	WP_026331389.1|ALE11	WP_018866176.1|ALE12	WP_017942090.1|ALE14	WP_018881151.1|ALE16	WP_028484835.1|ALE17	WP_018869362.1|ALE18	WP_028491102.1|ALE19	WP_019591255.1|ALE20	WP_018866176.1|ALE21	WP_018882613.1|ALE22	WP_019022018.1|ALE23	WP_018866176.1|ALE25	WP_018882613.1|ALE27	WP_018876409.1|ALE28	WP_018881151.1|ALE30	WP_018876409.1|ALE31	WP_017942090.1|ALE6	WP_018880376.1|ALE9	WP_018862196.1|ALJ10	WP_018138530.1|ALJ11	WP_018138530.1|ALJ12	WP_020146524.1|ALJ15	WP_018873269.1|ALJ16	WP_038054184.1|ALJ1	WP_019023990.1|ALJ20	WP_019023990.1|ALJ21	WP_051076156.1|ALJ24	WP_018138530.1|ALJ2	WP_018862196.1|ALJ3	WP_018138530.1|ALJ4	WP_018138530.1|ALJ5	WP_018874984.1|ALJ6	WP_018139928.1|ALJ7	WP_018138530.1|ALJ8
OG_328:	WP_018950871.1|AKL10	WP_018939583.1|AKL11	WP_018950871.1|AKL12	WP_018947252.1|AKL17	WP_024326688.1|AKL19	WP_018937515.1|AKL3	WP_038032059.1|AKL6	WP_038032059.1|AKL7	WP_038084433.1|AKL8	WP_018937515.1|AKL9	WP_038029685.1|AL21	WP_038084433.1|AL2	WP_018649132.1|AL5	WP_018861065.1|ALD1	WP_019588910.1|ALE10	WP_019569332.1|ALE11	WP_019558335.1|ALE12	WP_026143159.1|ALE14	WP_019582939.1|ALE16	WP_038036172.1|ALE17	WP_019588910.1|ALE18	WP_028491309.1|ALE19	WP_019590861.1|ALE20	WP_018867610.1|ALE21	WP_018881975.1|ALE22	WP_019022547.1|ALE23	WP_018867610.1|ALE25	WP_018881975.1|ALE27	WP_018878242.1|ALE28	WP_018880947.1|ALE30	WP_018876790.1|ALE31	WP_026143159.1|ALE6	WP_018879265.1|ALE9	WP_018861065.1|ALJ10	WP_038049808.1|ALJ11	WP_038049808.1|ALJ12	WP_012983961.1|ALJ15	WP_026279657.1|ALJ16	WP_038052392.1|ALJ1	WP_038029685.1|ALJ20	WP_038029685.1|ALJ21	WP_018936427.1|ALJ24	WP_018649132.1|ALJ2	WP_018861065.1|ALJ3	WP_018649132.1|ALJ4	WP_018649132.1|ALJ5	WP_018141115.1|ALJ6	WP_018141115.1|ALJ7	WP_038049808.1|ALJ8
OG_329:	WP_018950877.1|AKL10	WP_018939592.1|AKL11	WP_018950877.1|AKL12	WP_018947261.1|AKL17	WP_024326698.1|AKL19	WP_018937505.1|AKL3	WP_018144970.1|AKL6	WP_018144970.1|AKL7	WP_018175928.1|AKL8	WP_018937505.1|AKL9	WP_019023501.1|AL21	WP_018175928.1|AL2	WP_018139754.1|AL5	WP_018861055.1|ALD1	WP_019588919.1|ALE10	WP_019569339.1|ALE11	WP_018876798.1|ALE12	WP_017943051.1|ALE14	WP_019582944.1|ALE16	WP_018876798.1|ALE17	WP_019588919.1|ALE18	WP_019588919.1|ALE19	WP_019588919.1|ALE20	WP_018867601.1|ALE21	WP_018867601.1|ALE22	WP_019022555.1|ALE23	WP_018867601.1|ALE25	WP_018867601.1|ALE27	WP_018867601.1|ALE28	WP_018867601.1|ALE30	WP_018876798.1|ALE31	WP_017943051.1|ALE6	WP_018867601.1|ALE9	WP_018861055.1|ALJ10	WP_018139754.1|ALJ11	WP_018139754.1|ALJ12	WP_018139754.1|ALJ15	WP_018871628.1|ALJ16	WP_018141125.1|ALJ1	WP_019023501.1|ALJ20	WP_019023501.1|ALJ21	WP_018936437.1|ALJ24	WP_018139754.1|ALJ2	WP_018861055.1|ALJ3	WP_018139754.1|ALJ4	WP_018139754.1|ALJ5	WP_018141125.1|ALJ6	WP_018141125.1|ALJ7	WP_018139754.1|ALJ8
OG_330:	WP_018950883.1|AKL10	WP_018939598.1|AKL11	WP_018950883.1|AKL12	WP_018947268.1|AKL17	WP_024326705.1|AKL19	WP_018937498.1|AKL3	WP_018144977.1|AKL6	WP_018144977.1|AKL7	WP_018168812.1|AKL8	WP_018937498.1|AKL9	WP_019023507.1|AL21	WP_018168812.1|AL2	WP_018175075.1|AL5	WP_018861049.1|ALD1	WP_019588924.1|ALE10	WP_019569346.1|ALE11	WP_019558344.1|ALE12	WP_017943044.1|ALE14	WP_019582949.1|ALE16	WP_028484670.1|ALE17	WP_019588924.1|ALE18	WP_028491300.1|ALE19	WP_019569346.1|ALE20	WP_018867594.1|ALE21	WP_018880938.1|ALE22	WP_019022561.1|ALE23	WP_018867594.1|ALE25	WP_018880938.1|ALE27	WP_018867594.1|ALE28	WP_018880938.1|ALE30	WP_018867594.1|ALE31	WP_017943044.1|ALE6	WP_018879278.1|ALE9	WP_018861049.1|ALJ10	WP_018139759.1|ALJ11	WP_018139759.1|ALJ12	WP_012981430.1|ALJ15	WP_018871634.1|ALJ16	WP_038052429.1|ALJ1	WP_019023507.1|ALJ20	WP_019023507.1|ALJ21	WP_083916891.1|ALJ24	WP_018994452.1|ALJ2	WP_018861049.1|ALJ3	WP_018175075.1|ALJ4	WP_018175075.1|ALJ5	WP_018141131.1|ALJ6	WP_018141131.1|ALJ7	WP_018139759.1|ALJ8
OG_331:	WP_018950919.1|AKL10	WP_018940276.1|AKL11	WP_018950919.1|AKL12	WP_018947291.1|AKL17	WP_024326757.1|AKL19	WP_018937454.1|AKL3	WP_018145029.1|AKL6	WP_019612254.1|AKL7	WP_018168864.1|AKL8	WP_018937454.1|AKL9	WP_019023565.1|AL21	WP_018168864.1|AL2	WP_018139840.1|AL5	WP_018868111.1|ALD1	WP_019022580.1|ALE10	WP_019569363.1|ALE11	WP_018878214.1|ALE12	WP_017942984.1|ALE14	WP_019582964.1|ALE16	WP_028484661.1|ALE17	WP_019022580.1|ALE18	WP_028491285.1|ALE19	WP_019590877.1|ALE20	WP_018867568.1|ALE21	WP_018867568.1|ALE22	WP_019022580.1|ALE23	WP_018867568.1|ALE25	WP_018867568.1|ALE27	WP_018878214.1|ALE28	WP_018877021.1|ALE30	WP_018877021.1|ALE31	WP_017942984.1|ALE6	WP_018878214.1|ALE9	WP_018868111.1|ALJ10	WP_018139840.1|ALJ11	WP_018139840.1|ALJ12	WP_020146056.1|ALJ15	WP_018871690.1|ALJ16	WP_038052507.1|ALJ1	WP_019023565.1|ALJ20	WP_019023565.1|ALJ21	WP_018936468.1|ALJ24	WP_018139840.1|ALJ2	WP_018860970.1|ALJ3	WP_018139840.1|ALJ4	WP_018139840.1|ALJ5	WP_018141178.1|ALJ6	WP_018141178.1|ALJ7	WP_018139840.1|ALJ8
OG_332:	WP_018950922.1|AKL10	WP_018941366.1|AKL11	WP_018950922.1|AKL12	WP_018947214.1|AKL17	WP_024327708.1|AKL19	WP_018937449.1|AKL3	WP_018145044.1|AKL6	WP_018145044.1|AKL7	WP_018145044.1|AKL8	WP_018937449.1|AKL9	WP_019023522.1|AL21	WP_018145044.1|AL2	WP_012981451.1|AL5	WP_018861029.1|ALD1	WP_019588892.1|ALE10	WP_019569304.1|ALE11	WP_019558370.1|ALE12	WP_017942977.1|ALE14	WP_019558370.1|ALE16	WP_019558370.1|ALE17	WP_019588892.1|ALE18	WP_028492039.1|ALE19	WP_019022514.1|ALE20	WP_018867697.1|ALE21	WP_018881769.1|ALE22	WP_019022514.1|ALE23	WP_018867697.1|ALE25	WP_018881769.1|ALE27	WP_018878182.1|ALE28	WP_018878182.1|ALE30	WP_018876994.1|ALE31	WP_017942977.1|ALE6	WP_018867697.1|ALE9	WP_018861029.1|ALJ10	WP_012981451.1|ALJ11	WP_012981451.1|ALJ12	WP_012981451.1|ALJ15	WP_018871695.1|ALJ16	WP_038052296.1|ALJ1	WP_019023522.1|ALJ20	WP_019023522.1|ALJ21	WP_026287743.1|ALJ24	WP_012981451.1|ALJ2	WP_018861029.1|ALJ3	WP_012981451.1|ALJ4	WP_012981451.1|ALJ5	WP_018142340.1|ALJ6	WP_018142340.1|ALJ7	WP_012981451.1|ALJ8
OG_333:	WP_018950923.1|AKL10	WP_018941367.1|AKL11	WP_018950923.1|AKL12	WP_018947215.1|AKL17	WP_024327707.1|AKL19	WP_018937448.1|AKL3	WP_018145045.1|AKL6	WP_018145045.1|AKL7	WP_018168871.1|AKL8	WP_018937448.1|AKL9	WP_019023523.1|AL21	WP_018168871.1|AL2	WP_012981452.1|AL5	WP_018861028.1|ALD1	WP_019588893.1|ALE10	WP_019569305.1|ALE11	WP_018867698.1|ALE12	WP_017942976.1|ALE14	WP_018867698.1|ALE16	WP_028484646.1|ALE17	WP_019588893.1|ALE18	WP_028492040.1|ALE19	WP_019590843.1|ALE20	WP_018867698.1|ALE21	WP_018867698.1|ALE22	WP_019022515.1|ALE23	WP_018867698.1|ALE25	WP_018867698.1|ALE27	WP_018878181.1|ALE28	WP_018867698.1|ALE30	WP_018867698.1|ALE31	WP_017942976.1|ALE6	WP_018867698.1|ALE9	WP_018861028.1|ALJ10	WP_012981452.1|ALJ11	WP_012981452.1|ALJ12	WP_012981452.1|ALJ15	WP_018871696.1|ALJ16	WP_038052294.1|ALJ1	WP_019023523.1|ALJ20	WP_019023523.1|ALJ21	WP_018936386.1|ALJ24	WP_012981452.1|ALJ2	WP_018861028.1|ALJ3	WP_012981452.1|ALJ4	WP_012981452.1|ALJ5	WP_018142339.1|ALJ6	WP_018142339.1|ALJ7	WP_012981452.1|ALJ8
OG_334:	WP_018950926.1|AKL10	WP_018941372.1|AKL11	WP_018950926.1|AKL12	WP_018947220.1|AKL17	WP_024327702.1|AKL19	WP_018175968.1|AKL3	WP_018145050.1|AKL6	WP_018175968.1|AKL7	WP_018175968.1|AKL8	WP_018175968.1|AKL9	WP_012981457.1|AL21	WP_018175968.1|AL2	WP_012981457.1|AL5	WP_018861023.1|ALD1	WP_019588894.1|ALE10	WP_019588894.1|ALE11	WP_018867703.1|ALE12	WP_017942971.1|ALE14	WP_019582996.1|ALE16	WP_018867703.1|ALE17	WP_019588894.1|ALE18	WP_028492043.1|ALE19	WP_018868931.1|ALE20	WP_018867703.1|ALE21	WP_018881741.1|ALE22	WP_019022519.1|ALE23	WP_018867703.1|ALE25	WP_018881741.1|ALE27	WP_018867703.1|ALE28	WP_018867703.1|ALE30	WP_026280263.1|ALE31	WP_017942971.1|ALE6	WP_018867703.1|ALE9	WP_018861023.1|ALJ10	WP_012981457.1|ALJ11	WP_012981457.1|ALJ12	WP_012981457.1|ALJ15	WP_018871701.1|ALJ16	WP_038052286.1|ALJ1	WP_012981457.1|ALJ20	WP_012981457.1|ALJ21	WP_018936391.1|ALJ24	WP_012981457.1|ALJ2	WP_018861023.1|ALJ3	WP_012981457.1|ALJ4	WP_012981457.1|ALJ5	WP_018142334.1|ALJ6	WP_018142334.1|ALJ7	WP_012981457.1|ALJ8
OG_335:	WP_018950930.1|AKL10	WP_018941376.1|AKL11	WP_018950930.1|AKL12	WP_018947224.1|AKL17	WP_024327698.1|AKL19	WP_018937441.1|AKL3	WP_018145054.1|AKL6	WP_018145054.1|AKL7	WP_018145054.1|AKL8	WP_018937441.1|AKL9	WP_019023530.1|AL21	WP_018168880.1|AL2	WP_012981461.1|AL5	WP_018861019.1|ALD1	WP_018868927.1|ALE10	WP_018868927.1|ALE11	WP_018867707.1|ALE12	WP_017942967.1|ALE14	WP_018867707.1|ALE16	WP_018867707.1|ALE17	WP_018868927.1|ALE18	WP_018868927.1|ALE19	WP_018868927.1|ALE20	WP_018867707.1|ALE21	WP_018867707.1|ALE22	WP_018868927.1|ALE23	WP_018867707.1|ALE25	WP_018867707.1|ALE27	WP_018867707.1|ALE28	WP_018867707.1|ALE30	WP_018867707.1|ALE31	WP_017942967.1|ALE6	WP_018867707.1|ALE9	WP_018861019.1|ALJ10	WP_012981461.1|ALJ11	WP_012981461.1|ALJ12	WP_012981461.1|ALJ15	WP_018871706.1|ALJ16	WP_018142330.1|ALJ1	WP_019023530.1|ALJ20	WP_019023530.1|ALJ21	WP_018936395.1|ALJ24	WP_012981461.1|ALJ2	WP_018861019.1|ALJ3	WP_012981461.1|ALJ4	WP_012981461.1|ALJ5	WP_018142330.1|ALJ6	WP_018142330.1|ALJ7	WP_012981461.1|ALJ8
OG_336:	WP_018950931.1|AKL10	WP_018941377.1|AKL11	WP_018950931.1|AKL12	WP_018947225.1|AKL17	WP_024327697.1|AKL19	WP_018937440.1|AKL3	WP_018145055.1|AKL6	WP_018168881.1|AKL7	WP_018168881.1|AKL8	WP_018937440.1|AKL9	WP_019023531.1|AL21	WP_018168881.1|AL2	WP_012981462.1|AL5	WP_018868121.1|ALD1	WP_018868926.1|ALE10	WP_019022523.1|ALE11	WP_018875917.1|ALE12	WP_017942966.1|ALE14	WP_018875917.1|ALE16	WP_018875917.1|ALE17	WP_018868926.1|ALE18	WP_018868926.1|ALE19	WP_019022523.1|ALE20	WP_018867708.1|ALE21	WP_018881739.1|ALE22	WP_019022523.1|ALE23	WP_018867708.1|ALE25	WP_018881739.1|ALE27	WP_018875917.1|ALE28	WP_018880911.1|ALE30	WP_018875917.1|ALE31	WP_017942966.1|ALE6	WP_018875917.1|ALE9	WP_018868121.1|ALJ10	WP_012981462.1|ALJ11	WP_012981462.1|ALJ12	WP_012981462.1|ALJ15	WP_018871707.1|ALJ16	WP_038052274.1|ALJ1	WP_019023531.1|ALJ20	WP_019023531.1|ALJ21	WP_018936396.1|ALJ24	WP_012981462.1|ALJ2	WP_026278608.1|ALJ3	WP_012981462.1|ALJ4	WP_012981462.1|ALJ5	WP_018874237.1|ALJ6	WP_018142329.1|ALJ7	WP_012981462.1|ALJ8
OG_337:	WP_018951046.1|AKL10	WP_026288334.1|AKL11	WP_018951046.1|AKL12	WP_018946983.1|AKL17	WP_024326412.1|AKL19	WP_018937903.1|AKL3	WP_018144434.1|AKL6	WP_018144434.1|AKL7	WP_018144434.1|AKL8	WP_018937903.1|AKL9	WP_019025215.1|AL21	WP_018649795.1|AL2	WP_018174139.1|AL5	WP_018862789.1|ALD1	WP_019589692.1|ALE10	WP_019569733.1|ALE11	WP_019558277.1|ALE12	WP_017941497.1|ALE14	WP_019583159.1|ALE16	WP_018866449.1|ALE17	WP_019589692.1|ALE18	WP_028491765.1|ALE19	WP_019591185.1|ALE20	WP_018866449.1|ALE21	WP_018882272.1|ALE22	WP_019021890.1|ALE23	WP_018866449.1|ALE25	WP_018882272.1|ALE27	WP_018866449.1|ALE28	WP_018866449.1|ALE30	WP_018866449.1|ALE31	WP_017941497.1|ALE6	WP_018866449.1|ALE9	WP_018862789.1|ALJ10	WP_018174139.1|ALJ11	WP_018174139.1|ALJ12	WP_018174139.1|ALJ15	WP_018872111.1|ALJ16	WP_038053945.1|ALJ1	WP_019025215.1|ALJ20	WP_019025215.1|ALJ21	WP_018936769.1|ALJ24	WP_026296507.1|ALJ2	WP_018862789.1|ALJ3	WP_018174139.1|ALJ4	WP_018174139.1|ALJ5	WP_018141703.1|ALJ6	WP_018141703.1|ALJ7	WP_018174139.1|ALJ8
OG_338:	WP_018951125.1|AKL10	WP_018940825.1|AKL11	WP_018951125.1|AKL12	WP_018946903.1|AKL17	WP_024327041.1|AKL19	WP_018143972.1|AKL3	WP_018143972.1|AKL6	WP_018143972.1|AKL7	WP_018143972.1|AKL8	WP_018143972.1|AKL9	WP_038029416.1|AL21	WP_018143972.1|AL2	WP_018862912.1|AL5	WP_018862767.1|ALD1	WP_019591131.1|ALE10	WP_019569664.1|ALE11	WP_018879882.1|ALE12	WP_017940862.1|ALE14	WP_019583998.1|ALE16	WP_018877042.1|ALE17	WP_019591131.1|ALE18	WP_028492056.1|ALE19	WP_019591131.1|ALE20	WP_018867519.1|ALE21	WP_018867519.1|ALE22	WP_026300821.1|ALE23	WP_018867519.1|ALE25	WP_018867519.1|ALE27	WP_026280478.1|ALE28	WP_018867519.1|ALE30	WP_018877042.1|ALE31	WP_017940862.1|ALE6	WP_018879882.1|ALE9	WP_018862767.1|ALJ10	WP_018875321.1|ALJ11	WP_018875321.1|ALJ12	WP_018875321.1|ALJ15	WP_038047798.1|ALJ16	WP_038053636.1|ALJ1	WP_038029416.1|ALJ20	WP_038029416.1|ALJ21	WP_018936852.1|ALJ24	WP_018875321.1|ALJ2	WP_018862767.1|ALJ3	WP_018862912.1|ALJ4	WP_018862912.1|ALJ5	WP_018140250.1|ALJ6	WP_018140250.1|ALJ7	WP_018875321.1|ALJ8
OG_339:	WP_018951233.1|AKL10	WP_018940749.1|AKL11	WP_018951233.1|AKL12	WP_018946981.1|AKL17	WP_024328116.1|AKL19	WP_018938723.1|AKL3	WP_018146002.1|AKL6	WP_019612393.1|AKL7	WP_018176329.1|AKL8	WP_018938723.1|AKL9	WP_019024683.1|AL21	WP_018169491.1|AL2	WP_018174788.1|AL5	WP_018861775.1|ALD1	WP_019589693.1|ALE10	WP_019569732.1|ALE11	WP_018878900.1|ALE12	WP_017942395.1|ALE14	WP_019583434.1|ALE16	WP_028484115.1|ALE17	WP_019589693.1|ALE18	WP_028491763.1|ALE19	WP_019591183.1|ALE20	WP_018866842.1|ALE21	WP_018878900.1|ALE22	WP_019021888.1|ALE23	WP_018866842.1|ALE25	WP_018878900.1|ALE27	WP_018866842.1|ALE28	WP_018866842.1|ALE30	WP_018875737.1|ALE31	WP_017942395.1|ALE6	WP_018878900.1|ALE9	WP_018861775.1|ALJ10	WP_018138732.1|ALJ11	WP_018138732.1|ALJ12	WP_018138732.1|ALJ15	WP_018872844.1|ALJ16	WP_038051263.1|ALJ1	WP_019024683.1|ALJ20	WP_019024683.1|ALJ21	WP_018936771.1|ALJ24	WP_018138732.1|ALJ2	WP_018861775.1|ALJ3	WP_018174788.1|ALJ4	WP_018174788.1|ALJ5	WP_018875037.1|ALJ6	WP_018139994.1|ALJ7	WP_018138732.1|ALJ8
OG_340:	WP_018951325.1|AKL10	WP_018941688.1|AKL11	WP_018951325.1|AKL12	WP_018947006.1|AKL17	WP_024326485.1|AKL19	WP_018937991.1|AKL3	WP_018146299.1|AKL6	WP_018951325.1|AKL7	WP_018167973.1|AKL8	WP_018937991.1|AKL9	WP_019025007.1|AL21	WP_018650433.1|AL2	WP_018649293.1|AL5	WP_018868436.1|ALD1	WP_019589680.1|ALE10	WP_019569749.1|ALE11	WP_019558948.1|ALE12	WP_017941881.1|ALE14	WP_019584381.1|ALE16	WP_028484739.1|ALE17	WP_019589680.1|ALE18	WP_028491776.1|ALE19	WP_019591193.1|ALE20	WP_018866380.1|ALE21	WP_018881765.1|ALE22	WP_019021905.1|ALE23	WP_018866380.1|ALE25	WP_018881765.1|ALE27	WP_018878020.1|ALE28	WP_018881247.1|ALE30	WP_018876989.1|ALE31	WP_017941881.1|ALE6	WP_018879811.1|ALE9	WP_018868436.1|ALJ10	WP_018138426.1|ALJ11	WP_018138426.1|ALJ12	WP_012983281.1|ALJ15	WP_018872323.1|ALJ16	WP_038051501.1|ALJ1	WP_019025007.1|ALJ20	WP_019025007.1|ALJ21	WP_018936744.1|ALJ24	WP_018994777.1|ALJ2	WP_018861917.1|ALJ3	WP_018649293.1|ALJ4	WP_018649293.1|ALJ5	WP_018141881.1|ALJ6	WP_018141881.1|ALJ7	WP_018138426.1|ALJ8
OG_341:	WP_018951414.1|AKL10	WP_018939701.1|AKL11	WP_018951414.1|AKL12	WP_018945945.1|AKL17	WP_024327414.1|AKL19	WP_018937631.1|AKL3	WP_018145745.1|AKL6	WP_018145745.1|AKL7	WP_018169728.1|AKL8	WP_018937631.1|AKL9	WP_019024242.1|AL21	WP_018650157.1|AL2	WP_018174312.1|AL5	WP_018868239.1|ALD1	WP_019590017.1|ALE10	WP_019570006.1|ALE11	WP_019558014.1|ALE12	WP_017942242.1|ALE14	WP_018866259.1|ALE16	WP_018866259.1|ALE17	WP_019590017.1|ALE18	WP_018869477.1|ALE19	WP_019591421.1|ALE20	WP_018866259.1|ALE21	WP_018866259.1|ALE22	WP_018869477.1|ALE23	WP_018866259.1|ALE25	WP_018866259.1|ALE27	WP_018866259.1|ALE28	WP_018866259.1|ALE30	WP_018866259.1|ALE31	WP_017942242.1|ALE6	WP_018866259.1|ALE9	WP_018868239.1|ALJ10	WP_018139233.1|ALJ11	WP_018139233.1|ALJ12	WP_018139233.1|ALJ15	WP_018872514.1|ALJ16	WP_038054599.1|ALJ1	WP_019024242.1|ALJ20	WP_019024242.1|ALJ21	WP_018935558.1|ALJ24	WP_018139233.1|ALJ2	WP_018861328.1|ALJ3	WP_018174312.1|ALJ4	WP_018174312.1|ALJ5	WP_018140443.1|ALJ6	WP_018140443.1|ALJ7	WP_018139233.1|ALJ8
OG_342:	WP_018951417.1|AKL10	WP_018939704.1|AKL11	WP_018951417.1|AKL12	WP_018945948.1|AKL17	WP_024327411.1|AKL19	WP_018937628.1|AKL3	WP_018145742.1|AKL6	WP_018145742.1|AKL7	WP_018169731.1|AKL8	WP_018937628.1|AKL9	WP_019024245.1|AL21	WP_018169731.1|AL2	WP_018139236.1|AL5	WP_019572162.1|ALD1	WP_018945948.1|ALE10	WP_018945948.1|ALE11	WP_018866262.1|ALE12	WP_017942245.1|ALE14	WP_019583571.1|ALE16	WP_018875438.1|ALE17	WP_018945948.1|ALE18	WP_028491598.1|ALE19	WP_018945948.1|ALE20	WP_018866262.1|ALE21	WP_018875438.1|ALE22	WP_018945948.1|ALE23	WP_018866262.1|ALE25	WP_018875438.1|ALE27	WP_018875438.1|ALE28	WP_018866262.1|ALE30	WP_018875438.1|ALE31	WP_017942245.1|ALE6	WP_018875438.1|ALE9	WP_019572162.1|ALJ10	WP_018139236.1|ALJ11	WP_018139236.1|ALJ12	WP_018139236.1|ALJ15	WP_018872517.1|ALJ16	WP_038054603.1|ALJ1	WP_019024245.1|ALJ20	WP_019024245.1|ALJ21	WP_026287585.1|ALJ24	WP_018994974.1|ALJ2	WP_026278641.1|ALJ3	WP_018139236.1|ALJ4	WP_018139236.1|ALJ5	WP_018140440.1|ALJ6	WP_018140440.1|ALJ7	WP_018139236.1|ALJ8
OG_343:	WP_018951419.1|AKL10	WP_018939708.1|AKL11	WP_018951419.1|AKL12	WP_018945952.1|AKL17	WP_024327408.1|AKL19	WP_018937626.1|AKL3	WP_018145738.1|AKL6	WP_018145738.1|AKL7	WP_018176830.1|AKL8	WP_018937626.1|AKL9	WP_019024248.1|AL21	WP_018176830.1|AL2	WP_018174316.1|AL5	WP_018868234.1|ALD1	WP_018869470.1|ALE10	WP_018869470.1|ALE11	WP_018866265.1|ALE12	WP_017942249.1|ALE14	WP_018866265.1|ALE16	WP_028484503.1|ALE17	WP_018869470.1|ALE18	WP_018869470.1|ALE19	WP_018869470.1|ALE20	WP_018866265.1|ALE21	WP_018866265.1|ALE22	WP_019022103.1|ALE23	WP_018866265.1|ALE25	WP_018866265.1|ALE27	WP_018866265.1|ALE28	WP_018866265.1|ALE30	WP_018866265.1|ALE31	WP_017942249.1|ALE6	WP_018866265.1|ALE9	WP_018868234.1|ALJ10	WP_018139240.1|ALJ11	WP_018139240.1|ALJ12	WP_018139240.1|ALJ15	WP_018872521.1|ALJ16	WP_038054609.1|ALJ1	WP_019024248.1|ALJ20	WP_019024248.1|ALJ21	WP_018935551.1|ALJ24	WP_018139240.1|ALJ2	WP_018861335.1|ALJ3	WP_018174316.1|ALJ4	WP_018174316.1|ALJ5	WP_018140436.1|ALJ6	WP_018140436.1|ALJ7	WP_018139240.1|ALJ8
OG_344:	WP_018951421.1|AKL10	WP_018939712.1|AKL11	WP_018951421.1|AKL12	WP_018945955.1|AKL17	WP_024327404.1|AKL19	WP_018937623.1|AKL3	WP_018145734.1|AKL6	WP_019611729.1|AKL7	WP_018176829.1|AKL8	WP_018937623.1|AKL9	WP_019024251.1|AL21	WP_018176829.1|AL2	WP_018174319.1|AL5	WP_018868233.1|ALD1	WP_018869466.1|ALE10	WP_019570000.1|ALE11	WP_019558018.1|ALE12	WP_017942253.1|ALE14	WP_018875441.1|ALE16	WP_019558018.1|ALE17	WP_018869466.1|ALE18	WP_028491603.1|ALE19	WP_018869466.1|ALE20	WP_018866269.1|ALE21	WP_018877368.1|ALE22	WP_019022100.1|ALE23	WP_018866269.1|ALE25	WP_018877368.1|ALE27	WP_018877368.1|ALE28	WP_018877368.1|ALE30	WP_018875441.1|ALE31	WP_017942253.1|ALE6	WP_018866269.1|ALE9	WP_018868233.1|ALJ10	WP_018139244.1|ALJ11	WP_018139244.1|ALJ12	WP_018174319.1|ALJ15	WP_018872525.1|ALJ16	WP_038054616.1|ALJ1	WP_019024251.1|ALJ20	WP_019024251.1|ALJ21	WP_018935547.1|ALJ24	WP_018174319.1|ALJ2	WP_018861339.1|ALJ3	WP_018174319.1|ALJ4	WP_018174319.1|ALJ5	WP_018140432.1|ALJ6	WP_018140432.1|ALJ7	WP_018139244.1|ALJ8
OG_345:	WP_018951441.1|AKL10	WP_018939755.1|AKL11	WP_018951441.1|AKL12	WP_051073607.1|AKL17	WP_024327360.1|AKL19	WP_018937589.1|AKL3	WP_018145690.1|AKL6	WP_018951441.1|AKL7	WP_018176802.1|AKL8	WP_018937589.1|AKL9	WP_019024288.1|AL21	WP_018650143.1|AL2	WP_018174347.1|AL5	WP_018861383.1|ALD1	WP_051080620.1|ALE10	WP_051081243.1|ALE11	WP_018866313.1|ALE12	WP_017941544.1|ALE14	WP_026332043.1|ALE16	WP_018879106.1|ALE17	WP_051080620.1|ALE18	WP_051245974.1|ALE19	WP_051081896.1|ALE20	WP_018866313.1|ALE21	WP_018882090.1|ALE22	WP_051075377.1|ALE23	WP_018866313.1|ALE25	WP_018882090.1|ALE27	WP_018877393.1|ALE28	WP_018880636.1|ALE30	WP_026280217.1|ALE31	WP_017941544.1|ALE6	WP_018879106.1|ALE9	WP_018861383.1|ALJ10	WP_018139277.1|ALJ11	WP_018139277.1|ALJ12	WP_020146687.1|ALJ15	WP_018872568.1|ALJ16	WP_038054997.1|ALJ1	WP_019024288.1|ALJ20	WP_019024288.1|ALJ21	WP_018935499.1|ALJ24	WP_018174347.1|ALJ2	WP_018861383.1|ALJ3	WP_018174347.1|ALJ4	WP_018174347.1|ALJ5	WP_018140107.1|ALJ6	WP_018140107.1|ALJ7	WP_018139277.1|ALJ8
OG_346:	WP_018951442.1|AKL10	WP_018939756.1|AKL11	WP_018951442.1|AKL12	WP_018946006.1|AKL17	WP_024327359.1|AKL19	WP_018937588.1|AKL3	WP_018145689.1|AKL6	WP_019611749.1|AKL7	WP_018176801.1|AKL8	WP_018937588.1|AKL9	WP_019024289.1|AL21	WP_018650142.1|AL2	WP_018649503.1|AL5	WP_018868218.1|ALD1	WP_019022059.1|ALE10	WP_019570292.1|ALE11	WP_019558034.1|ALE12	WP_026142968.1|ALE14	WP_019583550.1|ALE16	WP_028484522.1|ALE17	WP_019022059.1|ALE18	WP_028491072.1|ALE19	WP_019591226.1|ALE20	WP_018866314.1|ALE21	WP_018882089.1|ALE22	WP_019022059.1|ALE23	WP_018866314.1|ALE25	WP_018882089.1|ALE27	WP_018877394.1|ALE28	WP_018880635.1|ALE30	WP_018875477.1|ALE31	WP_026142968.1|ALE6	WP_018879107.1|ALE9	WP_018868218.1|ALJ10	WP_018139278.1|ALJ11	WP_018139278.1|ALJ12	WP_018649503.1|ALJ15	WP_018872569.1|ALJ16	WP_051918129.1|ALJ1	WP_019024289.1|ALJ20	WP_019024289.1|ALJ21	WP_018935498.1|ALJ24	WP_018649503.1|ALJ2	WP_018861384.1|ALJ3	WP_018649503.1|ALJ4	WP_018649503.1|ALJ5	WP_018140106.1|ALJ6	WP_018140106.1|ALJ7	WP_018139278.1|ALJ8
OG_347:	WP_018951444.1|AKL10	WP_026288083.1|AKL11	WP_018951444.1|AKL12	WP_018946009.1|AKL17	WP_024327357.1|AKL19	WP_018937586.1|AKL3	WP_018145686.1|AKL6	WP_019611750.1|AKL7	WP_018169771.1|AKL8	WP_018937586.1|AKL9	WP_019024290.1|AL21	WP_018169771.1|AL2	WP_018174350.1|AL5	WP_018861387.1|ALD1	WP_019022058.1|ALE10	WP_019570294.1|ALE11	WP_018875478.1|ALE12	WP_017941548.1|ALE14	WP_018875478.1|ALE16	WP_018866317.1|ALE17	WP_019022058.1|ALE18	WP_018869414.1|ALE19	WP_019022058.1|ALE20	WP_018866317.1|ALE21	WP_018875478.1|ALE22	WP_019022058.1|ALE23	WP_018866317.1|ALE25	WP_018875478.1|ALE27	WP_018877396.1|ALE28	WP_018866317.1|ALE30	WP_018875478.1|ALE31	WP_017941548.1|ALE6	WP_018879108.1|ALE9	WP_018861387.1|ALJ10	WP_018139280.1|ALJ11	WP_018139280.1|ALJ12	WP_020146685.1|ALJ15	WP_018872572.1|ALJ16	WP_018140103.1|ALJ1	WP_019024290.1|ALJ20	WP_019024290.1|ALJ21	WP_018935495.1|ALJ24	WP_018174350.1|ALJ2	WP_018861387.1|ALJ3	WP_018174350.1|ALJ4	WP_018174350.1|ALJ5	WP_018140103.1|ALJ6	WP_018140103.1|ALJ7	WP_018139280.1|ALJ8
OG_348:	WP_018951456.1|AKL10	WP_018939778.1|AKL11	WP_018951456.1|AKL12	WP_026288864.1|AKL17	WP_024327339.1|AKL19	WP_018937571.1|AKL3	WP_018145667.1|AKL6	WP_019611761.1|AKL7	WP_018176790.1|AKL8	WP_018937571.1|AKL9	WP_019024305.1|AL21	WP_018176790.1|AL2	WP_018174359.1|AL5	WP_018861407.1|ALD1	WP_026331386.1|ALE10	WP_026331386.1|ALE11	WP_018880628.1|ALE12	WP_017941569.1|ALE14	WP_018880628.1|ALE16	WP_018877410.1|ALE17	WP_026331386.1|ALE18	WP_028491085.1|ALE19	WP_026332888.1|ALE20	WP_018866335.1|ALE21	WP_018875490.1|ALE22	WP_026300847.1|ALE23	WP_018866335.1|ALE25	WP_018875490.1|ALE27	WP_018877410.1|ALE28	WP_018880628.1|ALE30	WP_018875490.1|ALE31	WP_017941569.1|ALE6	WP_018879119.1|ALE9	WP_018868208.1|ALJ10	WP_018139412.1|ALJ11	WP_018139412.1|ALJ12	WP_018139412.1|ALJ15	WP_018872593.1|ALJ16	WP_038054694.1|ALJ1	WP_019024305.1|ALJ20	WP_019024305.1|ALJ21	WP_018935475.1|ALJ24	WP_018139412.1|ALJ2	WP_018861407.1|ALJ3	WP_018174359.1|ALJ4	WP_018174359.1|ALJ5	WP_018140086.1|ALJ6	WP_018140086.1|ALJ7	WP_018139412.1|ALJ8
OG_349:	WP_018951473.1|AKL10	WP_018939626.1|AKL11	WP_018951473.1|AKL12	WP_018946110.1|AKL17	WP_024327314.1|AKL19	WP_018937552.1|AKL3	WP_018145642.1|AKL6	WP_018169811.1|AKL7	WP_018169811.1|AKL8	WP_018937552.1|AKL9	WP_019024180.1|AL21	WP_018650125.1|AL2	WP_018173920.1|AL5	WP_026279359.1|ALD1	WP_019590269.1|ALE10	WP_019570372.1|ALE11	WP_018866357.1|ALE12	WP_017940700.1|ALE14	WP_018875510.1|ALE16	WP_018875510.1|ALE17	WP_019590269.1|ALE18	WP_019590269.1|ALE19	WP_019591290.1|ALE20	WP_018866357.1|ALE21	WP_018879150.1|ALE22	WP_019021968.1|ALE23	WP_018866357.1|ALE25	WP_018879150.1|ALE27	WP_018877426.1|ALE28	WP_018875510.1|ALE30	WP_018875510.1|ALE31	WP_017940700.1|ALE6	WP_018879150.1|ALE9	WP_026279359.1|ALJ10	WP_018139683.1|ALJ11	WP_018139683.1|ALJ12	WP_020146766.1|ALJ15	WP_018872626.1|ALJ16	WP_038054751.1|ALJ1	WP_019024180.1|ALJ20	WP_019024180.1|ALJ21	WP_018935721.1|ALJ24	WP_018995300.1|ALJ2	WP_026278757.1|ALJ3	WP_018173920.1|ALJ4	WP_018173920.1|ALJ5	WP_018140064.1|ALJ6	WP_018140064.1|ALJ7	WP_018139683.1|ALJ8
OG_350:	WP_018951475.1|AKL10	WP_018939624.1|AKL11	WP_018951475.1|AKL12	WP_018946112.1|AKL17	WP_024327312.1|AKL19	WP_018937550.1|AKL3	WP_018145640.1|AKL6	WP_019611777.1|AKL7	WP_018169813.1|AKL8	WP_018937550.1|AKL9	WP_019024178.1|AL21	WP_018650123.1|AL2	WP_018139681.1|AL5	WP_018862368.1|ALD1	WP_019590271.1|ALE10	WP_019570374.1|ALE11	WP_018866359.1|ALE12	WP_017940698.1|ALE14	WP_019583517.1|ALE16	WP_018866359.1|ALE17	WP_019590271.1|ALE18	WP_028491145.1|ALE19	WP_019591292.1|ALE20	WP_018866359.1|ALE21	WP_018866359.1|ALE22	WP_018870778.1|ALE23	WP_018866359.1|ALE25	WP_018866359.1|ALE27	WP_018866359.1|ALE28	WP_018866359.1|ALE30	WP_018875512.1|ALE31	WP_017940698.1|ALE6	WP_018866359.1|ALE9	WP_018862368.1|ALJ10	WP_018139681.1|ALJ11	WP_018139681.1|ALJ12	WP_018139681.1|ALJ15	WP_018872628.1|ALJ16	WP_018140062.1|ALJ1	WP_019024178.1|ALJ20	WP_019024178.1|ALJ21	WP_018935723.1|ALJ24	WP_018995298.1|ALJ2	WP_018862368.1|ALJ3	WP_018139681.1|ALJ4	WP_018139681.1|ALJ5	WP_018140062.1|ALJ6	WP_018140062.1|ALJ7	WP_018139681.1|ALJ8
OG_351:	WP_018951602.1|AKL10	WP_018939557.1|AKL11	WP_018951602.1|AKL12	WP_018947343.1|AKL17	WP_024326633.1|AKL19	WP_018938659.1|AKL3	WP_018144901.1|AKL6	WP_019612213.1|AKL7	WP_018175898.1|AKL8	WP_018938659.1|AKL9	WP_019023472.1|AL21	WP_018175898.1|AL2	WP_018649129.1|AL5	WP_018861091.1|ALD1	WP_019588985.1|ALE10	WP_019569405.1|ALE11	WP_018867668.1|ALE12	WP_017943122.1|ALE14	WP_018878270.1|ALE16	WP_018879234.1|ALE17	WP_019588985.1|ALE18	WP_028491247.1|ALE19	WP_019590910.1|ALE20	WP_018867668.1|ALE21	WP_018881951.1|ALE22	WP_018868793.1|ALE23	WP_018867668.1|ALE25	WP_018881951.1|ALE27	WP_018878270.1|ALE28	WP_018880967.1|ALE30	WP_018876754.1|ALE31	WP_017943122.1|ALE6	WP_018879234.1|ALE9	WP_018861091.1|ALJ10	WP_018139721.1|ALJ11	WP_018139721.1|ALJ12	WP_018139721.1|ALJ15	WP_018871553.1|ALJ16	WP_038052530.1|ALJ1	WP_019023472.1|ALJ20	WP_019023472.1|ALJ21	WP_018936514.1|ALJ24	WP_018139721.1|ALJ2	WP_018861091.1|ALJ3	WP_018649129.1|ALJ4	WP_018649129.1|ALJ5	WP_018874206.1|ALJ6	WP_018141186.1|ALJ7	WP_018139721.1|ALJ8
OG_352:	WP_018951611.1|AKL10	WP_018940255.1|AKL11	WP_018951611.1|AKL12	WP_018947276.1|AKL17	WP_019594633.1|AKL19	WP_018938646.1|AKL3	WP_018144924.1|AKL6	WP_018144924.1|AKL7	WP_018175910.1|AKL8	WP_018938646.1|AKL9	WP_019023606.1|AL21	WP_018175910.1|AL2	WP_018139864.1|AL5	WP_018860940.1|ALD1	WP_018868867.1|ALE10	WP_018868867.1|ALE11	WP_018867645.1|ALE12	WP_017943099.1|ALE14	WP_019582932.1|ALE16	WP_019582932.1|ALE17	WP_018868867.1|ALE18	WP_028491293.1|ALE19	WP_019590873.1|ALE20	WP_018867645.1|ALE21	WP_018878256.1|ALE22	WP_018868867.1|ALE23	WP_018867645.1|ALE25	WP_018878256.1|ALE27	WP_018878256.1|ALE28	WP_018867645.1|ALE30	WP_018876772.1|ALE31	WP_017943099.1|ALE6	WP_018867645.1|ALE9	WP_018860940.1|ALJ10	WP_018139864.1|ALJ11	WP_018139864.1|ALJ12	WP_012981544.1|ALJ15	WP_018871581.1|ALJ16	WP_038052338.1|ALJ1	WP_019023606.1|ALJ20	WP_019023606.1|ALJ21	WP_018936452.1|ALJ24	WP_018139864.1|ALJ2	WP_018860940.1|ALJ3	WP_018139864.1|ALJ4	WP_018139864.1|ALJ5	WP_018141078.1|ALJ6	WP_018141078.1|ALJ7	WP_018139864.1|ALJ8
OG_353:	WP_018951869.1|AKL10	WP_018939422.1|AKL11	WP_018951869.1|AKL12	WP_018947591.1|AKL17	WP_024326860.1|AKL19	WP_018938318.1|AKL3	WP_018144747.1|AKL6	WP_018938318.1|AKL7	WP_018176313.1|AKL8	WP_018938318.1|AKL9	WP_019023346.1|AL21	WP_018176313.1|AL2	WP_018139440.1|AL5	WP_018861232.1|ALD1	WP_019589022.1|ALE10	WP_019022662.1|ALE11	WP_018866702.1|ALE12	WP_017940927.1|ALE14	WP_018866702.1|ALE16	WP_018866702.1|ALE17	WP_019589022.1|ALE18	WP_028492228.1|ALE19	WP_019590943.1|ALE20	WP_018866702.1|ALE21	WP_018881854.1|ALE22	WP_019022662.1|ALE23	WP_018866702.1|ALE25	WP_018881854.1|ALE27	WP_018866702.1|ALE28	WP_018866702.1|ALE30	WP_018866702.1|ALE31	WP_017940927.1|ALE6	WP_018866702.1|ALE9	WP_018861232.1|ALJ10	WP_018139440.1|ALJ11	WP_018139440.1|ALJ12	WP_018139440.1|ALJ15	WP_026279943.1|ALJ16	WP_038052788.1|ALJ1	WP_019023346.1|ALJ20	WP_019023346.1|ALJ21	WP_018937091.1|ALJ24	WP_018139440.1|ALJ2	WP_018861232.1|ALJ3	WP_018139440.1|ALJ4	WP_018139440.1|ALJ5	WP_018874104.1|ALJ6	WP_018141344.1|ALJ7	WP_018139440.1|ALJ8
OG_354:	WP_018951927.1|AKL10	WP_018941066.1|AKL11	WP_018951927.1|AKL12	WP_018947789.1|AKL17	WP_024327234.1|AKL19	WP_018938596.1|AKL3	WP_018145564.1|AKL6	WP_018145564.1|AKL7	WP_018169876.1|AKL8	WP_018938596.1|AKL9	WP_019024113.1|AL21	WP_018169876.1|AL2	WP_018173970.1|AL5	WP_018862302.1|ALD1	WP_019570649.1|ALE10	WP_019570649.1|ALE11	WP_018867004.1|ALE12	WP_017941782.1|ALE14	WP_018867004.1|ALE16	WP_028484006.1|ALE17	WP_019570649.1|ALE18	WP_028492289.1|ALE19	WP_019591354.1|ALE20	WP_018867004.1|ALE21	WP_018877471.1|ALE22	WP_018870739.1|ALE23	WP_018867004.1|ALE25	WP_018877471.1|ALE27	WP_018877471.1|ALE28	WP_018877471.1|ALE30	WP_018875572.1|ALE31	WP_017941782.1|ALE6	WP_018877471.1|ALE9	WP_018862302.1|ALJ10	WP_018139609.1|ALJ11	WP_018139609.1|ALJ12	WP_018173970.1|ALJ15	WP_018872993.1|ALJ16	WP_038050951.1|ALJ1	WP_019024113.1|ALJ20	WP_019024113.1|ALJ21	WP_018934985.1|ALJ24	WP_018995364.1|ALJ2	WP_018862302.1|ALJ3	WP_018173970.1|ALJ4	WP_018173970.1|ALJ5	WP_018141016.1|ALJ6	WP_018141016.1|ALJ7	WP_018139609.1|ALJ8
OG_355:	WP_018951928.1|AKL10	WP_018941064.1|AKL11	WP_018951928.1|AKL12	WP_018947787.1|AKL17	WP_024327235.1|AKL19	WP_018938597.1|AKL3	WP_018145565.1|AKL6	WP_018145565.1|AKL7	WP_018169875.1|AKL8	WP_018938597.1|AKL9	WP_019024111.1|AL21	WP_018169875.1|AL2	WP_018173972.1|AL5	WP_018862300.1|ALD1	WP_019590332.1|ALE10	WP_019570647.1|ALE11	WP_019558091.1|ALE12	WP_017941783.1|ALE14	WP_019583886.1|ALE16	WP_018867003.1|ALE17	WP_019590332.1|ALE18	WP_028492291.1|ALE19	WP_019591356.1|ALE20	WP_018867003.1|ALE21	WP_018867003.1|ALE22	WP_019022805.1|ALE23	WP_018867003.1|ALE25	WP_018867003.1|ALE27	WP_018867003.1|ALE28	WP_018867003.1|ALE30	WP_018875571.1|ALE31	WP_017941783.1|ALE6	WP_018867003.1|ALE9	WP_018862300.1|ALJ10	WP_018139607.1|ALJ11	WP_018139607.1|ALJ12	WP_020146802.1|ALJ15	WP_018872994.1|ALJ16	WP_018141017.1|ALJ1	WP_019024111.1|ALJ20	WP_019024111.1|ALJ21	WP_018934983.1|ALJ24	WP_018139607.1|ALJ2	WP_018862300.1|ALJ3	WP_018173972.1|ALJ4	WP_018173972.1|ALJ5	WP_018141017.1|ALJ6	WP_018141017.1|ALJ7	WP_018139607.1|ALJ8
OG_356:	WP_018951951.1|AKL10	WP_018941104.1|AKL11	WP_018951951.1|AKL12	WP_018947825.1|AKL17	WP_024327274.1|AKL19	WP_018937518.1|AKL3	WP_018145604.1|AKL6	WP_019611801.1|AKL7	WP_018176742.1|AKL8	WP_018937518.1|AKL9	WP_019024146.1|AL21	WP_018650086.1|AL2	WP_018139646.1|AL5	WP_018862341.1|ALD1	WP_019590307.1|ALE10	WP_019570673.1|ALE11	WP_018866963.1|ALE12	WP_017941823.1|ALE14	WP_018866963.1|ALE16	WP_018866963.1|ALE17	WP_019590307.1|ALE18	WP_028492263.1|ALE19	WP_019022771.1|ALE20	WP_018866963.1|ALE21	WP_018866963.1|ALE22	WP_019022771.1|ALE23	WP_018866963.1|ALE25	WP_018866963.1|ALE27	WP_018866963.1|ALE28	WP_018880585.1|ALE30	WP_018866963.1|ALE31	WP_017941823.1|ALE6	WP_018866963.1|ALE9	WP_018862341.1|ALJ10	WP_018139646.1|ALJ11	WP_018139646.1|ALJ12	WP_018994225.1|ALJ15	WP_018873034.1|ALJ16	WP_038051020.1|ALJ1	WP_019024146.1|ALJ20	WP_019024146.1|ALJ21	WP_018935020.1|ALJ24	WP_018994225.1|ALJ2	WP_018862341.1|ALJ3	WP_018139646.1|ALJ4	WP_018139646.1|ALJ5	WP_018141057.1|ALJ6	WP_018141057.1|ALJ7	WP_018139646.1|ALJ8
OG_357:	WP_018952008.1|AKL10	WP_018940435.1|AKL11	WP_018952008.1|AKL12	WP_018946092.1|AKL17	WP_024327918.1|AKL19	WP_018938529.1|AKL3	WP_018145452.1|AKL6	WP_018145452.1|AKL7	WP_018145452.1|AKL8	WP_018938529.1|AKL9	WP_019024606.1|AL21	WP_018145452.1|AL2	WP_018174468.1|AL5	WP_018861694.1|ALD1	WP_019590255.1|ALE10	WP_019570360.1|ALE11	WP_019558893.1|ALE12	WP_017942016.1|ALE14	WP_019583606.1|ALE16	WP_028484816.1|ALE17	WP_019590255.1|ALE18	WP_028491132.1|ALE19	WP_019591280.1|ALE20	WP_018867319.1|ALE21	WP_018867319.1|ALE22	WP_019021983.1|ALE23	WP_018867319.1|ALE25	WP_018867319.1|ALE27	WP_018867319.1|ALE28	WP_018880742.1|ALE30	WP_018867319.1|ALE31	WP_017942016.1|ALE6	WP_018867319.1|ALE9	WP_018861694.1|ALJ10	WP_018139158.1|ALJ11	WP_018139158.1|ALJ12	WP_018174468.1|ALJ15	WP_018873330.1|ALJ16	WP_038050808.1|ALJ1	WP_019024606.1|ALJ20	WP_019024606.1|ALJ21	WP_018935702.1|ALJ24	WP_018995247.1|ALJ2	WP_018861694.1|ALJ3	WP_018174468.1|ALJ4	WP_018174468.1|ALJ5	WP_018874725.1|ALJ6	WP_018140927.1|ALJ7	WP_018139158.1|ALJ8
OG_358:	WP_018952148.1|AKL10	WP_018939225.1|AKL11	WP_018952148.1|AKL12	WP_018946802.1|AKL17	WP_024327841.1|AKL19	WP_018952148.1|AKL3	WP_018144500.1|AKL6	WP_018144500.1|AKL7	WP_018176167.1|AKL8	WP_018952148.1|AKL9	WP_026300963.1|AL21	WP_018168254.1|AL2	WP_018138970.1|AL5	WP_018862573.1|ALD1	WP_018870979.1|ALE10	WP_018870979.1|ALE11	WP_018876500.1|ALE12	WP_017942756.1|ALE14	WP_019583698.1|ALE16	WP_018876500.1|ALE17	WP_018870979.1|ALE18	WP_028491880.1|ALE19	WP_018870979.1|ALE20	WP_018865624.1|ALE21	WP_018878149.1|ALE22	WP_018870979.1|ALE23	WP_018865624.1|ALE25	WP_018878149.1|ALE27	WP_018878149.1|ALE28	WP_018876500.1|ALE30	WP_018876500.1|ALE31	WP_017942756.1|ALE6	WP_018879998.1|ALE9	WP_018862573.1|ALJ10	WP_018138970.1|ALJ11	WP_018138970.1|ALJ12	WP_018138970.1|ALJ15	WP_018873096.1|ALJ16	WP_018140202.1|ALJ1	WP_026300963.1|ALJ20	WP_026300963.1|ALJ21	WP_018935827.1|ALJ24	WP_018138970.1|ALJ2	WP_018862573.1|ALJ3	WP_018138970.1|ALJ4	WP_018138970.1|ALJ5	WP_018140202.1|ALJ6	WP_018140202.1|ALJ7	WP_018138970.1|ALJ8
OG_359:	WP_018952160.1|AKL10	WP_018941711.1|AKL11	WP_018952160.1|AKL12	WP_018947373.1|AKL17	WP_024327867.1|AKL19	WP_018939021.1|AKL3	WP_018144467.1|AKL6	WP_019612026.1|AKL7	WP_018144467.1|AKL8	WP_018939021.1|AKL9	WP_019023160.1|AL21	WP_018144467.1|AL2	WP_018174842.1|AL5	WP_018862600.1|ALD1	WP_026332678.1|ALE10	WP_018947373.1|ALE11	WP_019583714.1|ALE12	WP_017942784.1|ALE14	WP_019583714.1|ALE16	WP_028484367.1|ALE17	WP_026332678.1|ALE18	WP_026332678.1|ALE19	WP_018869873.1|ALE20	WP_019583714.1|ALE21	WP_019583714.1|ALE22	WP_018869873.1|ALE23	WP_019583714.1|ALE25	WP_019583714.1|ALE27	WP_026280456.1|ALE28	WP_019583714.1|ALE30	WP_019583714.1|ALE31	WP_017942784.1|ALE6	WP_019583714.1|ALE9	WP_018862600.1|ALJ10	WP_018138006.1|ALJ11	WP_018138006.1|ALJ12	WP_018138006.1|ALJ15	WP_018873069.1|ALJ16	WP_018140224.1|ALJ1	WP_019023160.1|ALJ20	WP_019023160.1|ALJ21	WP_018935236.1|ALJ24	WP_018138006.1|ALJ2	WP_018862600.1|ALJ3	WP_018174842.1|ALJ4	WP_018174842.1|ALJ5	WP_018874851.1|ALJ6	WP_018140224.1|ALJ7	WP_018138006.1|ALJ8
OG_360:	WP_018952167.1|AKL10	WP_018941736.1|AKL11	WP_018952167.1|AKL12	WP_018947391.1|AKL17	WP_024327850.1|AKL19	WP_018144485.1|AKL3	WP_018144485.1|AKL6	WP_018144485.1|AKL7	WP_018176157.1|AKL8	WP_018144485.1|AKL9	WP_019023176.1|AL21	WP_018144485.1|AL2	WP_018174852.1|AL5	WP_081616604.1|ALD1	WP_019589129.1|ALE10	WP_018947391.1|ALE11	WP_019558750.1|ALE12	WP_017942766.1|ALE14	WP_018865635.1|ALE16	WP_018881394.1|ALE17	WP_019589129.1|ALE18	WP_028490953.1|ALE19	WP_019591040.1|ALE20	WP_018865635.1|ALE21	WP_018881394.1|ALE22	WP_019021444.1|ALE23	WP_018865635.1|ALE25	WP_018881394.1|ALE27	WP_018865635.1|ALE28	WP_018881394.1|ALE30	WP_018876489.1|ALE31	WP_017942766.1|ALE6	WP_018876489.1|ALE9	WP_081616604.1|ALJ10	WP_018994321.1|ALJ11	WP_018994321.1|ALJ12	WP_018174852.1|ALJ15	WP_018873087.1|ALJ16	WP_038053211.1|ALJ1	WP_019023176.1|ALJ20	WP_019023176.1|ALJ21	WP_018935254.1|ALJ24	WP_018995093.1|ALJ2	WP_081616604.1|ALJ3	WP_018174852.1|ALJ4	WP_018174852.1|ALJ5	WP_018140206.1|ALJ6	WP_018140206.1|ALJ7	WP_018994321.1|ALJ8
OG_361:	WP_018952168.1|AKL10	WP_026288342.1|AKL11	WP_018952168.1|AKL12	WP_026289009.1|AKL17	WP_024327849.1|AKL19	WP_018938178.1|AKL3	WP_018144486.1|AKL6	WP_018952168.1|AKL7	WP_018176158.1|AKL8	WP_018938178.1|AKL9	WP_026300961.1|AL21	WP_018168243.1|AL2	WP_018993133.1|AL5	WP_026278775.1|ALD1	WP_019592836.1|ALE10	WP_026331407.1|ALE11	WP_018865634.1|ALE12	WP_017942765.1|ALE14	WP_018865634.1|ALE16	WP_018865634.1|ALE17	WP_019592836.1|ALE18	WP_028490954.1|ALE19	WP_019591039.1|ALE20	WP_018865634.1|ALE21	WP_018865634.1|ALE22	WP_019021445.1|ALE23	WP_018865634.1|ALE25	WP_018865634.1|ALE27	WP_018865634.1|ALE28	WP_018865634.1|ALE30	WP_018865634.1|ALE31	WP_017942765.1|ALE6	WP_018879991.1|ALE9	WP_026278775.1|ALJ10	WP_026182184.1|ALJ11	WP_026182184.1|ALJ12	WP_018993133.1|ALJ15	WP_018873088.1|ALJ16	WP_038054916.1|ALJ1	WP_026300961.1|ALJ20	WP_026300961.1|ALJ21	WP_018935255.1|ALJ24	WP_018993133.1|ALJ2	WP_026278775.1|ALJ3	WP_018993133.1|ALJ4	WP_018993133.1|ALJ5	WP_026181446.1|ALJ6	WP_026181446.1|ALJ7	WP_026182184.1|ALJ8
OG_362:	WP_018952220.1|AKL10	WP_018941770.1|AKL11	WP_018952220.1|AKL12	WP_018946851.1|AKL17	WP_024327120.1|AKL19	WP_018938418.1|AKL3	WP_018144044.1|AKL6	WP_019612488.1|AKL7	WP_018176107.1|AKL8	WP_018938418.1|AKL9	WP_019024991.1|AL21	WP_018168155.1|AL2	WP_026182194.1|AL5	WP_018868430.1|ALD1	WP_019589763.1|ALE10	WP_019569621.1|ALE11	WP_019558713.1|ALE12	WP_017940979.1|ALE14	WP_019583963.1|ALE16	WP_018877088.1|ALE17	WP_019589763.1|ALE18	WP_018870337.1|ALE19	WP_019591112.1|ALE20	WP_018867243.1|ALE21	WP_018882790.1|ALE22	WP_019021780.1|ALE23	WP_018867243.1|ALE25	WP_018882790.1|ALE27	WP_018877088.1|ALE28	WP_018877088.1|ALE30	WP_018877088.1|ALE31	WP_017940979.1|ALE6	WP_018878823.1|ALE9	WP_018868430.1|ALJ10	WP_026182194.1|ALJ11	WP_026182194.1|ALJ12	WP_028490900.1|ALJ15	WP_018873807.1|ALJ16	WP_038053575.1|ALJ1	WP_019024991.1|ALJ20	WP_019024991.1|ALJ21	WP_018935783.1|ALJ24	WP_026182194.1|ALJ2	WP_018861927.1|ALJ3	WP_026182194.1|ALJ4	WP_026182194.1|ALJ5	WP_018874470.1|ALJ6	WP_018140300.1|ALJ7	WP_026182194.1|ALJ8
OG_363:	WP_018952305.1|AKL10	WP_018940999.1|AKL11	WP_018952305.1|AKL12	WP_026288881.1|AKL17	WP_024328154.1|AKL19	WP_018938960.1|AKL3	WP_018145962.1|AKL6	WP_019571378.1|AKL7	WP_018169521.1|AKL8	WP_018938960.1|AKL9	WP_019024002.1|AL21	WP_018169521.1|AL2	WP_012982964.1|AL5	WP_018862208.1|ALD1	WP_019590281.1|ALE10	WP_018870764.1|ALE11	WP_018875713.1|ALE12	WP_017941249.1|ALE14	WP_018875713.1|ALE16	WP_018875713.1|ALE17	WP_019590281.1|ALE18	WP_018870764.1|ALE19	WP_018870764.1|ALE20	WP_018866804.1|ALE21	WP_018866804.1|ALE22	WP_018870764.1|ALE23	WP_018866804.1|ALE25	WP_018866804.1|ALE27	WP_018875713.1|ALE28	WP_018875713.1|ALE30	WP_018875713.1|ALE31	WP_017941249.1|ALE6	WP_018875713.1|ALE9	WP_018862208.1|ALJ10	WP_012982964.1|ALJ11	WP_012982964.1|ALJ12	WP_012982964.1|ALJ15	WP_018872882.1|ALJ16	WP_018140835.1|ALJ1	WP_019024002.1|ALJ20	WP_019024002.1|ALJ21	WP_018935736.1|ALJ24	WP_018995142.1|ALJ2	WP_018862208.1|ALJ3	WP_012982964.1|ALJ4	WP_012982964.1|ALJ5	WP_018874627.1|ALJ6	WP_018140835.1|ALJ7	WP_012982964.1|ALJ8
OG_364:	WP_018952385.1|AKL10	WP_018941247.1|AKL11	WP_018952385.1|AKL12	WP_018946063.1|AKL17	WP_024326352.1|AKL19	WP_018937853.1|AKL3	WP_018144374.1|AKL6	WP_018144374.1|AKL7	WP_018144374.1|AKL8	WP_018937853.1|AKL9	WP_019024754.1|AL21	WP_018168575.1|AL2	WP_018649012.1|AL5	WP_018862440.1|ALD1	WP_020700652.1|ALE10	WP_019570339.1|ALE11	WP_019558309.1|ALE12	WP_017941197.1|ALE14	WP_019583200.1|ALE16	WP_028484913.1|ALE17	WP_020700652.1|ALE18	WP_028491110.1|ALE19	WP_019022006.1|ALE20	WP_018866510.1|ALE21	WP_018880785.1|ALE22	WP_019022006.1|ALE23	WP_018866510.1|ALE25	WP_018880785.1|ALE27	WP_018877947.1|ALE28	WP_018880785.1|ALE30	WP_018876193.1|ALE31	WP_017941197.1|ALE6	WP_018866510.1|ALE9	WP_018862440.1|ALJ10	WP_018138291.1|ALJ11	WP_018138291.1|ALJ12	WP_020146270.1|ALJ15	WP_018872048.1|ALJ16	WP_038053873.1|ALJ1	WP_019024754.1|ALJ20	WP_019024754.1|ALJ21	WP_018935616.1|ALJ24	WP_018994676.1|ALJ2	WP_018862440.1|ALJ3	WP_018649012.1|ALJ4	WP_018649012.1|ALJ5	WP_018874551.1|ALJ6	WP_018141638.1|ALJ7	WP_018138291.1|ALJ8
OG_365:	WP_019562464.1|AKL10	WP_018939697.1|AKL11	WP_018145750.1|AKL12	WP_018945942.1|AKL17	WP_024327419.1|AKL19	WP_018145750.1|AKL3	WP_018145750.1|AKL6	WP_018145750.1|AKL7	WP_026304831.1|AKL8	WP_018145750.1|AKL9	WP_019024239.1|AL21	WP_026313055.1|AL2	WP_018139230.1|AL5	WP_026278637.1|ALD1	WP_019022108.1|ALE10	WP_019570010.1|ALE11	WP_019558013.1|ALE12	WP_026143058.1|ALE14	WP_019583575.1|ALE16	WP_028484499.1|ALE17	WP_019022108.1|ALE18	WP_028491596.1|ALE19	WP_018869482.1|ALE20	WP_018866254.1|ALE21	WP_018882114.1|ALE22	WP_019022108.1|ALE23	WP_018866254.1|ALE25	WP_018882114.1|ALE27	WP_018875434.1|ALE28	WP_018875434.1|ALE30	WP_018875434.1|ALE31	WP_026143058.1|ALE6	WP_018879076.1|ALE9	WP_026278637.1|ALJ10	WP_018139230.1|ALJ11	WP_018139230.1|ALJ12	WP_018139230.1|ALJ15	WP_018872509.1|ALJ16	WP_038054593.1|ALJ1	WP_019024239.1|ALJ20	WP_019024239.1|ALJ21	WP_018935563.1|ALJ24	WP_018139230.1|ALJ2	WP_026278637.1|ALJ3	WP_018139230.1|ALJ4	WP_018139230.1|ALJ5	WP_018140448.1|ALJ6	WP_018140448.1|ALJ7	WP_018139230.1|ALJ8
OG_366:	WP_019562528.1|AKL10	WP_018939615.1|AKL11	WP_018951483.1|AKL12	WP_018946119.1|AKL17	WP_024327303.1|AKL19	WP_018937542.1|AKL3	WP_018145630.1|AKL6	WP_019611781.1|AKL7	WP_018176765.1|AKL8	WP_018937542.1|AKL9	WP_019024170.1|AL21	WP_018650116.1|AL2	WP_018173927.1|AL5	WP_018868308.1|ALD1	WP_018870771.1|ALE10	WP_019570381.1|ALE11	WP_018866369.1|ALE12	WP_017940688.1|ALE14	WP_018875520.1|ALE16	WP_028484545.1|ALE17	WP_018870771.1|ALE18	WP_028491151.1|ALE19	WP_019591298.1|ALE20	WP_018866369.1|ALE21	WP_018882060.1|ALE22	WP_018870771.1|ALE23	WP_018866369.1|ALE25	WP_018882060.1|ALE27	WP_018866369.1|ALE28	WP_018880606.1|ALE30	WP_018875520.1|ALE31	WP_017940688.1|ALE6	WP_018879157.1|ALE9	WP_018868308.1|ALJ10	WP_018139672.1|ALJ11	WP_018139672.1|ALJ12	WP_020146772.1|ALJ15	WP_018872638.1|ALJ16	WP_038054762.1|ALJ1	WP_019024170.1|ALJ20	WP_019024170.1|ALJ21	WP_018935730.1|ALJ24	WP_018995293.1|ALJ2	WP_018862360.1|ALJ3	WP_018173927.1|ALJ4	WP_018173927.1|ALJ5	WP_018140053.1|ALJ6	WP_018140053.1|ALJ7	WP_018139672.1|ALJ8
OG_367:	WP_019562555.1|AKL10	WP_018941096.1|AKL11	WP_026289505.1|AKL12	WP_026289065.1|AKL17	WP_024327266.1|AKL19	WP_018938622.1|AKL3	WP_026182102.1|AKL6	WP_019562555.1|AKL7	WP_026304823.1|AKL8	WP_018938622.1|AKL9	WP_019024138.1|AL21	WP_018650085.1|AL2	WP_018648917.1|AL5	WP_018862333.1|ALD1	WP_019022781.1|ALE10	WP_019022781.1|ALE11	WP_018875547.1|ALE12	WP_017941815.1|ALE14	WP_018875547.1|ALE16	WP_028483993.1|ALE17	WP_019022781.1|ALE18	WP_019022781.1|ALE19	WP_019022781.1|ALE20	WP_018866971.1|ALE21	WP_018875547.1|ALE22	WP_019022781.1|ALE23	WP_018866971.1|ALE25	WP_018875547.1|ALE27	WP_018875547.1|ALE28	WP_018880580.1|ALE30	WP_018875547.1|ALE31	WP_017941815.1|ALE6	WP_018880212.1|ALE9	WP_018862333.1|ALJ10	WP_018139638.1|ALJ11	WP_018139638.1|ALJ12	WP_018139638.1|ALJ15	WP_018873026.1|ALJ16	WP_038051007.1|ALJ1	WP_019024138.1|ALJ20	WP_019024138.1|ALJ21	WP_026287511.1|ALJ24	WP_018139638.1|ALJ2	WP_018862333.1|ALJ3	WP_018648917.1|ALJ4	WP_018648917.1|ALJ5	WP_018875143.1|ALJ6	WP_018141049.1|ALJ7	WP_018139638.1|ALJ8
OG_368:	WP_019562636.1|AKL10	WP_018941687.1|AKL11	WP_018951324.1|AKL12	WP_018947007.1|AKL17	WP_024326484.1|AKL19	WP_018167972.1|AKL3	WP_018146298.1|AKL6	WP_019612454.1|AKL7	WP_018167972.1|AKL8	WP_018167972.1|AKL9	WP_081616931.1|AL21	WP_018167972.1|AL2	WP_018138427.1|AL5	WP_018868437.1|ALD1	WP_019589679.1|ALE10	WP_019569750.1|ALE11	WP_018881246.1|ALE12	WP_017941880.1|ALE14	WP_019584380.1|ALE16	WP_028484740.1|ALE17	WP_019589679.1|ALE18	WP_028491777.1|ALE19	WP_019569750.1|ALE20	WP_018866381.1|ALE21	WP_018881764.1|ALE22	WP_019021906.1|ALE23	WP_018866381.1|ALE25	WP_018881764.1|ALE27	WP_018878019.1|ALE28	WP_018881246.1|ALE30	WP_018876988.1|ALE31	WP_017941880.1|ALE6	WP_018879812.1|ALE9	WP_018868437.1|ALJ10	WP_018138427.1|ALJ11	WP_018138427.1|ALJ12	WP_083767913.1|ALJ15	WP_018872324.1|ALJ16	WP_038051500.1|ALJ1	WP_081616931.1|ALJ20	WP_081616931.1|ALJ21	WP_018936743.1|ALJ24	WP_018138427.1|ALJ2	WP_018861916.1|ALJ3	WP_018138427.1|ALJ4	WP_018138427.1|ALJ5	WP_018141880.1|ALJ6	WP_018141880.1|ALJ7	WP_018138427.1|ALJ8
OG_369:	WP_019562637.1|AKL10	WP_018941685.1|AKL11	WP_018650431.1|AKL12	WP_018947009.1|AKL17	WP_024326482.1|AKL19	WP_018937990.1|AKL3	WP_018146296.1|AKL6	WP_018650431.1|AKL7	WP_018176509.1|AKL8	WP_018937990.1|AKL9	WP_019025010.1|AL21	WP_018650431.1|AL2	WP_018649294.1|AL5	WP_018868439.1|ALD1	WP_019589678.1|ALE10	WP_019569752.1|ALE11	WP_018876987.1|ALE12	WP_017941878.1|ALE14	WP_018866383.1|ALE16	WP_028484741.1|ALE17	WP_019589678.1|ALE18	WP_018870173.1|ALE19	WP_019589678.1|ALE20	WP_018866383.1|ALE21	WP_018878018.1|ALE22	WP_018870173.1|ALE23	WP_018866383.1|ALE25	WP_018878018.1|ALE27	WP_018878018.1|ALE28	WP_018876987.1|ALE30	WP_018876987.1|ALE31	WP_017941878.1|ALE6	WP_018879813.1|ALE9	WP_018868439.1|ALJ10	WP_018138429.1|ALJ11	WP_018138429.1|ALJ12	WP_020146387.1|ALJ15	WP_018872326.1|ALJ16	WP_038051495.1|ALJ1	WP_019025010.1|ALJ20	WP_019025010.1|ALJ21	WP_018936741.1|ALJ24	WP_018994779.1|ALJ2	WP_018861914.1|ALJ3	WP_018649294.1|ALJ4	WP_018649294.1|ALJ5	WP_018874313.1|ALJ6	WP_018141878.1|ALJ7	WP_018138429.1|ALJ8
OG_370:	WP_019562640.1|AKL10	WP_018941678.1|AKL11	WP_018937980.1|AKL12	WP_018947011.1|AKL17	WP_024326459.1|AKL19	WP_018937980.1|AKL3	WP_018146283.1|AKL6	WP_018167949.1|AKL7	WP_018176492.1|AKL8	WP_018937980.1|AKL9	WP_019025012.1|AL21	WP_018167949.1|AL2	WP_018649296.1|AL5	WP_018861912.1|ALD1	WP_019589677.1|ALE10	WP_019569753.1|ALE11	WP_018876981.1|ALE12	WP_017941872.1|ALE14	WP_019583116.1|ALE16	WP_019583116.1|ALE17	WP_019589677.1|ALE18	WP_028491778.1|ALE19	WP_019589677.1|ALE20	WP_018866389.1|ALE21	WP_018876981.1|ALE22	WP_019021908.1|ALE23	WP_018866389.1|ALE25	WP_018876981.1|ALE27	WP_018876981.1|ALE28	WP_018876981.1|ALE30	WP_018876981.1|ALE31	WP_017941872.1|ALE6	WP_018141872.1|ALE9	WP_018861912.1|ALJ10	WP_018138431.1|ALJ11	WP_018138431.1|ALJ12	WP_020146391.1|ALJ15	WP_018872333.1|ALJ16	WP_038051479.1|ALJ1	WP_019025012.1|ALJ20	WP_019025012.1|ALJ21	WP_018936740.1|ALJ24	WP_018138431.1|ALJ2	WP_018861912.1|ALJ3	WP_018649296.1|ALJ4	WP_018649296.1|ALJ5	WP_018141872.1|ALJ6	WP_018141872.1|ALJ7	WP_018138431.1|ALJ8
OG_371:	WP_019562805.1|AKL10	WP_018940017.1|AKL11	WP_018169045.1|AKL12	WP_018947424.1|AKL17	WP_024327503.1|AKL19	WP_018937277.1|AKL3	WP_018145272.1|AKL6	WP_018145272.1|AKL7	WP_018175601.1|AKL8	WP_018937277.1|AKL9	WP_019023769.1|AL21	WP_018169045.1|AL2	WP_018175352.1|AL5	WP_018860738.1|ALD1	WP_019021470.1|ALE10	WP_019570447.1|ALE11	WP_018881663.1|ALE12	WP_017940664.1|ALE14	WP_019583098.1|ALE16	WP_028484986.1|ALE17	WP_019021470.1|ALE18	WP_028490970.1|ALE19	WP_018869820.1|ALE20	WP_018865838.1|ALE21	WP_018881663.1|ALE22	WP_019021470.1|ALE23	WP_018865838.1|ALE25	WP_018881663.1|ALE27	WP_018877282.1|ALE28	WP_018865838.1|ALE30	WP_018876047.1|ALE31	WP_017940664.1|ALE6	WP_018865838.1|ALE9	WP_018860738.1|ALJ10	WP_018137621.1|ALJ11	WP_018137621.1|ALJ12	WP_018137621.1|ALJ15	WP_018872741.1|ALJ16	WP_038051928.1|ALJ1	WP_019023769.1|ALJ20	WP_019023769.1|ALJ21	WP_018935289.1|ALJ24	WP_018137621.1|ALJ2	WP_018860738.1|ALJ3	WP_018175352.1|ALJ4	WP_018175352.1|ALJ5	WP_018874407.1|ALJ6	WP_018142108.1|ALJ7	WP_018137621.1|ALJ8
OG_372:	WP_019562853.1|AKL10	WP_018940796.1|AKL11	WP_018951042.1|AKL12	WP_018870196.1|AKL17	WP_024326407.1|AKL19	WP_018937898.1|AKL3	WP_018144429.1|AKL6	WP_018951042.1|AKL7	WP_018144429.1|AKL8	WP_018937898.1|AKL9	WP_019024709.1|AL21	WP_018649800.1|AL2	WP_018138689.1|AL5	WP_018861733.1|ALD1	WP_018870196.1|ALE10	WP_018870196.1|ALE11	WP_018876148.1|ALE12	WP_017941502.1|ALE14	WP_018876148.1|ALE16	WP_018876148.1|ALE17	WP_018870196.1|ALE18	WP_018870196.1|ALE19	WP_019591186.1|ALE20	WP_018866454.1|ALE21	WP_018876148.1|ALE22	WP_018870196.1|ALE23	WP_018866454.1|ALE25	WP_018876148.1|ALE27	WP_018876148.1|ALE28	WP_018876148.1|ALE30	WP_018876148.1|ALE31	WP_017941502.1|ALE6	WP_018879604.1|ALE9	WP_018861733.1|ALJ10	WP_018138689.1|ALJ11	WP_018138689.1|ALJ12	WP_018138689.1|ALJ15	WP_018872106.1|ALJ16	WP_038053938.1|ALJ1	WP_019024709.1|ALJ20	WP_019024709.1|ALJ21	WP_018936764.1|ALJ24	WP_018138689.1|ALJ2	WP_018861733.1|ALJ3	WP_018138689.1|ALJ4	WP_018138689.1|ALJ5	WP_018141698.1|ALJ6	WP_018141698.1|ALJ7	WP_018138689.1|ALJ8
OG_373:	WP_019563035.1|AKL10	WP_018939458.1|AKL11	WP_018951598.1|AKL12	WP_018947148.1|AKL17	WP_024326616.1|AKL19	WP_018938666.1|AKL3	WP_018144877.1|AKL6	WP_019612208.1|AKL7	WP_018175887.1|AKL8	WP_018938666.1|AKL9	WP_019023379.1|AL21	WP_018649576.1|AL2	WP_018174974.1|AL5	WP_018861195.1|ALD1	WP_019021537.1|ALE10	WP_019570604.1|ALE11	WP_026329856.1|ALE12	WP_026142960.1|ALE14	WP_019584464.1|ALE16	WP_028484291.1|ALE17	WP_019021537.1|ALE18	WP_028491444.1|ALE19	WP_019570604.1|ALE20	WP_026279308.1|ALE21	WP_018880974.1|ALE22	WP_019021537.1|ALE23	WP_026279308.1|ALE25	WP_018880974.1|ALE27	WP_018878657.1|ALE28	WP_018880974.1|ALE30	WP_018876745.1|ALE31	WP_026142960.1|ALE6	WP_018880196.1|ALE9	WP_018861195.1|ALJ10	WP_018139467.1|ALJ11	WP_018139467.1|ALJ12	WP_012983834.1|ALJ15	WP_018873900.1|ALJ16	WP_038054844.1|ALJ1	WP_019023379.1|ALJ20	WP_019023379.1|ALJ21	WP_018936921.1|ALJ24	WP_018994366.1|ALJ2	WP_018861195.1|ALJ3	WP_018174974.1|ALJ4	WP_018174974.1|ALJ5	WP_018141210.1|ALJ6	WP_018141210.1|ALJ7	WP_018139467.1|ALJ8
OG_374:	WP_019563041.1|AKL10	WP_018939559.1|AKL11	WP_018951603.1|AKL12	WP_018947345.1|AKL17	WP_024326635.1|AKL19	WP_018938657.1|AKL3	WP_018144903.1|AKL6	WP_019612215.1|AKL7	WP_018175900.1|AKL8	WP_018938657.1|AKL9	WP_019023474.1|AL21	WP_018649587.1|AL2	WP_018139723.1|AL5	WP_018861089.1|ALD1	WP_019588987.1|ALE10	WP_019569407.1|ALE11	WP_018878269.1|ALE12	WP_017943120.1|ALE14	WP_018876756.1|ALE16	WP_018876756.1|ALE17	WP_019588987.1|ALE18	WP_028491245.1|ALE19	WP_019590912.1|ALE20	WP_018867666.1|ALE21	WP_018881953.1|ALE22	WP_019022622.1|ALE23	WP_018867666.1|ALE25	WP_018881953.1|ALE27	WP_018878269.1|ALE28	WP_018880966.1|ALE30	WP_018876756.1|ALE31	WP_017943120.1|ALE6	WP_018878269.1|ALE9	WP_018861089.1|ALJ10	WP_018139723.1|ALJ11	WP_018139723.1|ALJ12	WP_020146085.1|ALJ15	WP_018871555.1|ALJ16	WP_038052525.1|ALJ1	WP_019023474.1|ALJ20	WP_019023474.1|ALJ21	WP_018936516.1|ALJ24	WP_018994434.1|ALJ2	WP_018861089.1|ALJ3	WP_018139723.1|ALJ4	WP_018139723.1|ALJ5	WP_018874208.1|ALJ6	WP_018141184.1|ALJ7	WP_018139723.1|ALJ8
OG_375:	WP_019563206.1|AKL10	WP_018941699.1|AKL11	WP_018952154.1|AKL12	WP_018947363.1|AKL17	WP_024327879.1|AKL19	WP_018939030.1|AKL3	WP_018144455.1|AKL6	WP_018144455.1|AKL7	WP_081623051.1|AKL8	WP_018939030.1|AKL9	WP_019023151.1|AL21	WP_018168219.1|AL2	WP_018174836.1|AL5	WP_026278777.1|ALD1	WP_019589149.1|ALE10	WP_019570405.1|ALE11	WP_026329841.1|ALE12	WP_017942796.1|ALE14	WP_026332059.1|ALE16	WP_018879977.1|ALE17	WP_019589149.1|ALE18	WP_028490938.1|ALE19	WP_019591056.1|ALE20	WP_026279154.1|ALE21	WP_026280876.1|ALE22	WP_019021419.1|ALE23	WP_026279154.1|ALE25	WP_026280876.1|ALE27	WP_018879977.1|ALE28	WP_018879977.1|ALE30	WP_026280316.1|ALE31	WP_017942796.1|ALE6	WP_018879977.1|ALE9	WP_026278777.1|ALJ10	WP_018138017.1|ALJ11	WP_018138017.1|ALJ12	WP_020146827.1|ALJ15	WP_026279858.1|ALJ16	WP_038053256.1|ALJ1	WP_019023151.1|ALJ20	WP_019023151.1|ALJ21	WP_018935224.1|ALJ24	WP_018138017.1|ALJ2	WP_026278777.1|ALJ3	WP_018174836.1|ALJ4	WP_018174836.1|ALJ5	WP_018874857.1|ALJ6	WP_018140236.1|ALJ7	WP_018138017.1|ALJ8
OG_376:	WP_019563238.1|AKL10	WP_018939983.1|AKL11	WP_018938203.1|AKL12	WP_018947405.1|AKL17	WP_024327818.1|AKL19	WP_018938203.1|AKL3	WP_018144522.1|AKL6	WP_018144522.1|AKL7	WP_018176179.1|AKL8	WP_018938203.1|AKL9	WP_019023800.1|AL21	WP_018650528.1|AL2	WP_018175368.1|AL5	WP_018860705.1|ALD1	WP_019589120.1|ALE10	WP_081621763.1|ALE11	WP_019558741.1|ALE12	WP_017942734.1|ALE14	WP_019583690.1|ALE16	WP_028484348.1|ALE17	WP_019589120.1|ALE18	WP_081694055.1|ALE19	WP_018869841.1|ALE20	WP_018865608.1|ALE21	WP_018878134.1|ALE22	WP_019021453.1|ALE23	WP_018865608.1|ALE25	WP_018878134.1|ALE27	WP_018878134.1|ALE28	WP_018878134.1|ALE30	WP_018876515.1|ALE31	WP_017942734.1|ALE6	WP_018880010.1|ALE9	WP_018860705.1|ALJ10	WP_018137789.1|ALJ11	WP_018137789.1|ALJ12	WP_020145970.1|ALJ15	WP_018873117.1|ALJ16	WP_038053192.1|ALJ1	WP_019023800.1|ALJ20	WP_019023800.1|ALJ21	WP_018935268.1|ALJ24	WP_018175368.1|ALJ2	WP_018860705.1|ALJ3	WP_018175368.1|ALJ4	WP_018175368.1|ALJ5	WP_018874827.1|ALJ6	WP_018140185.1|ALJ7	WP_018137789.1|ALJ8
OG_377:	WP_019563439.1|AKL10	WP_018941539.1|AKL11	WP_018951120.1|AKL12	WP_018946909.1|AKL17	WP_024327035.1|AKL19	WP_018938873.1|AKL3	WP_018143966.1|AKL6	WP_018143966.1|AKL7	WP_018168443.1|AKL8	WP_018938873.1|AKL9	WP_019024662.1|AL21	WP_018168443.1|AL2	WP_018138875.1|AL5	WP_018861796.1|ALD1	WP_019589734.1|ALE10	WP_019569669.1|ALE11	WP_018867512.1|ALE12	WP_017940855.1|ALE14	WP_018867512.1|ALE16	WP_028484708.1|ALE17	WP_019589734.1|ALE18	WP_019589734.1|ALE19	WP_019591137.1|ALE20	WP_018867512.1|ALE21	WP_018867512.1|ALE22	WP_019021824.1|ALE23	WP_018867512.1|ALE25	WP_018867512.1|ALE27	WP_018878524.1|ALE28	WP_018867512.1|ALE30	WP_018877035.1|ALE31	WP_017940855.1|ALE6	WP_018867512.1|ALE9	WP_018861796.1|ALJ10	WP_018138875.1|ALJ11	WP_018138875.1|ALJ12	WP_020146238.1|ALJ15	WP_018873461.1|ALJ16	WP_038053648.1|ALJ1	WP_019024662.1|ALJ20	WP_019024662.1|ALJ21	WP_018936846.1|ALJ24	WP_018138875.1|ALJ2	WP_018861796.1|ALJ3	WP_018138875.1|ALJ4	WP_018138875.1|ALJ5	WP_018140246.1|ALJ6	WP_018140246.1|ALJ7	WP_018138875.1|ALJ8
OG_378:	WP_019563440.1|AKL10	WP_018941540.1|AKL11	WP_018951121.1|AKL12	WP_024328760.1|AKL17	WP_024327036.1|AKL19	WP_018938872.1|AKL3	WP_018143967.1|AKL6	WP_018143967.1|AKL7	WP_018176072.1|AKL8	WP_018938872.1|AKL9	WP_019024663.1|AL21	WP_018176072.1|AL2	WP_018649344.1|AL5	WP_018861795.1|ALD1	WP_026332735.1|ALE10	WP_026331318.1|ALE11	WP_018867513.1|ALE12	WP_017940856.1|ALE14	WP_019583992.1|ALE16	WP_018867513.1|ALE17	WP_026332735.1|ALE18	WP_028492060.1|ALE19	WP_026332874.1|ALE20	WP_018867513.1|ALE21	WP_018881363.1|ALE22	WP_019021823.1|ALE23	WP_018867513.1|ALE25	WP_018881363.1|ALE27	WP_018878525.1|ALE28	WP_018881363.1|ALE30	WP_018877036.1|ALE31	WP_017940856.1|ALE6	WP_018879877.1|ALE9	WP_018861795.1|ALJ10	WP_018138876.1|ALJ11	WP_018138876.1|ALJ12	WP_020146239.1|ALJ15	WP_018873460.1|ALJ16	WP_038053646.1|ALJ1	WP_019024663.1|ALJ20	WP_019024663.1|ALJ21	WP_026287812.1|ALJ24	WP_018649344.1|ALJ2	WP_018861795.1|ALJ3	WP_018649344.1|ALJ4	WP_018649344.1|ALJ5	WP_018874455.1|ALJ6	WP_018140247.1|ALJ7	WP_018138876.1|ALJ8
OG_379:	WP_019563458.1|AKL10	WP_018941296.1|AKL11	WP_018938853.1|AKL12	WP_026288967.1|AKL17	WP_019571180.1|AKL19	WP_018938853.1|AKL3	WP_018143997.1|AKL6	WP_019612068.1|AKL7	WP_018143997.1|AKL8	WP_018938853.1|AKL9	WP_019024799.1|AL21	WP_018143997.1|AL2	WP_018174695.1|AL5	WP_018862489.1|ALD1	WP_019592874.1|ALE10	WP_026331313.1|ALE11	WP_018867543.1|ALE12	WP_017941153.1|ALE14	WP_018867543.1|ALE16	WP_028484699.1|ALE17	WP_019592874.1|ALE18	WP_026300820.1|ALE19	WP_026300820.1|ALE20	WP_018867543.1|ALE21	WP_018867543.1|ALE22	WP_026300820.1|ALE23	WP_018867543.1|ALE25	WP_018867543.1|ALE27	WP_018867543.1|ALE28	WP_018867543.1|ALE30	WP_018867543.1|ALE31	WP_017941153.1|ALE6	WP_018867543.1|ALE9	WP_018862489.1|ALJ10	WP_018138332.1|ALJ11	WP_018138332.1|ALJ12	WP_018174695.1|ALJ15	WP_026279909.1|ALJ16	WP_038053593.1|ALJ1	WP_019024799.1|ALJ20	WP_019024799.1|ALJ21	WP_018935762.1|ALJ24	WP_018174695.1|ALJ2	WP_018862489.1|ALJ3	WP_018174695.1|ALJ4	WP_018174695.1|ALJ5	WP_018140275.1|ALJ6	WP_018140275.1|ALJ7	WP_018138332.1|ALJ8
OG_380:	WP_019563460.1|AKL10	WP_018941308.1|AKL11	WP_018144010.1|AKL12	WP_024328731.1|AKL17	WP_024327105.1|AKL19	WP_018144010.1|AKL3	WP_018144010.1|AKL6	WP_019612074.1|AKL7	WP_018144010.1|AKL8	WP_018144010.1|AKL9	WP_019024808.1|AL21	WP_018144010.1|AL2	WP_018649036.1|AL5	WP_026278769.1|ALD1	WP_019569630.1|ALE10	WP_019569630.1|ALE11	WP_018867554.1|ALE12	WP_017941139.1|ALE14	WP_019584412.1|ALE16	WP_018867554.1|ALE17	WP_019569630.1|ALE18	WP_019569630.1|ALE19	WP_019569630.1|ALE20	WP_018867554.1|ALE21	WP_018867554.1|ALE22	WP_019021790.1|ALE23	WP_018867554.1|ALE25	WP_018867554.1|ALE27	WP_018867554.1|ALE28	WP_018867554.1|ALE30	WP_018867554.1|ALE31	WP_017941139.1|ALE6	WP_018867554.1|ALE9	WP_026278769.1|ALJ10	WP_018138344.1|ALJ11	WP_018138344.1|ALJ12	WP_018649036.1|ALJ15	WP_018873421.1|ALJ16	WP_038053586.1|ALJ1	WP_019024808.1|ALJ20	WP_019024808.1|ALJ21	WP_018935774.1|ALJ24	WP_018649036.1|ALJ2	WP_026278769.1|ALJ3	WP_018649036.1|ALJ4	WP_018649036.1|ALJ5	WP_018140288.1|ALJ6	WP_018140288.1|ALJ7	WP_018138344.1|ALJ8
OG_381:	WP_019563629.1|AKL10	WP_018941501.1|AKL11	WP_018952063.1|AKL12	WP_018946946.1|AKL17	WP_024326559.1|AKL19	WP_018938802.1|AKL3	WP_026182163.1|AKL6	WP_026182163.1|AKL7	WP_018168051.1|AKL8	WP_018938802.1|AKL9	WP_019024860.1|AL21	WP_018650498.1|AL2	WP_018174558.1|AL5	WP_018868397.1|ALD1	WP_019021857.1|ALE10	WP_019569703.1|ALE11	WP_019558772.1|ALE12	WP_017940709.1|ALE14	WP_018865721.1|ALE16	WP_018881288.1|ALE17	WP_019021857.1|ALE18	WP_028492089.1|ALE19	WP_019021857.1|ALE20	WP_018865721.1|ALE21	WP_018882767.1|ALE22	WP_019021857.1|ALE23	WP_018865721.1|ALE25	WP_018882767.1|ALE27	WP_018878072.1|ALE28	WP_018881288.1|ALE30	WP_018876446.1|ALE31	WP_017940709.1|ALE6	WP_018879769.1|ALE9	WP_018868397.1|ALJ10	WP_018138027.1|ALJ11	WP_018138027.1|ALJ12	WP_018138027.1|ALJ15	WP_018872251.1|ALJ16	WP_018140385.1|ALJ1	WP_019024860.1|ALJ20	WP_019024860.1|ALJ21	WP_018936805.1|ALJ24	WP_018138027.1|ALJ2	WP_018862068.1|ALJ3	WP_018174558.1|ALJ4	WP_018174558.1|ALJ5	WP_018874503.1|ALJ6	WP_018140385.1|ALJ7	WP_018138027.1|ALJ8
OG_382:	WP_019563842.1|AKL10	WP_018939594.1|AKL11	WP_018950880.1|AKL12	WP_018947263.1|AKL17	WP_024326701.1|AKL19	WP_018937502.1|AKL3	WP_018144972.1|AKL6	WP_019612229.1|AKL7	WP_018168808.1|AKL8	WP_018937502.1|AKL9	WP_019023503.1|AL21	WP_018168808.1|AL2	WP_018175072.1|AL5	WP_018861053.1|ALD1	WP_019569341.1|ALE10	WP_019569341.1|ALE11	WP_018876801.1|ALE12	WP_017943048.1|ALE14	WP_018876801.1|ALE16	WP_018878233.1|ALE17	WP_019569341.1|ALE18	WP_028491303.1|ALE19	WP_019022557.1|ALE20	WP_018867598.1|ALE21	WP_018881981.1|ALE22	WP_019022557.1|ALE23	WP_018867598.1|ALE25	WP_018881981.1|ALE27	WP_018878233.1|ALE28	WP_018880939.1|ALE30	WP_018876801.1|ALE31	WP_017943048.1|ALE6	WP_018876801.1|ALE9	WP_018861053.1|ALJ10	WP_018139756.1|ALJ11	WP_018139756.1|ALJ12	WP_012981426.1|ALJ15	WP_018871630.1|ALJ16	WP_038052418.1|ALJ1	WP_019023503.1|ALJ20	WP_019023503.1|ALJ21	WP_018936439.1|ALJ24	WP_018994448.1|ALJ2	WP_018861053.1|ALJ3	WP_018175072.1|ALJ4	WP_018175072.1|ALJ5	WP_018874222.1|ALJ6	WP_018141127.1|ALJ7	WP_018139756.1|ALJ8
OG_383:	WP_019567495.1|AKL10	WP_018940274.1|AKL11	WP_018145031.1|AKL12	WP_018947289.1|AKL17	WP_024326759.1|AKL19	WP_018937452.1|AKL3	WP_018145031.1|AKL6	WP_018145031.1|AKL7	WP_018145031.1|AKL8	WP_018937452.1|AKL9	WP_019023563.1|AL21	WP_018145031.1|AL2	WP_018139842.1|AL5	WP_018860968.1|ALD1	WP_018868852.1|ALE10	WP_018868852.1|ALE11	WP_018867570.1|ALE12	WP_012981520.1|ALE14	WP_018867570.1|ALE16	WP_018867570.1|ALE17	WP_018868852.1|ALE18	WP_018868852.1|ALE19	WP_018868852.1|ALE20	WP_018867570.1|ALE21	WP_018867570.1|ALE22	WP_018868852.1|ALE23	WP_018867570.1|ALE25	WP_018867570.1|ALE27	WP_018867570.1|ALE28	WP_018867570.1|ALE30	WP_018867570.1|ALE31	WP_012981520.1|ALE6	WP_018867570.1|ALE9	WP_018860968.1|ALJ10	WP_018139842.1|ALJ11	WP_018139842.1|ALJ12	WP_018139842.1|ALJ15	WP_018871692.1|ALJ16	WP_038052519.1|ALJ1	WP_019023563.1|ALJ20	WP_019023563.1|ALJ21	WP_018936466.1|ALJ24	WP_018139842.1|ALJ2	WP_018860968.1|ALJ3	WP_018139842.1|ALJ4	WP_018139842.1|ALJ5	WP_018141180.1|ALJ6	WP_018141180.1|ALJ7	WP_018139842.1|ALJ8
OG_384:	WP_019567498.1|AKL10	WP_018940278.1|AKL11	WP_018950917.1|AKL12	WP_018947197.1|AKL17	WP_024326755.1|AKL19	WP_018937456.1|AKL3	WP_018145027.1|AKL6	WP_018145027.1|AKL7	WP_018175960.1|AKL8	WP_018937456.1|AKL9	WP_019023567.1|AL21	WP_018175960.1|AL2	WP_018175126.1|AL5	WP_018860972.1|ALD1	WP_019588871.1|ALE10	WP_019569285.1|ALE11	WP_019558354.1|ALE12	WP_017942986.1|ALE14	WP_019582967.1|ALE16	WP_018877017.1|ALE17	WP_019588871.1|ALE18	WP_028492023.1|ALE19	WP_019591738.1|ALE20	WP_018867932.1|ALE21	WP_018867932.1|ALE22	WP_019021507.1|ALE23	WP_018867932.1|ALE25	WP_018867932.1|ALE27	WP_018878212.1|ALE28	WP_018880928.1|ALE30	WP_018877017.1|ALE31	WP_017942986.1|ALE6	WP_018879297.1|ALE9	WP_018860972.1|ALJ10	WP_018139838.1|ALJ11	WP_018139838.1|ALJ12	WP_020146057.1|ALJ15	WP_018871686.1|ALJ16	WP_038052497.1|ALJ1	WP_019023567.1|ALJ20	WP_019023567.1|ALJ21	WP_018936358.1|ALJ24	WP_018994485.1|ALJ2	WP_018860972.1|ALJ3	WP_018175126.1|ALJ4	WP_018175126.1|ALJ5	WP_018874213.1|ALJ6	WP_018141176.1|ALJ7	WP_018139838.1|ALJ8
OG_385:	WP_019567546.1|AKL10	WP_018939568.1|AKL11	WP_018950866.1|AKL12	WP_018947237.1|AKL17	WP_024326674.1|AKL19	WP_018938633.1|AKL3	WP_018144946.1|AKL6	WP_018144946.1|AKL7	WP_018168787.1|AKL8	WP_018938633.1|AKL9	WP_019023484.1|AL21	WP_018168787.1|AL2	WP_018139733.1|AL5	WP_018861079.1|ALD1	WP_019588902.1|ALE10	WP_019569321.1|ALE11	WP_019558329.1|ALE12	WP_017943076.1|ALE14	WP_018880952.1|ALE16	WP_028484684.1|ALE17	WP_019588902.1|ALE18	WP_028491317.1|ALE19	WP_019590853.1|ALE20	WP_018867625.1|ALE21	WP_018881970.1|ALE22	WP_019022535.1|ALE23	WP_018867625.1|ALE25	WP_018881970.1|ALE27	WP_018878246.1|ALE28	WP_018880952.1|ALE30	WP_018876785.1|ALE31	WP_017943076.1|ALE6	WP_018879259.1|ALE9	WP_018861079.1|ALJ10	WP_018139733.1|ALJ11	WP_018139733.1|ALJ12	WP_018993355.1|ALJ15	WP_018871603.1|ALJ16	WP_038052363.1|ALJ1	WP_019023484.1|ALJ20	WP_019023484.1|ALJ21	WP_018936412.1|ALJ24	WP_018993355.1|ALJ2	WP_018861079.1|ALJ3	WP_018139733.1|ALJ4	WP_018139733.1|ALJ5	WP_018874228.1|ALJ6	WP_018141100.1|ALJ7	WP_018139733.1|ALJ8
OG_386:	WP_019567630.1|AKL10	WP_018940025.1|AKL11	WP_018951633.1|AKL12	WP_018947431.1|AKL17	WP_024327511.1|AKL19	WP_018937283.1|AKL3	WP_018145265.1|AKL6	WP_019612347.1|AKL7	WP_018169039.1|AKL8	WP_018937283.1|AKL9	WP_019023763.1|AL21	WP_018169039.1|AL2	WP_018175346.1|AL5	WP_018860746.1|ALD1	WP_019589109.1|ALE10	WP_018869812.1|ALE11	WP_017940671.1|ALE12	WP_017940671.1|ALE14	WP_018879471.1|ALE16	WP_028484989.1|ALE17	WP_019589109.1|ALE18	WP_018869812.1|ALE19	WP_018869812.1|ALE20	WP_018865845.1|ALE21	WP_018881667.1|ALE22	WP_019021476.1|ALE23	WP_018865845.1|ALE25	WP_018881667.1|ALE27	WP_018877277.1|ALE28	WP_018880835.1|ALE30	WP_018865845.1|ALE31	WP_017940671.1|ALE6	WP_018879471.1|ALE9	WP_018860746.1|ALJ10	WP_018137629.1|ALJ11	WP_018137629.1|ALJ12	WP_020145975.1|ALJ15	WP_018873953.1|ALJ16	WP_038051944.1|ALJ1	WP_019023763.1|ALJ20	WP_019023763.1|ALJ21	WP_018935297.1|ALJ24	WP_018993510.1|ALJ2	WP_018860746.1|ALJ3	WP_018175346.1|ALJ4	WP_018175346.1|ALJ5	WP_018142116.1|ALJ6	WP_018142116.1|ALJ7	WP_018137629.1|ALJ8
OG_387:	WP_019567746.1|AKL10	WP_018941743.1|AKL11	WP_018952213.1|AKL12	WP_024329067.1|AKL17	WP_024327144.1|AKL19	WP_018938408.1|AKL3	WP_018144071.1|AKL6	WP_018144071.1|AKL7	WP_018176117.1|AKL8	WP_018938408.1|AKL9	WP_019024966.1|AL21	WP_018168137.1|AL2	WP_018649283.1|AL5	WP_018861954.1|ALD1	WP_026300831.1|ALE10	WP_019569761.1|ALE11	WP_019592816.1|ALE12	WP_017940952.1|ALE14	WP_019583955.1|ALE16	WP_019592816.1|ALE17	WP_026300831.1|ALE18	WP_028491785.1|ALE19	WP_026332884.1|ALE20	WP_018867217.1|ALE21	WP_019592816.1|ALE22	WP_026300831.1|ALE23	WP_018867217.1|ALE25	WP_019592816.1|ALE27	WP_018878312.1|ALE28	WP_019592816.1|ALE30	WP_019592816.1|ALE31	WP_017940952.1|ALE6	WP_018878830.1|ALE9	WP_018861954.1|ALJ10	WP_018138077.1|ALJ11	WP_018138077.1|ALJ12	WP_018138077.1|ALJ15	WP_026279979.1|ALJ16	WP_038053511.1|ALJ1	WP_019024966.1|ALJ20	WP_019024966.1|ALJ21	WP_018936727.1|ALJ24	WP_018138077.1|ALJ2	WP_018861954.1|ALJ3	WP_018649283.1|ALJ4	WP_018649283.1|ALJ5	WP_018874479.1|ALJ6	WP_026181460.1|ALJ7	WP_018138077.1|ALJ8
OG_388:	WP_019567747.1|AKL10	WP_018941242.1|AKL11	WP_018938407.1|AKL12	WP_018947004.1|AKL17	WP_024327145.1|AKL19	WP_018938407.1|AKL3	WP_018144072.1|AKL6	WP_018144072.1|AKL7	WP_018176118.1|AKL8	WP_018938407.1|AKL9	WP_019024965.1|AL21	WP_018144072.1|AL2	WP_018138076.1|AL5	WP_018861955.1|ALD1	WP_019589682.1|ALE10	WP_019569747.1|ALE11	WP_018878831.1|ALE12	WP_017940951.1|ALE14	WP_018867216.1|ALE16	WP_018867216.1|ALE17	WP_019589682.1|ALE18	WP_018870178.1|ALE19	WP_019021903.1|ALE20	WP_018867216.1|ALE21	WP_018867216.1|ALE22	WP_019021903.1|ALE23	WP_018867216.1|ALE25	WP_018867216.1|ALE27	WP_018867216.1|ALE28	WP_018867216.1|ALE30	WP_018867216.1|ALE31	WP_017940951.1|ALE6	WP_018878831.1|ALE9	WP_018861955.1|ALJ10	WP_018138076.1|ALJ11	WP_018138076.1|ALJ12	WP_018138076.1|ALJ15	WP_018873835.1|ALJ16	WP_038053508.1|ALJ1	WP_019024965.1|ALJ20	WP_019024965.1|ALJ21	WP_018936746.1|ALJ24	WP_018138076.1|ALJ2	WP_018861955.1|ALJ3	WP_018138076.1|ALJ4	WP_018138076.1|ALJ5	WP_018140329.1|ALJ6	WP_018140329.1|ALJ7	WP_018138076.1|ALJ8
OG_389:	WP_019567857.1|AKL10	WP_026288087.1|AKL11	WP_018951454.1|AKL12	WP_018946024.1|AKL17	WP_024327342.1|AKL19	WP_018937574.1|AKL3	WP_018145670.1|AKL6	WP_019611760.1|AKL7	WP_018169785.1|AKL8	WP_018937574.1|AKL9	WP_019024302.1|AL21	WP_018169785.1|AL2	WP_018174357.1|AL5	WP_018868210.1|ALD1	WP_019590216.1|ALE10	WP_019570306.1|ALE11	WP_019558042.1|ALE12	WP_017941566.1|ALE14	WP_019558042.1|ALE16	WP_018875488.1|ALE17	WP_019590216.1|ALE18	WP_028491083.1|ALE19	WP_019591238.1|ALE20	WP_018866332.1|ALE21	WP_018882079.1|ALE22	WP_019022041.1|ALE23	WP_018866332.1|ALE25	WP_018882079.1|ALE27	WP_018877409.1|ALE28	WP_018875488.1|ALE30	WP_018875488.1|ALE31	WP_017941566.1|ALE6	WP_018875488.1|ALE9	WP_018868210.1|ALJ10	WP_018139415.1|ALJ11	WP_018139415.1|ALJ12	WP_018174357.1|ALJ15	WP_026279791.1|ALJ16	WP_081911419.1|ALJ1	WP_019024302.1|ALJ20	WP_019024302.1|ALJ21	WP_018935478.1|ALJ24	WP_018994953.1|ALJ2	WP_018861404.1|ALJ3	WP_018174357.1|ALJ4	WP_018174357.1|ALJ5	WP_018140089.1|ALJ6	WP_018140089.1|ALJ7	WP_018139415.1|ALJ8
[truncated: 7,454 more rows]
[truncated: 85 more columns]
